# Supplementary material for: A new method for detection of microbursts via point observation methods and field measurement for validation study with Doppler weather radar
Source: PLoS One. 2025 Mar 7;20(3):e0317627. doi: 10.1371/journal.pone.0317627 (PMC11888148; doi:10.1371/journal.pone.0317627)
Supplement: S1 File — (XLSX) [file pone.0317627.s001.xlsx]

## Sheet: 1min
Time	Date		ort_ruzgar_hizi	ort_ruzgar_yonu	Shear Type
18:23:00	2019-01-02	2019-01-02 18:23:00	19.1	156	MB ALERT		2019-01-02 18:23:00	2019-01-02 18:23:00	2018-02-20 19:10:00	2018-02-18	1
18:24:00	2019-01-02	2019-01-02 18:24:00	18.7	147	MB ALERT		2019-01-02 18:24:00	2019-01-02 18:24:00	2018-02-20 19:20:00	2018-02-18 00:10:00	2
18:26:00	2019-01-02	2019-01-02 18:26:00	21.8	149	MB ALERT		2019-01-02 18:26:00	2019-01-02 18:26:00	2018-02-20 19:50:00	2018-02-18 00:30:00	3
18:27:00	2019-01-02	2019-01-02 18:27:00	19.9	149	MB ALERT		2019-01-02 18:27:00	2019-01-02 18:27:00	2018-02-20 20:00:00	2018-02-25 00:10:00	4
18:28:00	2019-01-02	2019-01-02 18:28:00	22.6	151	MB ALERT		2019-01-02 18:28:00	2019-01-02 18:28:00	2018-02-20 20:10:00	2018-02-25 00:20:00	5
18:29:00	2019-01-02	2019-01-02 18:29:00	21.3	149	MB ALERT		2019-01-02 18:29:00	2019-01-02 18:29:00	2018-02-20 20:20:00	2018-02-25 00:30:00	6
18:30:00	2019-01-02	2019-01-02 18:30:00	19.2	148	MB ALERT		2019-01-02 18:30:00	2019-01-02 18:30:00	2018-02-20 20:30:00	2018-02-25 00:40:00	7
18:31:00	2019-01-02	2019-01-02 18:31:00	18.3	150	MB ALERT		2019-01-02 18:31:00	2019-01-02 18:31:00	2018-02-20 20:40:00	2018-02-25 00:50:00	8
18:32:00	2019-01-02	2019-01-02 18:32:00	18.5	150	MB ALERT		2019-01-02 18:32:00	2019-01-02 18:32:00	2018-02-20 20:50:00	2018-02-25 01:10:00	9
18:33:00	2019-01-02	2019-01-02 18:33:00	19.3	152	MB ALERT		2019-01-02 18:33:00	2019-01-02 18:33:00	2018-02-20 21:00:00	2018-02-25 01:20:00	10
18:34:00	2019-01-02	2019-01-02 18:34:00	22	155	MB ALERT		2019-01-02 18:34:00	2019-01-02 18:34:00	2018-02-20 21:10:00	2018-02-25 01:30:00	11
18:35:00	2019-01-02	2019-01-02 18:35:00	21.6	149	MB ALERT		2019-01-02 18:35:00	2019-01-02 18:35:00	2018-02-20 21:20:00	2018-02-25 01:40:00	12
18:36:00	2019-01-02	2019-01-02 18:36:00	19.8	146	MB ALERT		2019-01-02 18:36:00	2019-01-02 18:36:00	2018-02-20 22:00:00	2018-02-25 01:50:00	13
18:37:00	2019-01-02	2019-01-02 18:37:00	20.1	149	MB ALERT		2019-01-02 18:37:00	2019-01-02 18:37:00	2018-02-20 22:10:00	2018-02-25 02:00:00	14
18:38:00	2019-01-02	2019-01-02 18:38:00	19.1	147	MB ALERT		2019-01-02 18:38:00	2019-01-02 18:38:00	2018-02-20 22:20:00	2018-02-25 02:10:00	15
18:39:00	2019-01-02	2019-01-02 18:39:00	19.5	146	MB ALERT		2019-01-02 18:39:00	2019-01-02 18:39:00	2018-02-21 00:40:00	2018-02-25 02:20:00	16
18:40:00	2019-01-02	2019-01-02 18:40:00	18.9	151	MB ALERT		2019-01-02 18:40:00	2019-01-02 18:40:00	2018-02-25 00:40:00	2018-02-25 02:30:00	17
18:41:00	2019-01-02	2019-01-02 18:41:00	20.5	148	MB ALERT		2019-01-02 18:41:00	2019-01-02 18:41:00	2018-02-25 01:00:00	2018-02-25 02:40:00	18
18:42:00	2019-01-02	2019-01-02 18:42:00	20.3	150	MB ALERT		2019-01-02 18:42:00	2019-01-02 18:42:00	2018-02-25 01:10:00	2018-02-25 02:50:00	19
18:43:00	2019-01-02	2019-01-02 18:43:00	21.9	153	MB ALERT		2019-01-02 18:43:00	2019-01-02 18:43:00	2018-02-25 03:10:00	2018-02-26 23:50:00	20
18:44:00	2019-01-02	2019-01-02 18:44:00	20.1	150	MB ALERT		2019-01-02 18:44:00	2019-01-02 18:44:00	2018-02-25 03:20:00	2018-02-27	21
18:45:00	2019-01-02	2019-01-02 18:45:00	18.7	148	MB ALERT		2019-01-02 18:45:00	2019-01-02 18:45:00	2018-02-25 03:30:00	2018-02-27 00:10:00	22
18:46:00	2019-01-02	2019-01-02 18:46:00	18.4	149	MB ALERT		2019-01-02 18:46:00	2019-01-02 18:46:00	2018-02-25 03:40:00	2018-02-27 00:20:00	23
18:47:00	2019-01-02	2019-01-02 18:47:00	19.4	146	MB ALERT		2019-01-02 18:47:00	2019-01-02 18:47:00	2018-02-25 03:50:00	2018-02-27 00:30:00	24
18:48:00	2019-01-02	2019-01-02 18:48:00	20.4	150	MB ALERT		2019-01-02 18:48:00	2019-01-02 18:48:00	2018-02-25 04:00:00	2018-02-27 00:40:00	25
18:49:00	2019-01-02	2019-01-02 18:49:00	19.9	151	MB ALERT		2019-01-02 18:49:00	2019-01-02 18:49:00	2018-02-25 04:10:00	2018-02-27 00:50:00	26
18:50:00	2019-01-02	2019-01-02 18:50:00	19.7	148	MB ALERT		2019-01-02 18:50:00	2019-01-02 18:50:00	2018-02-25 04:20:00	2018-02-27 01:00:00	27
18:51:00	2019-01-02	2019-01-02 18:51:00	19.4	148	MB ALERT		2019-01-02 18:51:00	2019-01-02 18:51:00	2018-02-25 04:30:00	2018-02-27 01:10:00	28
18:52:00	2019-01-02	2019-01-02 18:52:00	19.7	148	MB ALERT		2019-01-02 18:52:00	2019-01-02 18:52:00	2018-02-25 04:40:00	2018-02-27 01:20:00	29
18:53:00	2019-01-02	2019-01-02 18:53:00	19.6	147	MB ALERT		2019-01-02 18:53:00	2019-01-02 18:53:00	2018-02-25 04:50:00	2018-02-27 01:30:00	30
18:54:00	2019-01-02	2019-01-02 18:54:00	19.8	148	MB ALERT		2019-01-02 18:54:00	2019-01-02 18:54:00	2018-02-25 05:00:00	2018-02-27 01:40:00	31
18:55:00	2019-01-02	2019-01-02 18:55:00	18.9	149	MB ALERT		2019-01-02 18:55:00	2019-01-02 18:55:00	2018-02-25 05:10:00	2018-02-27 01:50:00	32
22:26:00	2019-01-02	2019-01-02 22:26:00	17.3	184	MB ALERT		2019-01-02 22:26:00	2019-01-02 22:26:00	2018-02-25 05:20:00	2018-02-28 21:40:00	33
22:29:00	2019-01-02	2019-01-02 22:29:00	17.3	181	MB ALERT		2019-01-02 22:29:00	2019-01-02 22:29:00	2018-02-25 05:30:00	2018-03-06 02:20:00	34
22:30:00	2019-01-02	2019-01-02 22:30:00	19	184	MB ALERT		2019-01-02 22:30:00	2019-01-02 22:30:00	2018-02-25 05:40:00	2018-04-02 08:30:00	35
22:31:00	2019-01-02	2019-01-02 22:31:00	17.4	182	MB ALERT		2019-01-02 22:31:00	2019-01-02 22:31:00	2018-02-25 05:50:00	2018-07-31 21:00:00	36
22:32:00	2019-01-02	2019-01-02 22:32:00	17.2	185	MB ALERT		2019-01-02 22:32:00	2019-01-02 22:32:00	2018-02-25 06:00:00	2018-07-31 21:10:00	37
22:35:00	2019-01-02	2019-01-02 22:35:00	19	182	MB ALERT		2019-01-02 22:35:00	2019-01-02 22:35:00	2018-02-25 06:10:00	2018-10-24 16:30:00	38
22:36:00	2019-01-02	2019-01-02 22:36:00	17.7	182	MB ALERT		2019-01-02 22:36:00	2019-01-02 22:36:00	2018-02-25 06:30:00	2018-10-24 16:40:00	39
22:38:00	2019-01-02	2019-01-02 22:38:00	18.6	183	MB ALERT		2019-01-02 22:38:00	2019-01-02 22:38:00	2018-02-25 06:40:00	2018-10-24 16:50:00	40
22:39:00	2019-01-02	2019-01-02 22:39:00	19.1	180	MB ALERT		2019-01-02 22:39:00	2019-01-02 22:39:00	2018-02-25 07:00:00	2018-10-24 17:00:00	41
22:40:00	2019-01-02	2019-01-02 22:40:00	17.1	180	MB ALERT		2019-01-02 22:40:00	2019-01-02 22:40:00	2018-02-25 07:20:00	2018-10-24 17:40:00	42
22:41:00	2019-01-02	2019-01-02 22:41:00	16.2	177	MB ALERT		2019-01-02 22:41:00	2019-01-02 22:41:00	2018-02-25 07:30:00	2018-10-24 17:50:00	43
22:42:00	2019-01-02	2019-01-02 22:42:00	16.8	179	MB ALERT		2019-01-02 22:42:00	2019-01-02 22:42:00	2018-02-25 07:50:00	2018-10-24 18:00:00	44
22:43:00	2019-01-02	2019-01-02 22:43:00	18.1	179	MB ALERT		2019-01-02 22:43:00	2019-01-02 22:43:00	2018-02-25 08:00:00	2018-10-24 18:10:00	45
22:44:00	2019-01-02	2019-01-02 22:44:00	17.7	177	MB ALERT		2019-01-02 22:44:00	2019-01-02 22:44:00	2018-02-26 23:50:00	2018-10-24 18:20:00	46
22:46:00	2019-01-02	2019-01-02 22:46:00	18.4	181	MB ALERT		2019-01-02 22:46:00	2019-01-02 22:46:00	2018-02-27	2018-10-24 18:30:00	47
22:47:00	2019-01-02	2019-01-02 22:47:00	16.6	177	MB ALERT		2019-01-02 22:47:00	2019-01-02 22:47:00	2018-02-27 00:10:00	2018-10-24 18:40:00	48
22:49:00	2019-01-02	2019-01-02 22:49:00	17.2	185	MB ALERT		2019-01-02 22:49:00	2019-01-02 22:49:00	2018-02-27 00:20:00	2018-10-24 18:50:00	49
22:50:00	2019-01-02	2019-01-02 22:50:00	17.3	178	MB ALERT		2019-01-02 22:50:00	2019-01-02 22:50:00	2018-02-27 00:30:00	2018-10-24 20:00:00	50
22:51:00	2019-01-02	2019-01-02 22:51:00	18.8	180	MB ALERT		2019-01-02 22:51:00	2019-01-02 22:51:00	2018-02-27 00:40:00	2018-10-24 20:10:00	51
22:52:00	2019-01-02	2019-01-02 22:52:00	18	182	MB ALERT		2019-01-02 22:52:00	2019-01-02 22:52:00	2018-02-27 00:50:00	2018-10-24 20:20:00	52
22:53:00	2019-01-02	2019-01-02 22:53:00	16	181	MB ALERT		2019-01-02 22:53:00	2019-01-02 22:53:00	2018-02-27 01:00:00	2018-10-24 20:40:00	53
22:54:00	2019-01-02	2019-01-02 22:54:00	17	184	MB ALERT		2019-01-02 22:54:00	2019-01-02 22:54:00	2018-02-27 01:10:00	2018-10-24 20:50:00	54
22:55:00	2019-01-02	2019-01-02 22:55:00	16.8	182	MB ALERT		2019-01-02 22:55:00	2019-01-02 22:55:00	2018-02-27 01:20:00	2018-10-24 21:00:00	55
22:56:00	2019-01-02	2019-01-02 22:56:00	17.8	183	MB ALERT		2019-01-02 22:56:00	2019-01-02 22:56:00	2018-02-27 01:50:00	2018-10-24 21:30:00	56
22:57:00	2019-01-02	2019-01-02 22:57:00	18.6	187	MB ALERT		2019-01-02 22:57:00	2019-01-02 22:57:00	2018-02-27 02:00:00	2018-10-24 21:40:00	57
22:58:00	2019-01-02	2019-01-02 22:58:00	18	188	MB ALERT		2019-01-02 22:58:00	2019-01-02 22:58:00	2018-02-27 02:10:00	2018-10-24 21:50:00	58
22:59:00	2019-01-02	2019-01-02 22:59:00	16.4	180	MB ALERT		2019-01-02 22:59:00	2019-01-02 22:59:00	2018-02-27 02:20:00	2018-10-24 22:00:00	59
23:00:00	2019-01-02	2019-01-02 23:00:00	17.2	184	MB ALERT		2019-01-02 23:00:00	2019-01-02 23:00:00	2018-02-27 02:30:00	2018-10-24 22:10:00	60
23:01:00	2019-01-02	2019-01-02 23:01:00	16.7	187	MB ALERT		2019-01-02 23:01:00	2019-01-02 23:01:00	2018-02-27 02:40:00	2018-10-24 22:20:00	61
23:02:00	2019-01-02	2019-01-02 23:02:00	16.9	184	MB ALERT		2019-01-02 23:02:00	2019-01-02 23:02:00	2018-02-27 02:50:00	2018-10-24 22:30:00	62
23:03:00	2019-01-02	2019-01-02 23:03:00	16.6	184	MB ALERT		2019-01-02 23:03:00	2019-01-02 23:03:00	2018-02-27 03:00:00	2018-10-24 22:40:00	63
23:04:00	2019-01-02	2019-01-02 23:04:00	16.9	188	MB ALERT		2019-01-02 23:04:00	2019-01-02 23:04:00	2018-02-27 03:10:00	2018-10-24 23:10:00	64
23:05:00	2019-01-02	2019-01-02 23:05:00	16.2	186	MB ALERT		2019-01-02 23:05:00	2019-01-02 23:05:00	2018-02-27 03:20:00	2018-10-24 23:20:00	65
23:06:00	2019-01-02	2019-01-02 23:06:00	18.4	187	MB ALERT		2019-01-02 23:06:00	2019-01-02 23:06:00	2018-02-27 03:30:00	2018-10-24 23:30:00	66
23:07:00	2019-01-02	2019-01-02 23:07:00	17.3	185	MB ALERT		2019-01-02 23:07:00	2019-01-02 23:07:00	2018-02-27 03:40:00	2018-10-24 23:40:00	67
23:08:00	2019-01-02	2019-01-02 23:08:00	17.5	186	MB ALERT		2019-01-02 23:08:00	2019-01-02 23:08:00	2018-02-27 03:50:00	2018-10-24 23:50:00	68
23:09:00	2019-01-02	2019-01-02 23:09:00	17.7	188	MB ALERT		2019-01-02 23:09:00	2019-01-02 23:09:00	2018-02-28 20:40:00	2018-10-25	69
23:10:00	2019-01-02	2019-01-02 23:10:00	16.6	188	MB ALERT		2019-01-02 23:10:00	2019-01-02 23:10:00	2018-02-28 21:00:00	2018-10-25 00:10:00	70
23:11:00	2019-01-02	2019-01-02 23:11:00	17.2	185	MB ALERT		2019-01-02 23:11:00	2019-01-02 23:11:00	2018-02-28 21:10:00	2018-10-25 00:20:00	71
23:12:00	2019-01-02	2019-01-02 23:12:00	17.7	187	MB ALERT		2019-01-02 23:12:00	2019-01-02 23:12:00	2018-02-28 21:40:00	2018-10-25 00:30:00	72
23:13:00	2019-01-02	2019-01-02 23:13:00	18.1	187	MB ALERT		2019-01-02 23:13:00	2019-01-02 23:13:00	2018-02-28 21:50:00	2018-10-25 13:40:00	73
23:14:00	2019-01-02	2019-01-02 23:14:00	18	186	MB ALERT		2019-01-02 23:14:00	2019-01-02 23:14:00	2018-02-28 22:30:00	2018-10-25 13:50:00	74
23:15:00	2019-01-02	2019-01-02 23:15:00	18	187	MB ALERT		2019-01-02 23:15:00	2019-01-02 23:15:00	2018-02-28 22:40:00	2018-10-25 14:00:00	75
23:16:00	2019-01-02	2019-01-02 23:16:00	17.8	188	MB ALERT		2019-01-02 23:16:00	2019-01-02 23:16:00	2018-03-05 03:40:00	2018-10-25 19:30:00	76
23:17:00	2019-01-02	2019-01-02 23:17:00	15.5	190	MB ALERT		2019-01-02 23:17:00	2019-01-02 23:17:00	2018-03-05 03:50:00	2018-10-25 19:40:00	77
23:18:00	2019-01-02	2019-01-02 23:18:00	17.8	189	MB ALERT		2019-01-02 23:18:00	2019-01-02 23:18:00	2018-03-05 04:10:00	2018-11-26 22:30:00	78
23:19:00	2019-01-02	2019-01-02 23:19:00	18.2	187	MB ALERT		2019-01-02 23:19:00	2019-01-02 23:19:00	2018-03-06 01:30:00	2018-11-26 22:40:00	79
23:20:00	2019-01-02	2019-01-02 23:20:00	17.1	188	MB ALERT		2019-01-02 23:20:00	2019-01-02 23:20:00	2018-03-06 01:40:00	2018-11-27 05:10:00	80
23:21:00	2019-01-02	2019-01-02 23:21:00	16.8	188	MB ALERT		2019-01-02 23:21:00	2019-01-02 23:21:00	2018-03-06 01:50:00	2018-11-27 05:30:00	81
23:22:00	2019-01-02	2019-01-02 23:22:00	17.7	188	MB ALERT		2019-01-02 23:22:00	2019-01-02 23:22:00	2018-03-06 02:00:00	2018-11-27 05:40:00	82
23:23:00	2019-01-02	2019-01-02 23:23:00	16.6	189	MB ALERT		2019-01-02 23:23:00	2019-01-02 23:23:00	2018-03-06 02:10:00	2018-11-27 05:50:00	83
23:24:00	2019-01-02	2019-01-02 23:24:00	17	186	MB ALERT		2019-01-02 23:24:00	2019-01-02 23:24:00	2018-03-06 02:20:00	2018-11-27 23:50:00	84
23:25:00	2019-01-02	2019-01-02 23:25:00	16.9	184	MB ALERT		2019-01-02 23:25:00	2019-01-02 23:25:00	2018-03-06 02:30:00	2018-11-28	85
23:26:00	2019-01-02	2019-01-02 23:26:00	18.3	185	MB ALERT		2019-01-02 23:26:00	2019-01-02 23:26:00	2018-03-06 02:40:00	2018-11-28 03:00:00	86
23:27:00	2019-01-02	2019-01-02 23:27:00	18.2	183	MB ALERT		2019-01-02 23:27:00	2019-01-02 23:27:00	2018-03-06 02:50:00	2018-11-28 03:10:00	87
23:28:00	2019-01-02	2019-01-02 23:28:00	19	183	MB ALERT		2019-01-02 23:28:00	2019-01-02 23:28:00	2018-03-06 03:00:00	2018-11-28 03:20:00	88
23:29:00	2019-01-02	2019-01-02 23:29:00	17.8	186	MB ALERT		2019-01-02 23:29:00	2019-01-02 23:29:00	2018-03-06 03:10:00	2018-11-28 03:30:00	89
23:30:00	2019-01-02	2019-01-02 23:30:00	17.5	184	MB ALERT		2019-01-02 23:30:00	2019-01-02 23:30:00	2018-03-06 03:20:00	2018-11-28 03:40:00	90
23:31:00	2019-01-02	2019-01-02 23:31:00	17.8	185	MB ALERT		2019-01-02 23:31:00	2019-01-02 23:31:00	2018-03-06 03:30:00	2018-11-28 03:50:00	91
23:32:00	2019-01-02	2019-01-02 23:32:00	18.5	185	MB ALERT		2019-01-02 23:32:00	2019-01-02 23:32:00	2018-03-06 03:40:00	2018-11-28 04:00:00	92
23:33:00	2019-01-02	2019-01-02 23:33:00	16.7	184	MB ALERT		2019-01-02 23:33:00	2019-01-02 23:33:00	2018-03-06 03:50:00	2018-11-28 04:10:00	93
23:34:00	2019-01-02	2019-01-02 23:34:00	18.5	183	MB ALERT		2019-01-02 23:34:00	2019-01-02 23:34:00	2018-03-06 04:00:00	2018-11-28 04:20:00	94
23:35:00	2019-01-02	2019-01-02 23:35:00	18.6	185	MB ALERT		2019-01-02 23:35:00	2019-01-02 23:35:00	2018-03-06 04:10:00	2018-11-28 04:30:00	95
23:36:00	2019-01-02	2019-01-02 23:36:00	16.8	187	MB ALERT		2019-01-02 23:36:00	2019-01-02 23:36:00	2018-03-06 04:20:00	2018-11-28 04:40:00	96
23:37:00	2019-01-02	2019-01-02 23:37:00	19.1	187	MB ALERT		2019-01-02 23:37:00	2019-01-02 23:37:00	2018-03-06 04:30:00	2018-11-28 04:50:00	97
23:38:00	2019-01-02	2019-01-02 23:38:00	18.5	186	MB ALERT		2019-01-02 23:38:00	2019-01-02 23:38:00	2018-03-06 04:40:00	2018-11-28 05:00:00	98
23:39:00	2019-01-02	2019-01-02 23:39:00	18.4	182	MB ALERT		2019-01-02 23:39:00	2019-01-02 23:39:00	2018-03-06 04:50:00	2018-11-28 05:10:00	99
23:40:00	2019-01-02	2019-01-02 23:40:00	16.4	181	MB ALERT		2019-01-02 23:40:00	2019-01-02 23:40:00	2018-03-06 05:00:00	2018-11-28 05:20:00	100
23:41:00	2019-01-02	2019-01-02 23:41:00	18.4	185	MB ALERT		2019-01-02 23:41:00	2019-01-02 23:41:00	2018-03-06 05:10:00	2018-11-28 05:30:00	101
23:42:00	2019-01-02	2019-01-02 23:42:00	17.6	186	MB ALERT		2019-01-02 23:42:00	2019-01-02 23:42:00	2018-03-06 05:20:00	2018-11-28 05:40:00	102
23:43:00	2019-01-02	2019-01-02 23:43:00	19	183	MB ALERT		2019-01-02 23:43:00	2019-01-02 23:43:00	2018-03-06 05:30:00	2018-11-28 05:50:00	103
23:44:00	2019-01-02	2019-01-02 23:44:00	17.8	186	MB ALERT		2019-01-02 23:44:00	2019-01-02 23:44:00	2018-03-06 05:40:00	2018-11-28 20:00:00	104
23:45:00	2019-01-02	2019-01-02 23:45:00	19.2	184	MB ALERT		2019-01-02 23:45:00	2019-01-02 23:45:00	2018-03-06 05:50:00	2018-11-28 20:10:00	105
23:46:00	2019-01-02	2019-01-02 23:46:00	18.6	185	MB ALERT		2019-01-02 23:46:00	2019-01-02 23:46:00	2018-03-06 06:00:00	2018-11-28 20:20:00	106
23:47:00	2019-01-02	2019-01-02 23:47:00	18.6	183	MB ALERT		2019-01-02 23:47:00	2019-01-02 23:47:00	2018-03-06 06:10:00	2018-11-28 20:30:00	107
23:48:00	2019-01-02	2019-01-02 23:48:00	18.6	187	MB ALERT		2019-01-02 23:48:00	2019-01-02 23:48:00	2018-03-06 06:20:00	2018-11-28 20:40:00	108
23:49:00	2019-01-02	2019-01-02 23:49:00	18.3	182	MB ALERT		2019-01-02 23:49:00	2019-01-02 23:49:00	2018-03-06 06:30:00	2018-11-28 20:50:00	109
23:50:00	2019-01-02	2019-01-02 23:50:00	18.8	181	MB ALERT		2019-01-02 23:50:00	2019-01-02 23:50:00	2018-03-06 06:40:00	2018-11-28 21:00:00	110
23:51:00	2019-01-02	2019-01-02 23:51:00	18.8	180	MB ALERT		2019-01-02 23:51:00	2019-01-02 23:51:00	2018-03-06 06:50:00	2018-11-28 21:10:00	111
23:52:00	2019-01-02	2019-01-02 23:52:00	18.9	180	MB ALERT		2019-01-02 23:52:00	2019-01-02 23:52:00	2018-03-06 07:00:00	2018-11-28 21:20:00	112
23:53:00	2019-01-02	2019-01-02 23:53:00	19.1	178	MB ALERT		2019-01-02 23:53:00	2019-01-02 23:53:00	2018-03-06 07:10:00	2018-11-28 21:30:00	113
23:54:00	2019-01-02	2019-01-02 23:54:00	18	179	MB ALERT		2019-01-02 23:54:00	2019-01-02 23:54:00	2018-03-06 07:20:00	2018-11-28 21:40:00	114
23:55:00	2019-01-02	2019-01-02 23:55:00	18.2	179	MB ALERT		2019-01-02 23:55:00	2019-01-02 23:55:00	2018-03-06 07:30:00	2018-11-28 21:50:00	115
23:56:00	2019-01-02	2019-01-02 23:56:00	17.9	181	MB ALERT		2019-01-02 23:56:00	2019-01-02 23:56:00	2018-03-06 07:40:00	2018-11-29 00:10:00	116
23:57:00	2019-01-02	2019-01-02 23:57:00	16.5	181	MB ALERT		2019-01-02 23:57:00	2019-01-02 23:57:00	2018-03-06 07:50:00	2018-11-29 00:30:00	117
23:58:00	2019-01-02	2019-01-02 23:58:00	16.2	182	MB ALERT		2019-01-02 23:58:00	2019-01-02 23:58:00	2018-03-06 08:00:00	2018-11-29 01:20:00	118
23:59:00	2019-01-02	2019-01-02 23:59:00	17.8	184	MB ALERT		2019-01-02 23:59:00	2019-01-02 23:59:00	2018-03-06 08:10:00	2018-11-29 01:30:00	119
00:00:00	2019-01-03	2019-01-03	18.1	184	MB ALERT		2019-01-03	2019-01-03	2018-03-09 01:40:00	2018-12-09 18:20:00	120
00:01:00	2019-01-03	2019-01-03 00:01:00	18.4	184	MB ALERT		2019-01-03 00:01:00	2019-01-03 00:01:00	2018-03-09 02:00:00	2018-12-09 18:30:00	121
00:02:00	2019-01-03	2019-01-03 00:02:00	19.1	180	MB ALERT		2019-01-03 00:02:00	2019-01-03 00:02:00	2018-03-09 02:20:00	2018-12-09 18:40:00	122
00:03:00	2019-01-03	2019-01-03 00:03:00	17.8	180	MB ALERT		2019-01-03 00:03:00	2019-01-03 00:03:00	2018-03-09 02:30:00	2018-12-09 18:50:00	123
00:04:00	2019-01-03	2019-01-03 00:04:00	18.7	180	MB ALERT		2019-01-03 00:04:00	2019-01-03 00:04:00	2018-03-09 02:50:00	2018-12-09 19:00:00	124
00:05:00	2019-01-03	2019-01-03 00:05:00	17.6	180	MB ALERT		2019-01-03 00:05:00	2019-01-03 00:05:00	2018-03-09 03:50:00	2018-12-10 00:10:00	125
00:06:00	2019-01-03	2019-01-03 00:06:00	18.8	181	MB ALERT		2019-01-03 00:06:00	2019-01-03 00:06:00	2018-03-09 04:00:00	2018-12-10 00:20:00	126
00:07:00	2019-01-03	2019-01-03 00:07:00	19	180	MB ALERT		2019-01-03 00:07:00	2019-01-03 00:07:00	2018-03-15 20:40:00	2018-12-10 00:30:00	127
00:08:00	2019-01-03	2019-01-03 00:08:00	18.4	182	MB ALERT		2019-01-03 00:08:00	2019-01-03 00:08:00	2018-03-15 21:10:00	2018-12-10 00:40:00	128
00:09:00	2019-01-03	2019-01-03 00:09:00	18.2	178	MB ALERT		2019-01-03 00:09:00	2019-01-03 00:09:00	2018-03-15 21:20:00	2018-12-10 00:50:00	129
00:10:00	2019-01-03	2019-01-03 00:10:00	18.6	180	MB ALERT		2019-01-03 00:10:00	2019-01-03 00:10:00	2018-03-15 22:20:00	2018-12-10 01:00:00	130
00:11:00	2019-01-03	2019-01-03 00:11:00	17.4	181	MB ALERT		2019-01-03 00:11:00	2019-01-03 00:11:00	2018-03-15 22:40:00	2018-12-10 01:10:00	131
00:12:00	2019-01-03	2019-01-03 00:12:00	17	179	MB ALERT		2019-01-03 00:12:00	2019-01-03 00:12:00	2018-03-15 22:50:00	2018-12-10 01:20:00	132
00:13:00	2019-01-03	2019-01-03 00:13:00	18.4	178	MB ALERT		2019-01-03 00:13:00	2019-01-03 00:13:00	2018-03-15 23:00:00	2018-12-10 01:30:00	133
00:14:00	2019-01-03	2019-01-03 00:14:00	17.3	178	MB ALERT		2019-01-03 00:14:00	2019-01-03 00:14:00	2018-03-15 23:10:00	2018-12-10 01:40:00	134
00:15:00	2019-01-03	2019-01-03 00:15:00	17.1	177	MB ALERT		2019-01-03 00:15:00	2019-01-03 00:15:00	2018-03-15 23:20:00	2018-12-10 01:50:00	135
00:46:00	2019-01-03	2019-01-03 00:46:00	16.2	191	MB ALERT		2019-01-03 00:46:00	2019-01-03 00:46:00	2018-03-15 23:30:00	2018-12-10 02:00:00	136
00:47:00	2019-01-03	2019-01-03 00:47:00	16.7	190	MB ALERT		2019-01-03 00:47:00	2019-01-03 00:47:00	2018-03-15 23:40:00	2018-12-10 02:10:00	137
00:48:00	2019-01-03	2019-01-03 00:48:00	16.6	193	MB ALERT		2019-01-03 00:48:00	2019-01-03 00:48:00	2018-03-16 05:20:00	2018-12-10 02:20:00	138
00:49:00	2019-01-03	2019-01-03 00:49:00	16.4	193	MB ALERT		2019-01-03 00:49:00	2019-01-03 00:49:00	2018-03-16 05:30:00	2018-12-10 02:30:00	139
00:50:00	2019-01-03	2019-01-03 00:50:00	15.6	192	MB ALERT		2019-01-03 00:50:00	2019-01-03 00:50:00	2018-03-16 06:10:00	2018-12-10 02:40:00	140
00:51:00	2019-01-03	2019-01-03 00:51:00	15.9	191	MB ALERT		2019-01-03 00:51:00	2019-01-03 00:51:00	2018-03-28 19:50:00	2018-12-10 02:50:00	141
00:53:00	2019-01-03	2019-01-03 00:53:00	15.7	191	MB ALERT		2019-01-03 00:53:00	2019-01-03 00:53:00	2018-03-28 20:00:00	2018-12-10 03:00:00	142
00:56:00	2019-01-03	2019-01-03 00:56:00	16.6	197	MB ALERT		2019-01-03 00:56:00	2019-01-03 00:56:00	2018-03-28 20:10:00	2018-12-10 03:10:00	143
01:04:00	2019-01-03	2019-01-03 01:04:00	16.9	189	MB ALERT		2019-01-03 01:04:00	2019-01-03 01:04:00	2018-03-28 20:20:00	2018-12-10 03:20:00	144
01:05:00	2019-01-03	2019-01-03 01:05:00	15.9	189	MB ALERT		2019-01-03 01:05:00	2019-01-03 01:05:00	2018-03-28 20:30:00	2018-12-10 03:30:00	145
01:06:00	2019-01-03	2019-01-03 01:06:00	16.5	190	MB ALERT		2019-01-03 01:06:00	2019-01-03 01:06:00	2018-03-28 20:40:00	2018-12-10 03:40:00	146
01:07:00	2019-01-03	2019-01-03 01:07:00	16.4	183	MB ALERT		2019-01-03 01:07:00	2019-01-03 01:07:00	2018-03-28 20:50:00	2018-12-10 03:50:00	147
01:10:00	2019-01-03	2019-01-03 01:10:00	16.3	187	MB ALERT		2019-01-03 01:10:00	2019-01-03 01:10:00	2018-03-28 21:00:00	2018-12-10 04:00:00	148
01:11:00	2019-01-03	2019-01-03 01:11:00	16.3	184	MB ALERT		2019-01-03 01:11:00	2019-01-03 01:11:00	2018-03-28 21:10:00	2018-12-10 04:10:00	149
01:12:00	2019-01-03	2019-01-03 01:12:00	16.1	187	MB ALERT		2019-01-03 01:12:00	2019-01-03 01:12:00	2018-03-28 22:20:00	2018-12-10 04:20:00	150
01:15:00	2019-01-03	2019-01-03 01:15:00	16.4	188	MB ALERT		2019-01-03 01:15:00	2019-01-03 01:15:00	2018-03-28 22:40:00	2018-12-10 04:30:00	151
01:18:00	2019-01-03	2019-01-03 01:18:00	16.7	189	MB ALERT		2019-01-03 01:18:00	2019-01-03 01:18:00	2018-03-28 22:50:00	2018-12-10 04:40:00	152
01:19:00	2019-01-03	2019-01-03 01:19:00	16.7	189	MB ALERT		2019-01-03 01:19:00	2019-01-03 01:19:00	2018-03-28 23:00:00	2018-12-10 05:00:00	153
02:05:00	2019-01-03	2019-01-03 02:05:00	16.6	190	MB ALERT		2019-01-03 02:05:00	2019-01-03 02:05:00	2018-03-28 23:10:00	2018-12-10 05:10:00	154
02:06:00	2019-01-03	2019-01-03 02:06:00	15.6	189	MB ALERT		2019-01-03 02:06:00	2019-01-03 02:06:00	2018-03-28 23:20:00	2018-12-10 05:20:00	155
02:07:00	2019-01-03	2019-01-03 02:07:00	16	187	MB ALERT		2019-01-03 02:07:00	2019-01-03 02:07:00	2018-03-28 23:30:00	2018-12-10 06:10:00	156
02:08:00	2019-01-03	2019-01-03 02:08:00	16.2	188	MB ALERT		2019-01-03 02:08:00	2019-01-03 02:08:00	2018-03-29	2018-12-10 06:20:00	157
02:11:00	2019-01-03	2019-01-03 02:11:00	15.7	187	MB ALERT		2019-01-03 02:11:00	2019-01-03 02:11:00	2018-03-29 00:10:00	2018-12-10 06:30:00	158
02:12:00	2019-01-03	2019-01-03 02:12:00	16.4	188	MB ALERT		2019-01-03 02:12:00	2019-01-03 02:12:00	2018-03-29 00:20:00	2018-12-10 07:10:00	159
02:15:00	2019-01-03	2019-01-03 02:15:00	15.5	187	MB ALERT		2019-01-03 02:15:00	2019-01-03 02:15:00	2018-03-29 00:30:00	2018-12-10 22:10:00	160
02:16:00	2019-01-03	2019-01-03 02:16:00	15.9	192	MB ALERT		2019-01-03 02:16:00	2019-01-03 02:16:00	2018-03-29 00:40:00	2018-12-10 22:20:00	161
02:17:00	2019-01-03	2019-01-03 02:17:00	15.7	188	MB ALERT		2019-01-03 02:17:00	2019-01-03 02:17:00	2018-03-29 00:50:00	2018-12-10 22:30:00	162
02:19:00	2019-01-03	2019-01-03 02:19:00	15.7	189	MB ALERT		2019-01-03 02:19:00	2019-01-03 02:19:00	2018-03-29 01:00:00	2018-12-10 22:40:00	163
02:22:00	2019-01-03	2019-01-03 02:22:00	15.9	191	MB ALERT		2019-01-03 02:22:00	2019-01-03 02:22:00	2018-03-29 01:40:00	2018-12-10 22:50:00	164
02:24:00	2019-01-03	2019-01-03 02:24:00	15.5	187	MB ALERT		2019-01-03 02:24:00	2019-01-03 02:24:00	2018-03-29 01:50:00	2018-12-10 23:00:00	165
09:29:00	2019-01-03	2019-01-03 09:29:00	15.6	180	MB ALERT		2019-01-03 09:29:00	2019-01-03 09:29:00	2018-03-29 02:00:00	2018-12-10 23:10:00	166
09:31:00	2019-01-03	2019-01-03 09:31:00	16.1	184	MB ALERT		2019-01-03 09:31:00	2019-01-03 09:31:00	2018-03-29 02:10:00	2018-12-10 23:20:00	167
09:34:00	2019-01-03	2019-01-03 09:34:00	15.6	185	MB ALERT		2019-01-03 09:34:00	2019-01-03 09:34:00	2018-03-29 02:20:00	2018-12-10 23:30:00	168
09:35:00	2019-01-03	2019-01-03 09:35:00	15.7	186	MB ALERT		2019-01-03 09:35:00	2019-01-03 09:35:00	2018-03-29 02:30:00	2018-12-10 23:40:00	169
09:44:00	2019-01-03	2019-01-03 09:44:00	16	176	MB ALERT		2019-01-03 09:44:00	2019-01-03 09:44:00	2018-03-29 02:40:00		170
09:45:00	2019-01-03	2019-01-03 09:45:00	16	175	MB ALERT		2019-01-03 09:45:00	2019-01-03 09:45:00	2018-03-29 02:50:00		171
09:48:00	2019-01-03	2019-01-03 09:48:00	18	176	MB ALERT		2019-01-03 09:48:00	2019-01-03 09:48:00	2018-03-29 03:00:00		172
09:49:00	2019-01-03	2019-01-03 09:49:00	16	176	MB ALERT		2019-01-03 09:49:00	2019-01-03 09:49:00	2018-03-29 03:10:00		173
09:50:00	2019-01-03	2019-01-03 09:50:00	16.2	176	MB ALERT		2019-01-03 09:50:00	2019-01-03 09:50:00	2018-03-29 03:30:00		174
11:03:00	2019-01-03	2019-01-03 11:03:00	16.8	173	MB ALERT		2019-01-03 11:03:00	2019-01-03 11:03:00	2018-03-29 04:30:00		175
11:04:00	2019-01-03	2019-01-03 11:04:00	16.3	173	MB ALERT		2019-01-03 11:04:00	2019-01-03 11:04:00	2018-03-29 04:40:00		176
11:05:00	2019-01-03	2019-01-03 11:05:00	17	173	MB ALERT		2019-01-03 11:05:00	2019-01-03 11:05:00	2018-03-29 04:50:00		177
11:06:00	2019-01-03	2019-01-03 11:06:00	16.6	175	MB ALERT		2019-01-03 11:06:00	2019-01-03 11:06:00	2018-03-29 05:00:00		178
11:07:00	2019-01-03	2019-01-03 11:07:00	16	172	MB ALERT		2019-01-03 11:07:00	2019-01-03 11:07:00	2018-03-29 05:10:00		179
11:08:00	2019-01-03	2019-01-03 11:08:00	17.5	178	MB ALERT		2019-01-03 11:08:00	2019-01-03 11:08:00	2018-03-29 05:20:00		180
11:09:00	2019-01-03	2019-01-03 11:09:00	16.5	173	MB ALERT		2019-01-03 11:09:00	2019-01-03 11:09:00	2018-03-29 05:30:00		181
11:10:00	2019-01-03	2019-01-03 11:10:00	17.5	175	MB ALERT		2019-01-03 11:10:00	2019-01-03 11:10:00	2018-03-29 05:40:00		182
11:12:00	2019-01-03	2019-01-03 11:12:00	17.9	172	MB ALERT		2019-01-03 11:12:00	2019-01-03 11:12:00	2018-03-29 17:40:00		183
11:14:00	2019-01-03	2019-01-03 11:14:00	19.2	169	MB ALERT		2019-01-03 11:14:00	2019-01-03 11:14:00	2018-03-29 17:50:00		184
11:15:00	2019-01-03	2019-01-03 11:15:00	17.4	169	MB ALERT		2019-01-03 11:15:00	2019-01-03 11:15:00	2018-03-29 18:10:00		185
11:16:00	2019-01-03	2019-01-03 11:16:00	17.7	170	MB ALERT		2019-01-03 11:16:00	2019-01-03 11:16:00	2018-03-29 18:20:00		186
11:17:00	2019-01-03	2019-01-03 11:17:00	18.3	179	MB ALERT		2019-01-03 11:17:00	2019-01-03 11:17:00	2018-03-29 18:30:00		187
11:18:00	2019-01-03	2019-01-03 11:18:00	17.4	165	MB ALERT		2019-01-03 11:18:00	2019-01-03 11:18:00	2018-03-29 19:00:00		188
11:19:00	2019-01-03	2019-01-03 11:19:00	19	171	MB ALERT		2019-01-03 11:19:00	2019-01-03 11:19:00	2018-04-09 16:00:00		189
11:20:00	2019-01-03	2019-01-03 11:20:00	18.5	173	MB ALERT		2019-01-03 11:20:00	2019-01-03 11:20:00	2018-04-09 16:10:00		190
11:21:00	2019-01-03	2019-01-03 11:21:00	18.9	172	MB ALERT		2019-01-03 11:21:00	2019-01-03 11:21:00	2018-04-09 16:30:00		191
11:22:00	2019-01-03	2019-01-03 11:22:00	17.9	168	MB ALERT		2019-01-03 11:22:00	2019-01-03 11:22:00	2018-04-09 16:40:00		192
11:23:00	2019-01-03	2019-01-03 11:23:00	19.4	176	MB ALERT		2019-01-03 11:23:00	2019-01-03 11:23:00	2018-04-09 16:50:00		193
11:24:00	2019-01-03	2019-01-03 11:24:00	19.5	177	MB ALERT		2019-01-03 11:24:00	2019-01-03 11:24:00	2018-04-09 17:40:00		194
11:25:00	2019-01-03	2019-01-03 11:25:00	16.9	169	MB ALERT		2019-01-03 11:25:00	2019-01-03 11:25:00	2018-04-09 17:50:00		195
11:26:00	2019-01-03	2019-01-03 11:26:00	18.3	175	MB ALERT		2019-01-03 11:26:00	2019-01-03 11:26:00	2018-05-10 00:50:00		196
11:27:00	2019-01-03	2019-01-03 11:27:00	18	174	MB ALERT		2019-01-03 11:27:00	2019-01-03 11:27:00	2018-05-10 22:30:00		197
11:28:00	2019-01-03	2019-01-03 11:28:00	17.4	175	MB ALERT		2019-01-03 11:28:00	2019-01-03 11:28:00	2018-05-10 22:40:00		198
11:29:00	2019-01-03	2019-01-03 11:29:00	19.3	170	MB ALERT		2019-01-03 11:29:00	2019-01-03 11:29:00	2018-05-10 22:50:00		199
11:30:00	2019-01-03	2019-01-03 11:30:00	18.3	170	MB ALERT		2019-01-03 11:30:00	2019-01-03 11:30:00	2018-05-10 23:50:00		200
11:33:00	2019-01-03	2019-01-03 11:33:00	20.3	170	MB ALERT		2019-01-03 11:33:00	2019-01-03 11:33:00	2018-05-11 01:20:00		201
11:34:00	2019-01-03	2019-01-03 11:34:00	18.6	166	MB ALERT		2019-01-03 11:34:00	2019-01-03 11:34:00	2018-05-11 10:40:00		202
11:35:00	2019-01-03	2019-01-03 11:35:00	20.8	175	MB ALERT		2019-01-03 11:35:00	2019-01-03 11:35:00	2018-05-11 11:20:00		203
11:36:00	2019-01-03	2019-01-03 11:36:00	20.2	174	MB ALERT		2019-01-03 11:36:00	2019-01-03 11:36:00	2018-05-11 11:30:00		204
11:38:00	2019-01-03	2019-01-03 11:38:00	18.6	174	MB ALERT		2019-01-03 11:38:00	2019-01-03 11:38:00	2018-05-11 11:40:00		205
11:39:00	2019-01-03	2019-01-03 11:39:00	20.5	175	MB ALERT		2019-01-03 11:39:00	2019-01-03 11:39:00	2018-05-11 11:50:00		206
11:40:00	2019-01-03	2019-01-03 11:40:00	19.1	176	MB ALERT		2019-01-03 11:40:00	2019-01-03 11:40:00	2018-05-12 08:10:00		207
11:41:00	2019-01-03	2019-01-03 11:41:00	19.9	172	MB ALERT		2019-01-03 11:41:00	2019-01-03 11:41:00	2018-05-12 08:30:00		208
11:42:00	2019-01-03	2019-01-03 11:42:00	19.1	172	MB ALERT		2019-01-03 11:42:00	2019-01-03 11:42:00	2018-05-12 08:40:00		209
11:43:00	2019-01-03	2019-01-03 11:43:00	18.4	173	MB ALERT		2019-01-03 11:43:00	2019-01-03 11:43:00	2018-05-12 08:50:00		210
11:44:00	2019-01-03	2019-01-03 11:44:00	20.8	176	MB ALERT		2019-01-03 11:44:00	2019-01-03 11:44:00	2018-05-12 09:00:00		211
11:45:00	2019-01-03	2019-01-03 11:45:00	18.4	176	MB ALERT		2019-01-03 11:45:00	2019-01-03 11:45:00	2018-05-12 09:10:00		212
11:46:00	2019-01-03	2019-01-03 11:46:00	19.5	176	MB ALERT		2019-01-03 11:46:00	2019-01-03 11:46:00	2018-10-12 18:00:00		213
11:47:00	2019-01-03	2019-01-03 11:47:00	21.7	180	MB ALERT		2019-01-03 11:47:00	2019-01-03 11:47:00	2018-10-12 18:10:00		214
11:48:00	2019-01-03	2019-01-03 11:48:00	19	177	MB ALERT		2019-01-03 11:48:00	2019-01-03 11:48:00	2018-10-12 18:20:00		215
11:49:00	2019-01-03	2019-01-03 11:49:00	20	175	MB ALERT		2019-01-03 11:49:00	2019-01-03 11:49:00	2018-10-12 18:30:00		216
11:50:00	2019-01-03	2019-01-03 11:50:00	21.1	177	MB ALERT		2019-01-03 11:50:00	2019-01-03 11:50:00	2018-10-12 18:50:00		217
11:51:00	2019-01-03	2019-01-03 11:51:00	21.2	179	MB ALERT		2019-01-03 11:51:00	2019-01-03 11:51:00	2018-10-12 19:00:00		218
11:52:00	2019-01-03	2019-01-03 11:52:00	20.1	173	MB ALERT		2019-01-03 11:52:00	2019-01-03 11:52:00	2018-10-12 19:10:00		219
11:53:00	2019-01-03	2019-01-03 11:53:00	19.9	172	MB ALERT		2019-01-03 11:53:00	2019-01-03 11:53:00	2018-10-12 19:20:00		220
11:54:00	2019-01-03	2019-01-03 11:54:00	20.8	178	MB ALERT		2019-01-03 11:54:00	2019-01-03 11:54:00	2018-10-12 19:30:00		221
11:55:00	2019-01-03	2019-01-03 11:55:00	19.4	177	MB ALERT		2019-01-03 11:55:00	2019-01-03 11:55:00	2018-10-12 19:40:00		222
11:56:00	2019-01-03	2019-01-03 11:56:00	21	178	MB ALERT		2019-01-03 11:56:00	2019-01-03 11:56:00	2018-10-12 19:50:00		223
11:57:00	2019-01-03	2019-01-03 11:57:00	18.6	177	MB ALERT		2019-01-03 11:57:00	2019-01-03 11:57:00	2018-10-12 20:00:00		224
11:58:00	2019-01-03	2019-01-03 11:58:00	16.7	172	MB ALERT		2019-01-03 11:58:00	2019-01-03 11:58:00	2018-10-12 20:10:00		225
11:59:00	2019-01-03	2019-01-03 11:59:00	17.1	177	MB ALERT		2019-01-03 11:59:00	2019-01-03 11:59:00	2018-10-12 20:20:00		226
12:00:00	2019-01-03	2019-01-03 12:00:00	16.1	168	MB ALERT		2019-01-03 12:00:00	2019-01-03 12:00:00	2018-10-12 20:30:00		227
12:01:00	2019-01-03	2019-01-03 12:01:00	17.3	170	MB ALERT		2019-01-03 12:01:00	2019-01-03 12:01:00	2018-10-12 20:40:00		228
12:02:00	2019-01-03	2019-01-03 12:02:00	15.8	167	MB ALERT		2019-01-03 12:02:00	2019-01-03 12:02:00	2018-10-12 20:50:00		229
12:03:00	2019-01-03	2019-01-03 12:03:00	18	170	MB ALERT		2019-01-03 12:03:00	2019-01-03 12:03:00	2018-10-12 21:00:00		230
12:04:00	2019-01-03	2019-01-03 12:04:00	16.7	167	MB ALERT		2019-01-03 12:04:00	2019-01-03 12:04:00	2018-10-12 21:10:00		231
12:05:00	2019-01-03	2019-01-03 12:05:00	18.2	170	MB ALERT		2019-01-03 12:05:00	2019-01-03 12:05:00	2018-10-12 21:20:00		232
12:06:00	2019-01-03	2019-01-03 12:06:00	18.2	168	MB ALERT		2019-01-03 12:06:00	2019-01-03 12:06:00	2018-10-12 21:30:00		233
12:07:00	2019-01-03	2019-01-03 12:07:00	20	165	MB ALERT		2019-01-03 12:07:00	2019-01-03 12:07:00	2018-10-12 21:40:00		234
12:08:00	2019-01-03	2019-01-03 12:08:00	19.8	173	MB ALERT		2019-01-03 12:08:00	2019-01-03 12:08:00	2018-10-12 21:50:00		235
12:09:00	2019-01-03	2019-01-03 12:09:00	20.3	171	MB ALERT		2019-01-03 12:09:00	2019-01-03 12:09:00	2018-10-12 22:00:00		236
12:10:00	2019-01-03	2019-01-03 12:10:00	20.5	168	MB ALERT		2019-01-03 12:10:00	2019-01-03 12:10:00	2018-10-12 22:10:00		237
12:11:00	2019-01-03	2019-01-03 12:11:00	18.7	172	MB ALERT		2019-01-03 12:11:00	2019-01-03 12:11:00	2018-10-12 22:20:00		238
12:14:00	2019-01-03	2019-01-03 12:14:00	18	166	MB ALERT		2019-01-03 12:14:00	2019-01-03 12:14:00	2018-10-12 22:30:00		239
12:15:00	2019-01-03	2019-01-03 12:15:00	19.4	172	MB ALERT		2019-01-03 12:15:00	2019-01-03 12:15:00	2018-10-12 22:40:00		240
12:16:00	2019-01-03	2019-01-03 12:16:00	18.7	171	MB ALERT		2019-01-03 12:16:00	2019-01-03 12:16:00	2018-10-12 22:50:00		241
12:17:00	2019-01-03	2019-01-03 12:17:00	18.7	169	MB ALERT		2019-01-03 12:17:00	2019-01-03 12:17:00	2018-10-12 23:00:00		242
12:18:00	2019-01-03	2019-01-03 12:18:00	20.5	163	MB ALERT		2019-01-03 12:18:00	2019-01-03 12:18:00	2018-10-12 23:10:00		243
12:19:00	2019-01-03	2019-01-03 12:19:00	21.7	160	MB ALERT		2019-01-03 12:19:00	2019-01-03 12:19:00	2018-10-12 23:20:00		244
12:20:00	2019-01-03	2019-01-03 12:20:00	21	172	MB ALERT		2019-01-03 12:20:00	2019-01-03 12:20:00	2018-10-12 23:30:00		245
12:21:00	2019-01-03	2019-01-03 12:21:00	22.2	168	MB ALERT		2019-01-03 12:21:00	2019-01-03 12:21:00	2018-10-12 23:40:00		246
12:22:00	2019-01-03	2019-01-03 12:22:00	22.4	168	MB ALERT		2019-01-03 12:22:00	2019-01-03 12:22:00	2018-10-12 23:50:00		247
12:23:00	2019-01-03	2019-01-03 12:23:00	21.6	166	MB ALERT		2019-01-03 12:23:00	2019-01-03 12:23:00	2018-10-13		248
12:24:00	2019-01-03	2019-01-03 12:24:00	22.4	172	MB ALERT		2019-01-03 12:24:00	2019-01-03 12:24:00	2018-10-13 00:10:00		249
12:25:00	2019-01-03	2019-01-03 12:25:00	21.6	174	MB ALERT		2019-01-03 12:25:00	2019-01-03 12:25:00	2018-10-13 00:20:00		250
12:26:00	2019-01-03	2019-01-03 12:26:00	22.4	169	MB ALERT		2019-01-03 12:26:00	2019-01-03 12:26:00	2018-10-13 00:30:00		251
12:27:00	2019-01-03	2019-01-03 12:27:00	19.8	172	MB ALERT		2019-01-03 12:27:00	2019-01-03 12:27:00	2018-10-13 00:40:00		252
12:28:00	2019-01-03	2019-01-03 12:28:00	19.9	171	MB ALERT		2019-01-03 12:28:00	2019-01-03 12:28:00	2018-10-13 00:50:00		253
12:29:00	2019-01-03	2019-01-03 12:29:00	21.3	171	MB ALERT		2019-01-03 12:29:00	2019-01-03 12:29:00	2018-10-13 01:00:00		254
12:30:00	2019-01-03	2019-01-03 12:30:00	20.8	164	MB ALERT		2019-01-03 12:30:00	2019-01-03 12:30:00	2018-10-13 01:10:00		255
12:31:00	2019-01-03	2019-01-03 12:31:00	21.3	162	MB ALERT		2019-01-03 12:31:00	2019-01-03 12:31:00	2018-10-13 01:20:00		256
12:32:00	2019-01-03	2019-01-03 12:32:00	22.8	165	MB ALERT		2019-01-03 12:32:00	2019-01-03 12:32:00	2018-10-13 01:30:00		257
12:33:00	2019-01-03	2019-01-03 12:33:00	23.7	173	MB ALERT		2019-01-03 12:33:00	2019-01-03 12:33:00	2018-10-13 01:40:00		258
12:34:00	2019-01-03	2019-01-03 12:34:00	23	167	MB ALERT		2019-01-03 12:34:00	2019-01-03 12:34:00	2018-10-13 01:50:00		259
12:35:00	2019-01-03	2019-01-03 12:35:00	24.5	171	MB ALERT		2019-01-03 12:35:00	2019-01-03 12:35:00	2018-10-13 02:00:00		260
12:36:00	2019-01-03	2019-01-03 12:36:00	22.6	168	MB ALERT		2019-01-03 12:36:00	2019-01-03 12:36:00	2018-10-13 02:10:00		261
12:37:00	2019-01-03	2019-01-03 12:37:00	23.2	168	MB ALERT		2019-01-03 12:37:00	2019-01-03 12:37:00	2018-10-13 02:20:00		262
12:39:00	2019-01-03	2019-01-03 12:39:00	24.7	168	MB ALERT		2019-01-03 12:39:00	2019-01-03 12:39:00	2018-10-13 02:30:00		263
12:41:00	2019-01-03	2019-01-03 12:41:00	22.9	169	MB ALERT		2019-01-03 12:41:00	2019-01-03 12:41:00	2018-10-13 02:40:00		264
12:42:00	2019-01-03	2019-01-03 12:42:00	22.5	168	MB ALERT		2019-01-03 12:42:00	2019-01-03 12:42:00	2018-10-13 02:50:00		265
12:43:00	2019-01-03	2019-01-03 12:43:00	22.4	171	MB ALERT		2019-01-03 12:43:00	2019-01-03 12:43:00	2018-10-13 03:00:00		266
12:44:00	2019-01-03	2019-01-03 12:44:00	23.4	166	MB ALERT		2019-01-03 12:44:00	2019-01-03 12:44:00	2018-10-13 03:10:00		267
13:15:00	2019-01-03	2019-01-03 13:15:00	21.1	174	MB ALERT		2019-01-03 13:15:00	2019-01-03 13:15:00	2018-10-13 03:20:00		268
13:16:00	2019-01-03	2019-01-03 13:16:00	23.8	173	MB ALERT		2019-01-03 13:16:00	2019-01-03 13:16:00	2018-10-13 03:30:00		269
13:17:00	2019-01-03	2019-01-03 13:17:00	25	175	MB ALERT		2019-01-03 13:17:00	2019-01-03 13:17:00	2018-10-13 03:40:00		270
13:18:00	2019-01-03	2019-01-03 13:18:00	24.9	180	MB ALERT		2019-01-03 13:18:00	2019-01-03 13:18:00	2018-10-13 03:50:00		271
13:19:00	2019-01-03	2019-01-03 13:19:00	22.8	179	MB ALERT		2019-01-03 13:19:00	2019-01-03 13:19:00	2018-10-13 04:00:00		272
13:20:00	2019-01-03	2019-01-03 13:20:00	22.4	177	MB ALERT		2019-01-03 13:20:00	2019-01-03 13:20:00	2018-10-13 04:10:00		273
13:21:00	2019-01-03	2019-01-03 13:21:00	23.5	174	MB ALERT		2019-01-03 13:21:00	2019-01-03 13:21:00	2018-10-13 04:20:00		274
13:24:00	2019-01-03	2019-01-03 13:24:00	25.6	177	MB ALERT		2019-01-03 13:24:00	2019-01-03 13:24:00	2018-10-13 04:30:00		275
13:58:00	2019-01-03	2019-01-03 13:58:00	25.1	165	MB ALERT		2019-01-03 13:58:00	2019-01-03 13:58:00	2018-10-13 04:40:00		276
14:58:00	2019-01-03	2019-01-03 14:58:00	25.2	161	MB ALERT		2019-01-03 14:58:00	2019-01-03 14:58:00	2018-10-13 04:50:00		277
15:00:00	2019-01-03	2019-01-03 15:00:00	28.2	167	MB ALERT		2019-01-03 15:00:00	2019-01-03 15:00:00	2018-10-13 05:00:00		278
15:10:00	2019-01-03	2019-01-03 15:10:00	26.2	169	MB ALERT		2019-01-03 15:10:00	2019-01-03 15:10:00	2018-10-13 05:10:00		279
15:11:00	2019-01-03	2019-01-03 15:11:00	25.4	170	MB ALERT		2019-01-03 15:11:00	2019-01-03 15:11:00	2018-10-13 05:20:00		280
15:12:00	2019-01-03	2019-01-03 15:12:00	26.3	164	MB ALERT		2019-01-03 15:12:00	2019-01-03 15:12:00	2018-10-13 05:30:00		281
15:13:00	2019-01-03	2019-01-03 15:13:00	23.2	170	MB ALERT		2019-01-03 15:13:00	2019-01-03 15:13:00	2018-10-13 05:40:00		282
15:15:00	2019-01-03	2019-01-03 15:15:00	26.5	169	MB ALERT		2019-01-03 15:15:00	2019-01-03 15:15:00	2018-10-13 05:50:00		283
15:16:00	2019-01-03	2019-01-03 15:16:00	24.7	166	MB ALERT		2019-01-03 15:16:00	2019-01-03 15:16:00	2018-10-13 06:00:00		284
15:17:00	2019-01-03	2019-01-03 15:17:00	25.1	167	MB ALERT		2019-01-03 15:17:00	2019-01-03 15:17:00	2018-10-13 06:10:00		285
15:18:00	2019-01-03	2019-01-03 15:18:00	27	172	MB ALERT		2019-01-03 15:18:00	2019-01-03 15:18:00	2018-10-24 16:30:00		286
15:19:00	2019-01-03	2019-01-03 15:19:00	27	172	MB ALERT		2019-01-03 15:19:00	2019-01-03 15:19:00	2018-10-24 16:40:00		287
15:20:00	2019-01-03	2019-01-03 15:20:00	26.8	171	MB ALERT		2019-01-03 15:20:00	2019-01-03 15:20:00	2018-10-24 17:50:00		288
15:21:00	2019-01-03	2019-01-03 15:21:00	24.8	168	MB ALERT		2019-01-03 15:21:00	2019-01-03 15:21:00	2018-10-24 18:00:00		289
15:22:00	2019-01-03	2019-01-03 15:22:00	24	171	MB ALERT		2019-01-03 15:22:00	2019-01-03 15:22:00	2018-10-24 18:10:00		290
15:23:00	2019-01-03	2019-01-03 15:23:00	22.2	172	MB ALERT		2019-01-03 15:23:00	2019-01-03 15:23:00	2018-10-24 18:20:00		291
15:24:00	2019-01-03	2019-01-03 15:24:00	24.1	175	MB ALERT		2019-01-03 15:24:00	2019-01-03 15:24:00	2018-10-24 18:30:00		292
15:25:00	2019-01-03	2019-01-03 15:25:00	26.1	164	MB ALERT		2019-01-03 15:25:00	2019-01-03 15:25:00	2018-10-24 18:40:00		293
15:26:00	2019-01-03	2019-01-03 15:26:00	22.5	166	MB ALERT		2019-01-03 15:26:00	2019-01-03 15:26:00	2018-10-24 18:50:00		294
15:27:00	2019-01-03	2019-01-03 15:27:00	25.2	175	MB ALERT		2019-01-03 15:27:00	2019-01-03 15:27:00	2018-10-24 19:00:00		295
15:28:00	2019-01-03	2019-01-03 15:28:00	24.7	171	MB ALERT		2019-01-03 15:28:00	2019-01-03 15:28:00	2018-10-24 19:10:00		296
15:29:00	2019-01-03	2019-01-03 15:29:00	21.9	167	MB ALERT		2019-01-03 15:29:00	2019-01-03 15:29:00	2018-10-24 19:20:00		297
15:30:00	2019-01-03	2019-01-03 15:30:00	22.5	172	MB ALERT		2019-01-03 15:30:00	2019-01-03 15:30:00	2018-10-24 19:30:00		298
15:31:00	2019-01-03	2019-01-03 15:31:00	26.4	170	MB ALERT		2019-01-03 15:31:00	2019-01-03 15:31:00	2018-10-24 19:40:00		299
15:32:00	2019-01-03	2019-01-03 15:32:00	24	169	MB ALERT		2019-01-03 15:32:00	2019-01-03 15:32:00	2018-10-24 19:50:00		300
15:33:00	2019-01-03	2019-01-03 15:33:00	26.5	175	MB ALERT		2019-01-03 15:33:00	2019-01-03 15:33:00	2018-10-24 20:00:00		301
15:34:00	2019-01-03	2019-01-03 15:34:00	25.5	172	MB ALERT		2019-01-03 15:34:00	2019-01-03 15:34:00	2018-10-24 20:10:00		302
15:35:00	2019-01-03	2019-01-03 15:35:00	23.9	171	MB ALERT		2019-01-03 15:35:00	2019-01-03 15:35:00	2018-10-24 20:20:00		303
15:36:00	2019-01-03	2019-01-03 15:36:00	25.7	171	MB ALERT		2019-01-03 15:36:00	2019-01-03 15:36:00	2018-10-24 20:30:00		304
15:37:00	2019-01-03	2019-01-03 15:37:00	24.3	171	MB ALERT		2019-01-03 15:37:00	2019-01-03 15:37:00	2018-10-24 20:40:00		305
15:38:00	2019-01-03	2019-01-03 15:38:00	23.8	170	MB ALERT		2019-01-03 15:38:00	2019-01-03 15:38:00	2018-10-24 20:50:00		306
15:39:00	2019-01-03	2019-01-03 15:39:00	25.7	173	MB ALERT		2019-01-03 15:39:00	2019-01-03 15:39:00	2018-10-24 21:00:00		307
15:40:00	2019-01-03	2019-01-03 15:40:00	26.1	178	MB ALERT		2019-01-03 15:40:00	2019-01-03 15:40:00	2018-10-24 21:10:00		308
15:41:00	2019-01-03	2019-01-03 15:41:00	21	162	MB ALERT		2019-01-03 15:41:00	2019-01-03 15:41:00	2018-10-24 21:20:00		309
15:42:00	2019-01-03	2019-01-03 15:42:00	22.4	167	MB ALERT		2019-01-03 15:42:00	2019-01-03 15:42:00	2018-10-24 21:30:00		310
15:43:00	2019-01-03	2019-01-03 15:43:00	23.2	168	MB ALERT		2019-01-03 15:43:00	2019-01-03 15:43:00	2018-10-25 00:10:00		311
15:44:00	2019-01-03	2019-01-03 15:44:00	22.4	173	MB ALERT		2019-01-03 15:44:00	2019-01-03 15:44:00	2018-10-25 00:20:00		312
15:45:00	2019-01-03	2019-01-03 15:45:00	24.1	159	MB ALERT		2019-01-03 15:45:00	2019-01-03 15:45:00	2018-10-25 00:30:00		313
15:46:00	2019-01-03	2019-01-03 15:46:00	22.8	165	MB ALERT		2019-01-03 15:46:00	2019-01-03 15:46:00	2018-10-25 00:40:00		314
15:47:00	2019-01-03	2019-01-03 15:47:00	25.7	173	MB ALERT		2019-01-03 15:47:00	2019-01-03 15:47:00	2018-10-25 00:50:00		315
15:48:00	2019-01-03	2019-01-03 15:48:00	22.6	174	MB ALERT		2019-01-03 15:48:00	2019-01-03 15:48:00	2018-10-25 01:00:00		316
15:49:00	2019-01-03	2019-01-03 15:49:00	24.3	174	MB ALERT		2019-01-03 15:49:00	2019-01-03 15:49:00	2018-10-25 01:10:00		317
15:50:00	2019-01-03	2019-01-03 15:50:00	24.4	175	MB ALERT		2019-01-03 15:50:00	2019-01-03 15:50:00	2018-10-25 01:20:00		318
15:51:00	2019-01-03	2019-01-03 15:51:00	24.7	175	MB ALERT		2019-01-03 15:51:00	2019-01-03 15:51:00	2018-10-25 01:30:00		319
15:52:00	2019-01-03	2019-01-03 15:52:00	24.2	163	MB ALERT		2019-01-03 15:52:00	2019-01-03 15:52:00	2018-10-25 01:40:00		320
15:53:00	2019-01-03	2019-01-03 15:53:00	24.3	172	MB ALERT		2019-01-03 15:53:00	2019-01-03 15:53:00	2018-10-25 01:50:00		321
15:54:00	2019-01-03	2019-01-03 15:54:00	23.7	168	MB ALERT		2019-01-03 15:54:00	2019-01-03 15:54:00	2018-10-25 02:00:00		322
15:55:00	2019-01-03	2019-01-03 15:55:00	24.8	170	MB ALERT		2019-01-03 15:55:00	2019-01-03 15:55:00	2018-10-25 02:10:00		323
15:56:00	2019-01-03	2019-01-03 15:56:00	24.4	173	MB ALERT		2019-01-03 15:56:00	2019-01-03 15:56:00	2018-10-25 02:20:00		324
15:57:00	2019-01-03	2019-01-03 15:57:00	23.6	161	MB ALERT		2019-01-03 15:57:00	2019-01-03 15:57:00	2018-10-25 02:30:00		325
15:58:00	2019-01-03	2019-01-03 15:58:00	25.5	173	MB ALERT		2019-01-03 15:58:00	2019-01-03 15:58:00	2018-10-25 02:40:00		326
15:59:00	2019-01-03	2019-01-03 15:59:00	22.1	165	MB ALERT		2019-01-03 15:59:00	2019-01-03 15:59:00	2018-10-25 02:50:00		327
16:00:00	2019-01-03	2019-01-03 16:00:00	25.5	170	MB ALERT		2019-01-03 16:00:00	2019-01-03 16:00:00	2018-10-25 03:00:00		328
16:01:00	2019-01-03	2019-01-03 16:01:00	25.4	170	MB ALERT		2019-01-03 16:01:00	2019-01-03 16:01:00	2018-10-25 03:10:00		329
16:03:00	2019-01-03	2019-01-03 16:03:00	23.5	168	MB ALERT		2019-01-03 16:03:00	2019-01-03 16:03:00	2018-10-25 03:20:00		330
16:04:00	2019-01-03	2019-01-03 16:04:00	28.8	171	MB ALERT		2019-01-03 16:04:00	2019-01-03 16:04:00	2018-10-25 03:30:00		331
16:05:00	2019-01-03	2019-01-03 16:05:00	25.3	169	MB ALERT		2019-01-03 16:05:00	2019-01-03 16:05:00	2018-10-25 03:40:00		332
16:06:00	2019-01-03	2019-01-03 16:06:00	26.3	170	MB ALERT		2019-01-03 16:06:00	2019-01-03 16:06:00	2018-10-25 03:50:00		333
16:07:00	2019-01-03	2019-01-03 16:07:00	25.1	168	MB ALERT		2019-01-03 16:07:00	2019-01-03 16:07:00	2018-10-25 04:00:00		334
16:08:00	2019-01-03	2019-01-03 16:08:00	23.8	155	MB ALERT		2019-01-03 16:08:00	2019-01-03 16:08:00	2018-10-25 04:10:00		335
16:15:00	2019-01-03	2019-01-03 16:15:00	26.3	165	MB ALERT		2019-01-03 16:15:00	2019-01-03 16:15:00	2018-10-25 04:20:00		336
16:17:00	2019-01-03	2019-01-03 16:17:00	26	168	MB ALERT		2019-01-03 16:17:00	2019-01-03 16:17:00	2018-10-25 04:30:00		337
16:18:00	2019-01-03	2019-01-03 16:18:00	24.7	165	MB ALERT		2019-01-03 16:18:00	2019-01-03 16:18:00	2018-10-25 04:40:00		338
16:19:00	2019-01-03	2019-01-03 16:19:00	25.5	164	MB ALERT		2019-01-03 16:19:00	2019-01-03 16:19:00	2018-10-25 05:00:00		339
16:31:00	2019-01-03	2019-01-03 16:31:00	26.3	163	MB ALERT		2019-01-03 16:31:00	2019-01-03 16:31:00	2018-10-25 05:10:00		340
16:32:00	2019-01-03	2019-01-03 16:32:00	26.9	157	MB ALERT		2019-01-03 16:32:00	2019-01-03 16:32:00	2018-10-25 05:20:00		341
16:33:00	2019-01-03	2019-01-03 16:33:00	25.7	166	MB ALERT		2019-01-03 16:33:00	2019-01-03 16:33:00	2018-10-25 05:30:00		342
16:34:00	2019-01-03	2019-01-03 16:34:00	26.2	157	MB ALERT		2019-01-03 16:34:00	2019-01-03 16:34:00	2018-10-25 05:40:00		343
16:35:00	2019-01-03	2019-01-03 16:35:00	24	166	MB ALERT		2019-01-03 16:35:00	2019-01-03 16:35:00	2018-10-25 05:50:00		344
16:38:00	2019-01-03	2019-01-03 16:38:00	25.3	164	MB ALERT		2019-01-03 16:38:00	2019-01-03 16:38:00	2018-10-25 06:00:00		345
16:59:00	2019-01-03	2019-01-03 16:59:00	27.2	167	MB ALERT		2019-01-03 16:59:00	2019-01-03 16:59:00	2018-10-25 06:10:00		346
17:01:00	2019-01-03	2019-01-03 17:01:00	26.3	160	MB ALERT		2019-01-03 17:01:00	2019-01-03 17:01:00	2018-10-25 06:20:00		347
17:04:00	2019-01-03	2019-01-03 17:04:00	29.3	166	MB ALERT		2019-01-03 17:04:00	2019-01-03 17:04:00	2018-10-25 06:30:00		348
18:03:00	2019-01-03	2019-01-03 18:03:00	29.4	156	MB ALERT		2019-01-03 18:03:00	2019-01-03 18:03:00	2018-10-25 06:40:00		349
18:09:00	2019-01-03	2019-01-03 18:09:00	27.4	152	MB ALERT		2019-01-03 18:09:00	2019-01-03 18:09:00	2018-10-25 06:50:00		350
18:11:00	2019-01-03	2019-01-03 18:11:00	29.8	163	MB ALERT		2019-01-03 18:11:00	2019-01-03 18:11:00	2018-10-25 13:40:00		351
18:12:00	2019-01-03	2019-01-03 18:12:00	29.7	160	MB ALERT		2019-01-03 18:12:00	2019-01-03 18:12:00	2018-10-25 14:00:00		352
18:13:00	2019-01-03	2019-01-03 18:13:00	27.7	160	MB ALERT		2019-01-03 18:13:00	2019-01-03 18:13:00	2018-10-25 14:10:00		353
18:15:00	2019-01-03	2019-01-03 18:15:00	29.2	159	MB ALERT		2019-01-03 18:15:00	2019-01-03 18:15:00	2018-10-25 14:20:00		354
18:16:00	2019-01-03	2019-01-03 18:16:00	28.7	161	MB ALERT		2019-01-03 18:16:00	2019-01-03 18:16:00	2018-10-25 14:30:00		355
18:18:00	2019-01-03	2019-01-03 18:18:00	27.8	159	MB ALERT		2019-01-03 18:18:00	2019-01-03 18:18:00	2018-10-25 14:40:00		356
18:19:00	2019-01-03	2019-01-03 18:19:00	28.8	158	MB ALERT		2019-01-03 18:19:00	2019-01-03 18:19:00	2018-10-25 14:50:00		357
18:22:00	2019-01-03	2019-01-03 18:22:00	28.7	152	MB ALERT		2019-01-03 18:22:00	2019-01-03 18:22:00	2018-10-25 15:10:00		358
18:24:00	2019-01-03	2019-01-03 18:24:00	31.5	164	MB ALERT		2019-01-03 18:24:00	2019-01-03 18:24:00	2018-10-25 15:20:00		359
18:25:00	2019-01-03	2019-01-03 18:25:00	30.7	164	MB ALERT		2019-01-03 18:25:00	2019-01-03 18:25:00	2018-10-25 15:30:00		360
18:28:00	2019-01-03	2019-01-03 18:28:00	29.7	161	MB ALERT		2019-01-03 18:28:00	2019-01-03 18:28:00	2018-10-25 15:40:00		361
18:29:00	2019-01-03	2019-01-03 18:29:00	28	154	MB ALERT		2019-01-03 18:29:00	2019-01-03 18:29:00	2018-10-25 15:50:00		362
18:30:00	2019-01-03	2019-01-03 18:30:00	28.3	152	MB ALERT		2019-01-03 18:30:00	2019-01-03 18:30:00	2018-10-25 16:00:00		363
18:31:00	2019-01-03	2019-01-03 18:31:00	31.1	161	MB ALERT		2019-01-03 18:31:00	2019-01-03 18:31:00	2018-10-25 16:20:00		364
18:34:00	2019-01-03	2019-01-03 18:34:00	26.7	159	MB ALERT		2019-01-03 18:34:00	2019-01-03 18:34:00	2018-10-25 16:30:00		365
18:40:00	2019-01-03	2019-01-03 18:40:00	28.3	157	MB ALERT		2019-01-03 18:40:00	2019-01-03 18:40:00	2018-10-25 16:40:00		366
18:46:00	2019-01-03	2019-01-03 18:46:00	25.5	159	MB ALERT		2019-01-03 18:46:00	2019-01-03 18:46:00	2018-10-25 17:00:00		367
18:49:00	2019-01-03	2019-01-03 18:49:00	27.9	157	MB ALERT		2019-01-03 18:49:00	2019-01-03 18:49:00	2018-10-25 17:30:00		368
18:50:00	2019-01-03	2019-01-03 18:50:00	28	159	MB ALERT		2019-01-03 18:50:00	2019-01-03 18:50:00	2018-10-25 17:40:00		369
19:14:00	2019-01-03	2019-01-03 19:14:00	25.5	156	MB ALERT		2019-01-03 19:14:00	2019-01-03 19:14:00	2018-10-25 17:50:00		370
19:20:00	2019-01-03	2019-01-03 19:20:00	19.7	151	MB ALERT		2019-01-03 19:20:00	2019-01-03 19:20:00	2018-10-25 18:00:00		371
19:21:00	2019-01-03	2019-01-03 19:21:00	22.6	156	MB ALERT		2019-01-03 19:21:00	2019-01-03 19:21:00	2018-10-25 18:10:00		372
19:22:00	2019-01-03	2019-01-03 19:22:00	25.5	157	MB ALERT		2019-01-03 19:22:00	2019-01-03 19:22:00	2018-10-25 18:20:00		373
19:23:00	2019-01-03	2019-01-03 19:23:00	26.2	161	MB ALERT		2019-01-03 19:23:00	2019-01-03 19:23:00	2018-10-25 18:30:00		374
19:24:00	2019-01-03	2019-01-03 19:24:00	28.9	152	MB ALERT		2019-01-03 19:24:00	2019-01-03 19:24:00	2018-10-25 18:40:00		375
19:25:00	2019-01-03	2019-01-03 19:25:00	29.9	151	MB ALERT		2019-01-03 19:25:00	2019-01-03 19:25:00	2018-10-25 18:50:00		376
19:26:00	2019-01-03	2019-01-03 19:26:00	30.4	154	MB ALERT		2019-01-03 19:26:00	2019-01-03 19:26:00	2018-10-25 19:00:00		377
19:27:00	2019-01-03	2019-01-03 19:27:00	28.3	157	MB ALERT		2019-01-03 19:27:00	2019-01-03 19:27:00	2018-10-25 19:10:00		378
19:28:00	2019-01-03	2019-01-03 19:28:00	26.9	154	MB ALERT		2019-01-03 19:28:00	2019-01-03 19:28:00	2018-10-25 19:20:00		379
19:30:00	2019-01-03	2019-01-03 19:30:00	29.4	161	MB ALERT		2019-01-03 19:30:00	2019-01-03 19:30:00	2018-10-25 19:30:00		380
19:31:00	2019-01-03	2019-01-03 19:31:00	31.4	149	MB ALERT		2019-01-03 19:31:00	2019-01-03 19:31:00	2018-10-25 19:40:00		381
19:37:00	2019-01-03	2019-01-03 19:37:00	25.5	151	MB ALERT		2019-01-03 19:37:00	2019-01-03 19:37:00	2018-10-25 19:50:00		382
19:38:00	2019-01-03	2019-01-03 19:38:00	27.6	158	MB ALERT		2019-01-03 19:38:00	2019-01-03 19:38:00	2018-10-25 20:00:00		383
19:39:00	2019-01-03	2019-01-03 19:39:00	27.2	156	MB ALERT		2019-01-03 19:39:00	2019-01-03 19:39:00	2018-10-25 20:10:00		384
19:40:00	2019-01-03	2019-01-03 19:40:00	30.4	148	MB ALERT		2019-01-03 19:40:00	2019-01-03 19:40:00	2018-10-25 20:20:00		385
19:41:00	2019-01-03	2019-01-03 19:41:00	29.3	161	MB ALERT		2019-01-03 19:41:00	2019-01-03 19:41:00	2018-10-25 20:30:00		386
19:46:00	2019-01-03	2019-01-03 19:46:00	28.9	165	MB ALERT		2019-01-03 19:46:00	2019-01-03 19:46:00	2018-10-25 20:40:00		387
19:57:00	2019-01-03	2019-01-03 19:57:00	26.8	162	MB ALERT		2019-01-03 19:57:00	2019-01-03 19:57:00	2018-10-25 20:50:00		388
19:58:00	2019-01-03	2019-01-03 19:58:00	31.2	156	MB ALERT		2019-01-03 19:58:00	2019-01-03 19:58:00	2018-10-25 21:00:00		389
19:59:00	2019-01-03	2019-01-03 19:59:00	27.7	157	MB ALERT		2019-01-03 19:59:00	2019-01-03 19:59:00	2018-10-25 21:10:00		390
20:00:00	2019-01-03	2019-01-03 20:00:00	25.7	151	MB ALERT		2019-01-03 20:00:00	2019-01-03 20:00:00	2018-10-25 21:20:00		391
20:01:00	2019-01-03	2019-01-03 20:01:00	27.6	156	MB ALERT		2019-01-03 20:01:00	2019-01-03 20:01:00	2018-10-25 21:30:00		392
20:08:00	2019-01-03	2019-01-03 20:08:00	24.5	142	MB ALERT		2019-01-03 20:08:00	2019-01-03 20:08:00	2018-10-25 21:40:00		393
20:09:00	2019-01-03	2019-01-03 20:09:00	25.5	156	MB ALERT		2019-01-03 20:09:00	2019-01-03 20:09:00	2018-10-25 21:50:00		394
20:10:00	2019-01-03	2019-01-03 20:10:00	31.2	160	MB ALERT		2019-01-03 20:10:00	2019-01-03 20:10:00	2018-10-25 22:00:00		395
20:11:00	2019-01-03	2019-01-03 20:11:00	28.8	154	MB ALERT		2019-01-03 20:11:00	2019-01-03 20:11:00	2018-10-25 22:10:00		396
20:12:00	2019-01-03	2019-01-03 20:12:00	25.5	153	MB ALERT		2019-01-03 20:12:00	2019-01-03 20:12:00	2018-10-25 22:20:00		397
20:13:00	2019-01-03	2019-01-03 20:13:00	24.7	159	MB ALERT		2019-01-03 20:13:00	2019-01-03 20:13:00	2018-10-25 22:30:00		398
20:14:00	2019-01-03	2019-01-03 20:14:00	30	159	MB ALERT		2019-01-03 20:14:00	2019-01-03 20:14:00	2018-10-25 22:40:00		399
20:15:00	2019-01-03	2019-01-03 20:15:00	25.6	155	MB ALERT		2019-01-03 20:15:00	2019-01-03 20:15:00	2018-10-25 22:50:00		400
20:16:00	2019-01-03	2019-01-03 20:16:00	24.4	150	MB ALERT		2019-01-03 20:16:00	2019-01-03 20:16:00	2018-10-25 23:00:00		401
20:17:00	2019-01-03	2019-01-03 20:17:00	27.7	156	MB ALERT		2019-01-03 20:17:00	2019-01-03 20:17:00	2018-11-26 21:50:00		402
20:18:00	2019-01-03	2019-01-03 20:18:00	28.6	154	MB ALERT		2019-01-03 20:18:00	2019-01-03 20:18:00	2018-11-26 22:00:00		403
20:19:00	2019-01-03	2019-01-03 20:19:00	30.6	162	MB ALERT		2019-01-03 20:19:00	2019-01-03 20:19:00	2018-11-26 22:10:00		404
20:20:00	2019-01-03	2019-01-03 20:20:00	27.8	153	MB ALERT		2019-01-03 20:20:00	2019-01-03 20:20:00	2018-11-26 22:20:00		405
20:21:00	2019-01-03	2019-01-03 20:21:00	30	153	MB ALERT		2019-01-03 20:21:00	2019-01-03 20:21:00	2018-11-26 22:30:00		406
20:22:00	2019-01-03	2019-01-03 20:22:00	27.7	156	MB ALERT		2019-01-03 20:22:00	2019-01-03 20:22:00	2018-11-26 22:40:00		407
20:23:00	2019-01-03	2019-01-03 20:23:00	31	163	MB ALERT		2019-01-03 20:23:00	2019-01-03 20:23:00	2018-11-26 22:50:00		408
20:24:00	2019-01-03	2019-01-03 20:24:00	30.5	155	MB ALERT		2019-01-03 20:24:00	2019-01-03 20:24:00	2018-11-26 23:00:00		409
20:25:00	2019-01-03	2019-01-03 20:25:00	28.6	157	MB ALERT		2019-01-03 20:25:00	2019-01-03 20:25:00	2018-11-26 23:10:00		410
20:26:00	2019-01-03	2019-01-03 20:26:00	30.6	162	MB ALERT		2019-01-03 20:26:00	2019-01-03 20:26:00	2018-11-26 23:20:00		411
20:27:00	2019-01-03	2019-01-03 20:27:00	27.8	148	MB ALERT		2019-01-03 20:27:00	2019-01-03 20:27:00	2018-11-26 23:30:00		412
20:28:00	2019-01-03	2019-01-03 20:28:00	31.1	161	MB ALERT		2019-01-03 20:28:00	2019-01-03 20:28:00	2018-11-26 23:40:00		413
20:29:00	2019-01-03	2019-01-03 20:29:00	29.8	160	MB ALERT		2019-01-03 20:29:00	2019-01-03 20:29:00	2018-11-26 23:50:00		414
20:30:00	2019-01-03	2019-01-03 20:30:00	31.5	159	MB ALERT		2019-01-03 20:30:00	2019-01-03 20:30:00	2018-11-27		415
20:31:00	2019-01-03	2019-01-03 20:31:00	29	147	MB ALERT		2019-01-03 20:31:00	2019-01-03 20:31:00	2018-11-27 00:10:00		416
20:32:00	2019-01-03	2019-01-03 20:32:00	27.7	151	MB ALERT		2019-01-03 20:32:00	2019-01-03 20:32:00	2018-11-27 00:20:00		417
20:33:00	2019-01-03	2019-01-03 20:33:00	29.5	153	MB ALERT		2019-01-03 20:33:00	2019-01-03 20:33:00	2018-11-27 00:30:00		418
20:34:00	2019-01-03	2019-01-03 20:34:00	27.3	166	MB ALERT		2019-01-03 20:34:00	2019-01-03 20:34:00	2018-11-27 00:40:00		419
20:35:00	2019-01-03	2019-01-03 20:35:00	27.4	156	MB ALERT		2019-01-03 20:35:00	2019-01-03 20:35:00	2018-11-27 00:50:00		420
20:36:00	2019-01-03	2019-01-03 20:36:00	31.6	152	MB ALERT		2019-01-03 20:36:00	2019-01-03 20:36:00	2018-11-27 01:00:00		421
20:37:00	2019-01-03	2019-01-03 20:37:00	30.2	149	MB ALERT		2019-01-03 20:37:00	2019-01-03 20:37:00	2018-11-27 01:10:00		422
20:38:00	2019-01-03	2019-01-03 20:38:00	29.4	154	MB ALERT		2019-01-03 20:38:00	2019-01-03 20:38:00	2018-11-27 01:20:00		423
20:39:00	2019-01-03	2019-01-03 20:39:00	25.5	159	MB ALERT		2019-01-03 20:39:00	2019-01-03 20:39:00	2018-11-27 01:30:00		424
20:40:00	2019-01-03	2019-01-03 20:40:00	26.2	158	MB ALERT		2019-01-03 20:40:00	2019-01-03 20:40:00	2018-11-27 01:40:00		425
20:41:00	2019-01-03	2019-01-03 20:41:00	25.5	155	MB ALERT		2019-01-03 20:41:00	2019-01-03 20:41:00	2018-11-27 01:50:00		426
20:42:00	2019-01-03	2019-01-03 20:42:00	27.5	151	MB ALERT		2019-01-03 20:42:00	2019-01-03 20:42:00	2018-11-27 02:00:00		427
20:43:00	2019-01-03	2019-01-03 20:43:00	26	150	MB ALERT		2019-01-03 20:43:00	2019-01-03 20:43:00	2018-11-27 02:10:00		428
20:44:00	2019-01-03	2019-01-03 20:44:00	28.7	168	MB ALERT		2019-01-03 20:44:00	2019-01-03 20:44:00	2018-11-27 02:20:00		429
20:45:00	2019-01-03	2019-01-03 20:45:00	32.3	144	MB ALERT		2019-01-03 20:45:00	2019-01-03 20:45:00	2018-11-27 02:30:00		430
20:46:00	2019-01-03	2019-01-03 20:46:00	22.7	148	MB ALERT		2019-01-03 20:46:00	2019-01-03 20:46:00	2018-11-27 02:40:00		431
20:47:00	2019-01-03	2019-01-03 20:47:00	24.2	161	MB ALERT		2019-01-03 20:47:00	2019-01-03 20:47:00	2018-11-27 02:50:00		432
20:48:00	2019-01-03	2019-01-03 20:48:00	25.3	160	MB ALERT		2019-01-03 20:48:00	2019-01-03 20:48:00	2018-11-27 03:00:00		433
20:49:00	2019-01-03	2019-01-03 20:49:00	20.5	153	MB ALERT		2019-01-03 20:49:00	2019-01-03 20:49:00	2018-11-27 03:10:00		434
20:50:00	2019-01-03	2019-01-03 20:50:00	25.7	156	MB ALERT		2019-01-03 20:50:00	2019-01-03 20:50:00	2018-11-27 03:20:00		435
20:57:00	2019-01-03	2019-01-03 20:57:00	26.4	145	MB ALERT		2019-01-03 20:57:00	2019-01-03 20:57:00	2018-11-27 03:30:00		436
20:58:00	2019-01-03	2019-01-03 20:58:00	26.3	157	MB ALERT		2019-01-03 20:58:00	2019-01-03 20:58:00	2018-11-27 03:40:00		437
21:00:00	2019-01-03	2019-01-03 21:00:00	27.5	158	MB ALERT		2019-01-03 21:00:00	2019-01-03 21:00:00	2018-11-27 03:50:00		438
21:07:00	2019-01-03	2019-01-03 21:07:00	29.9	158	MB ALERT		2019-01-03 21:07:00	2019-01-03 21:07:00	2018-11-27 04:00:00		439
21:11:00	2019-01-03	2019-01-03 21:11:00	25.4	150	MB ALERT		2019-01-03 21:11:00	2019-01-03 21:11:00	2018-11-27 04:10:00		440
21:12:00	2019-01-03	2019-01-03 21:12:00	25.1	160	MB ALERT		2019-01-03 21:12:00	2019-01-03 21:12:00	2018-11-27 04:20:00		441
21:20:00	2019-01-03	2019-01-03 21:20:00	27.2	152	MB ALERT		2019-01-03 21:20:00	2019-01-03 21:20:00	2018-11-27 04:30:00		442
21:21:00	2019-01-03	2019-01-03 21:21:00	25.7	154	MB ALERT		2019-01-03 21:21:00	2019-01-03 21:21:00	2018-11-27 04:40:00		443
21:36:00	2019-01-03	2019-01-03 21:36:00	26.5	162	MB ALERT		2019-01-03 21:36:00	2019-01-03 21:36:00	2018-11-27 04:50:00		444
21:37:00	2019-01-03	2019-01-03 21:37:00	24.2	165	MB ALERT		2019-01-03 21:37:00	2019-01-03 21:37:00	2018-11-28 03:40:00		445
21:38:00	2019-01-03	2019-01-03 21:38:00	23.5	170	MB ALERT		2019-01-03 21:38:00	2019-01-03 21:38:00	2018-11-28 03:50:00		446
21:39:00	2019-01-03	2019-01-03 21:39:00	22.7	159	MB ALERT		2019-01-03 21:39:00	2019-01-03 21:39:00	2018-11-28 04:00:00		447
21:40:00	2019-01-03	2019-01-03 21:40:00	16.7	165	MB ALERT		2019-01-03 21:40:00	2019-01-03 21:40:00	2018-11-28 04:10:00		448
21:41:00	2019-01-03	2019-01-03 21:41:00	19.1	166	MB ALERT		2019-01-03 21:41:00	2019-01-03 21:41:00	2018-11-28 04:20:00		449
22:54:00	2019-01-03	2019-01-03 22:54:00	25.1	169	MB ALERT		2019-01-03 22:54:00	2019-01-03 22:54:00	2018-11-28 04:30:00		450
22:55:00	2019-01-03	2019-01-03 22:55:00	23.7	158	MB ALERT		2019-01-03 22:55:00	2019-01-03 22:55:00	2018-11-28 04:40:00		451
22:56:00	2019-01-03	2019-01-03 22:56:00	22.1	158	MB ALERT		2019-01-03 22:56:00	2019-01-03 22:56:00	2018-11-28 04:50:00		452
22:57:00	2019-01-03	2019-01-03 22:57:00	20.1	159	MB ALERT		2019-01-03 22:57:00	2019-01-03 22:57:00	2018-11-28 05:00:00		453
23:18:00	2019-01-03	2019-01-03 23:18:00	17.7	160	MB ALERT		2019-01-03 23:18:00	2019-01-03 23:18:00	2018-11-28 05:10:00		454
23:19:00	2019-01-03	2019-01-03 23:19:00	22.6	162	MB ALERT		2019-01-03 23:19:00	2019-01-03 23:19:00	2018-11-28 05:20:00		455
23:20:00	2019-01-03	2019-01-03 23:20:00	24.7	159	MB ALERT		2019-01-03 23:20:00	2019-01-03 23:20:00	2018-11-28 20:00:00		456
23:21:00	2019-01-03	2019-01-03 23:21:00	20.8	158	MB ALERT		2019-01-03 23:21:00	2019-01-03 23:21:00	2018-11-28 20:10:00		457
23:23:00	2019-01-03	2019-01-03 23:23:00	21.3	165	MB ALERT		2019-01-03 23:23:00	2019-01-03 23:23:00	2018-11-28 20:20:00		458
23:24:00	2019-01-03	2019-01-03 23:24:00	24	161	MB ALERT		2019-01-03 23:24:00	2019-01-03 23:24:00	2018-11-28 20:30:00		459
23:26:00	2019-01-03	2019-01-03 23:26:00	20.4	155	MB ALERT		2019-01-03 23:26:00	2019-01-03 23:26:00	2018-11-28 20:40:00		460
23:28:00	2019-01-03	2019-01-03 23:28:00	20.1	155	MB ALERT		2019-01-03 23:28:00	2019-01-03 23:28:00	2018-11-28 20:50:00		461
23:32:00	2019-01-03	2019-01-03 23:32:00	19.2	164	MB ALERT		2019-01-03 23:32:00	2019-01-03 23:32:00	2018-11-28 21:00:00		462
23:34:00	2019-01-03	2019-01-03 23:34:00	17.2	163	MB ALERT		2019-01-03 23:34:00	2019-01-03 23:34:00	2018-11-28 21:10:00		463
23:35:00	2019-01-03	2019-01-03 23:35:00	18.7	149	MB ALERT		2019-01-03 23:35:00	2019-01-03 23:35:00	2018-11-28 21:20:00		464
23:36:00	2019-01-03	2019-01-03 23:36:00	16.2	163	MB ALERT		2019-01-03 23:36:00	2019-01-03 23:36:00	2018-11-28 21:30:00		465
23:37:00	2019-01-03	2019-01-03 23:37:00	16.1	161	MB ALERT		2019-01-03 23:37:00	2019-01-03 23:37:00	2018-11-28 21:40:00		466
23:38:00	2019-01-03	2019-01-03 23:38:00	18.2	167	MB ALERT		2019-01-03 23:38:00	2019-01-03 23:38:00	2018-11-30 02:10:00		467
23:39:00	2019-01-03	2019-01-03 23:39:00	21.3	153	MB ALERT		2019-01-03 23:39:00	2019-01-03 23:39:00	2018-11-30 02:20:00		468
23:40:00	2019-01-03	2019-01-03 23:40:00	18.8	159	MB ALERT		2019-01-03 23:40:00	2019-01-03 23:40:00	2018-11-30 02:30:00		469
23:42:00	2019-01-03	2019-01-03 23:42:00	16.3	163	MB ALERT		2019-01-03 23:42:00	2019-01-03 23:42:00	2018-11-30 02:40:00		470
23:43:00	2019-01-03	2019-01-03 23:43:00	24.3	158	MB ALERT		2019-01-03 23:43:00	2019-01-03 23:43:00	2018-11-30 02:50:00		471
23:44:00	2019-01-03	2019-01-03 23:44:00	15.5	148	MB ALERT		2019-01-03 23:44:00	2019-01-03 23:44:00	2018-11-30 03:00:00		472
23:45:00	2019-01-03	2019-01-03 23:45:00	20.4	155	MB ALERT		2019-01-03 23:45:00	2019-01-03 23:45:00	2018-11-30 03:10:00		473
23:46:00	2019-01-03	2019-01-03 23:46:00	16.9	157	MB ALERT		2019-01-03 23:46:00	2019-01-03 23:46:00	2018-11-30 03:20:00		474
23:47:00	2019-01-03	2019-01-03 23:47:00	17.9	171	MB ALERT		2019-01-03 23:47:00	2019-01-03 23:47:00	2018-11-30 03:30:00		475
23:48:00	2019-01-03	2019-01-03 23:48:00	25.7	159	MB ALERT		2019-01-03 23:48:00	2019-01-03 23:48:00	2018-11-30 03:40:00		476
23:49:00	2019-01-03	2019-01-03 23:49:00	16.4	150	MB ALERT		2019-01-03 23:49:00	2019-01-03 23:49:00	2018-11-30 03:50:00		477
23:50:00	2019-01-03	2019-01-03 23:50:00	18	163	MB ALERT		2019-01-03 23:50:00	2019-01-03 23:50:00	2018-11-30 04:00:00		478
23:51:00	2019-01-03	2019-01-03 23:51:00	18	134	MB ALERT		2019-01-03 23:51:00	2019-01-03 23:51:00	2018-11-30 04:10:00		479
23:52:00	2019-01-03	2019-01-03 23:52:00	18.2	162	MB ALERT		2019-01-03 23:52:00	2019-01-03 23:52:00	2018-11-30 04:20:00		480
23:53:00	2019-01-03	2019-01-03 23:53:00	19.2	173	MB ALERT		2019-01-03 23:53:00	2019-01-03 23:53:00	2018-11-30 04:30:00		481
23:54:00	2019-01-03	2019-01-03 23:54:00	16.1	162	MB ALERT		2019-01-03 23:54:00	2019-01-03 23:54:00	2018-11-30 04:40:00		482
23:55:00	2019-01-03	2019-01-03 23:55:00	17.6	163	MB ALERT		2019-01-03 23:55:00	2019-01-03 23:55:00	2018-11-30 04:50:00		483
23:56:00	2019-01-03	2019-01-03 23:56:00	19.7	158	MB ALERT		2019-01-03 23:56:00	2019-01-03 23:56:00	2018-11-30 05:00:00		484
23:57:00	2019-01-03	2019-01-03 23:57:00	20.1	167	MB ALERT		2019-01-03 23:57:00	2019-01-03 23:57:00	2018-11-30 05:10:00		485
23:58:00	2019-01-03	2019-01-03 23:58:00	22.1	170	MB ALERT		2019-01-03 23:58:00	2019-01-03 23:58:00	2018-11-30 05:20:00		486
23:59:00	2019-01-03	2019-01-03 23:59:00	21.4	165	MB ALERT		2019-01-03 23:59:00	2019-01-03 23:59:00	2018-11-30 05:30:00		487
00:00:00	2019-01-04	2019-01-04	20.3	161	MB ALERT		2019-01-04	2019-01-04	2018-11-30 05:40:00		488
00:01:00	2019-01-04	2019-01-04 00:01:00	19.3	171	MB ALERT		2019-01-04 00:01:00	2019-01-04 00:01:00	2018-11-30 05:50:00		489
00:02:00	2019-01-04	2019-01-04 00:02:00	20.6	170	MB ALERT		2019-01-04 00:02:00	2019-01-04 00:02:00	2018-11-30 06:00:00		490
00:03:00	2019-01-04	2019-01-04 00:03:00	19.3	157	MB ALERT		2019-01-04 00:03:00	2019-01-04 00:03:00	2018-11-30 06:10:00		491
00:04:00	2019-01-04	2019-01-04 00:04:00	18.4	164	MB ALERT		2019-01-04 00:04:00	2019-01-04 00:04:00	2018-11-30 06:20:00		492
00:05:00	2019-01-04	2019-01-04 00:05:00	17.5	156	MB ALERT		2019-01-04 00:05:00	2019-01-04 00:05:00	2018-11-30 06:30:00		493
00:06:00	2019-01-04	2019-01-04 00:06:00	19.2	167	MB ALERT		2019-01-04 00:06:00	2019-01-04 00:06:00	2018-11-30 06:40:00		494
00:07:00	2019-01-04	2019-01-04 00:07:00	20.8	151	MB ALERT		2019-01-04 00:07:00	2019-01-04 00:07:00	2018-11-30 06:50:00		495
00:08:00	2019-01-04	2019-01-04 00:08:00	23.1	154	MB ALERT		2019-01-04 00:08:00	2019-01-04 00:08:00	2018-11-30 07:00:00		496
00:09:00	2019-01-04	2019-01-04 00:09:00	19.1	161	MB ALERT		2019-01-04 00:09:00	2019-01-04 00:09:00	2018-11-30 07:10:00		497
00:10:00	2019-01-04	2019-01-04 00:10:00	19.2	166	MB ALERT		2019-01-04 00:10:00	2019-01-04 00:10:00	2018-11-30 07:20:00		498
00:11:00	2019-01-04	2019-01-04 00:11:00	19.1	170	MB ALERT		2019-01-04 00:11:00	2019-01-04 00:11:00	2018-11-30 07:30:00		499
00:12:00	2019-01-04	2019-01-04 00:12:00	17.5	159	MB ALERT		2019-01-04 00:12:00	2019-01-04 00:12:00	2018-11-30 07:40:00		500
00:13:00	2019-01-04	2019-01-04 00:13:00	19	151	MB ALERT		2019-01-04 00:13:00	2019-01-04 00:13:00	2018-11-30 07:50:00		501
00:14:00	2019-01-04	2019-01-04 00:14:00	18	173	MB ALERT		2019-01-04 00:14:00	2019-01-04 00:14:00	2018-11-30 08:00:00		502
00:15:00	2019-01-04	2019-01-04 00:15:00	23.6	165	MB ALERT		2019-01-04 00:15:00	2019-01-04 00:15:00	2018-11-30 08:10:00		503
00:17:00	2019-01-04	2019-01-04 00:17:00	16.7	150	MB ALERT		2019-01-04 00:17:00	2019-01-04 00:17:00	2018-11-30 08:20:00		504
00:18:00	2019-01-04	2019-01-04 00:18:00	20.7	174	MB ALERT		2019-01-04 00:18:00	2019-01-04 00:18:00	2018-11-30 08:30:00		505
00:19:00	2019-01-04	2019-01-04 00:19:00	23.3	176	MB ALERT		2019-01-04 00:19:00	2019-01-04 00:19:00	2018-11-30 08:40:00		506
00:20:00	2019-01-04	2019-01-04 00:20:00	21.1	171	MB ALERT		2019-01-04 00:20:00	2019-01-04 00:20:00	2018-11-30 08:50:00		507
00:21:00	2019-01-04	2019-01-04 00:21:00	19.2	156	MB ALERT		2019-01-04 00:21:00	2019-01-04 00:21:00	2018-11-30 09:00:00		508
00:22:00	2019-01-04	2019-01-04 00:22:00	26.7	129	MB ALERT		2019-01-04 00:22:00	2019-01-04 00:22:00	2018-11-30 09:10:00		509
00:23:00	2019-01-04	2019-01-04 00:23:00	17.8	127	MB ALERT		2019-01-04 00:23:00	2019-01-04 00:23:00	2018-11-30 09:20:00		510
00:24:00	2019-01-04	2019-01-04 00:24:00	16.8	167	MB ALERT		2019-01-04 00:24:00	2019-01-04 00:24:00	2018-11-30 09:30:00		511
00:25:00	2019-01-04	2019-01-04 00:25:00	20.3	170	MB ALERT		2019-01-04 00:25:00	2019-01-04 00:25:00	2018-11-30 09:40:00		512
00:26:00	2019-01-04	2019-01-04 00:26:00	21	171	MB ALERT		2019-01-04 00:26:00	2019-01-04 00:26:00	2018-11-30 09:50:00		513
00:27:00	2019-01-04	2019-01-04 00:27:00	21.7	168	MB ALERT		2019-01-04 00:27:00	2019-01-04 00:27:00	2018-11-30 10:00:00		514
00:28:00	2019-01-04	2019-01-04 00:28:00	20.3	170	MB ALERT		2019-01-04 00:28:00	2019-01-04 00:28:00	2018-11-30 10:10:00		515
00:29:00	2019-01-04	2019-01-04 00:29:00	18.9	176	MB ALERT		2019-01-04 00:29:00	2019-01-04 00:29:00	2018-11-30 10:20:00		516
00:30:00	2019-01-04	2019-01-04 00:30:00	21.9	171	MB ALERT		2019-01-04 00:30:00	2019-01-04 00:30:00	2018-11-30 20:30:00		517
00:31:00	2019-01-04	2019-01-04 00:31:00	22.5	170	MB ALERT		2019-01-04 00:31:00	2019-01-04 00:31:00	2018-11-30 20:40:00		518
00:32:00	2019-01-04	2019-01-04 00:32:00	21.5	153	MB ALERT		2019-01-04 00:32:00	2019-01-04 00:32:00	2018-11-30 20:50:00		519
00:34:00	2019-01-04	2019-01-04 00:34:00	19.4	175	MB ALERT		2019-01-04 00:34:00	2019-01-04 00:34:00	2018-11-30 21:00:00		520
00:35:00	2019-01-04	2019-01-04 00:35:00	21.4	169	MB ALERT		2019-01-04 00:35:00	2019-01-04 00:35:00	2018-11-30 21:10:00		521
00:36:00	2019-01-04	2019-01-04 00:36:00	19.9	169	MB ALERT		2019-01-04 00:36:00	2019-01-04 00:36:00	2018-11-30 21:20:00		522
00:37:00	2019-01-04	2019-01-04 00:37:00	22.2	177	MB ALERT		2019-01-04 00:37:00	2019-01-04 00:37:00	2018-11-30 21:30:00		523
00:38:00	2019-01-04	2019-01-04 00:38:00	21.4	177	MB ALERT		2019-01-04 00:38:00	2019-01-04 00:38:00	2018-11-30 21:40:00		524
00:39:00	2019-01-04	2019-01-04 00:39:00	22.2	177	MB ALERT		2019-01-04 00:39:00	2019-01-04 00:39:00	2018-11-30 21:50:00		525
00:40:00	2019-01-04	2019-01-04 00:40:00	19.9	169	MB ALERT		2019-01-04 00:40:00	2019-01-04 00:40:00	2018-11-30 22:00:00		526
00:41:00	2019-01-04	2019-01-04 00:41:00	25.5	147	MB ALERT		2019-01-04 00:41:00	2019-01-04 00:41:00	2018-11-30 22:10:00		527
00:46:00	2019-01-04	2019-01-04 00:46:00	16	174	MB ALERT		2019-01-04 00:46:00	2019-01-04 00:46:00	2018-11-30 22:20:00		528
00:47:00	2019-01-04	2019-01-04 00:47:00	19.5	171	MB ALERT		2019-01-04 00:47:00	2019-01-04 00:47:00	2018-11-30 22:30:00		529
00:49:00	2019-01-04	2019-01-04 00:49:00	18.1	161	MB ALERT		2019-01-04 00:49:00	2019-01-04 00:49:00	2018-11-30 22:40:00		530
00:50:00	2019-01-04	2019-01-04 00:50:00	19.1	171	MB ALERT		2019-01-04 00:50:00	2019-01-04 00:50:00	2018-11-30 22:50:00		531
00:51:00	2019-01-04	2019-01-04 00:51:00	16.6	161	MB ALERT		2019-01-04 00:51:00	2019-01-04 00:51:00	2018-11-30 23:00:00		532
00:52:00	2019-01-04	2019-01-04 00:52:00	25.2	175	MB ALERT		2019-01-04 00:52:00	2019-01-04 00:52:00	2018-11-30 23:10:00		533
00:53:00	2019-01-04	2019-01-04 00:53:00	29.1	147	MB ALERT		2019-01-04 00:53:00	2019-01-04 00:53:00	2018-11-30 23:20:00		534
00:54:00	2019-01-04	2019-01-04 00:54:00	15.5	116	MB ALERT		2019-01-04 00:54:00	2019-01-04 00:54:00	2018-11-30 23:30:00		535
00:55:00	2019-01-04	2019-01-04 00:55:00	18.1	164	MB ALERT		2019-01-04 00:55:00	2019-01-04 00:55:00	2018-11-30 23:40:00		536
00:56:00	2019-01-04	2019-01-04 00:56:00	18.9	163	MB ALERT		2019-01-04 00:56:00	2019-01-04 00:56:00	2018-11-30 23:50:00		537
00:57:00	2019-01-04	2019-01-04 00:57:00	19	173	MB ALERT		2019-01-04 00:57:00	2019-01-04 00:57:00	2018-12-01		538
00:58:00	2019-01-04	2019-01-04 00:58:00	19.5	175	MB ALERT		2019-01-04 00:58:00	2019-01-04 00:58:00	2018-12-01 00:10:00		539
00:59:00	2019-01-04	2019-01-04 00:59:00	18.3	147	MB ALERT		2019-01-04 00:59:00	2019-01-04 00:59:00	2018-12-01 00:20:00		540
01:00:00	2019-01-04	2019-01-04 01:00:00	18.2	143	MB ALERT		2019-01-04 01:00:00	2019-01-04 01:00:00	2018-12-01 00:30:00		541
01:01:00	2019-01-04	2019-01-04 01:01:00	19.4	164	MB ALERT		2019-01-04 01:01:00	2019-01-04 01:01:00	2018-12-01 00:40:00		542
01:02:00	2019-01-04	2019-01-04 01:02:00	24.9	179	MB ALERT		2019-01-04 01:02:00	2019-01-04 01:02:00	2018-12-01 00:50:00		543
01:03:00	2019-01-04	2019-01-04 01:03:00	23.2	158	MB ALERT		2019-01-04 01:03:00	2019-01-04 01:03:00	2018-12-01 01:00:00		544
01:06:00	2019-01-04	2019-01-04 01:06:00	16.4	158	MB ALERT		2019-01-04 01:06:00	2019-01-04 01:06:00	2018-12-01 01:10:00		545
01:07:00	2019-01-04	2019-01-04 01:07:00	23.1	173	MB ALERT		2019-01-04 01:07:00	2019-01-04 01:07:00	2018-12-01 01:20:00		546
01:08:00	2019-01-04	2019-01-04 01:08:00	19.3	168	MB ALERT		2019-01-04 01:08:00	2019-01-04 01:08:00	2018-12-01 01:30:00		547
01:09:00	2019-01-04	2019-01-04 01:09:00	22.8	178	MB ALERT		2019-01-04 01:09:00	2019-01-04 01:09:00	2018-12-01 01:40:00		548
01:10:00	2019-01-04	2019-01-04 01:10:00	26.2	183	MB ALERT		2019-01-04 01:10:00	2019-01-04 01:10:00	2018-12-01 01:50:00		549
01:11:00	2019-01-04	2019-01-04 01:11:00	25.8	178	MB ALERT		2019-01-04 01:11:00	2019-01-04 01:11:00	2018-12-01 02:00:00		550
01:12:00	2019-01-04	2019-01-04 01:12:00	18.6	154	MB ALERT		2019-01-04 01:12:00	2019-01-04 01:12:00	2018-12-01 02:10:00		551
01:14:00	2019-01-04	2019-01-04 01:14:00	18.6	174	MB ALERT		2019-01-04 01:14:00	2019-01-04 01:14:00	2018-12-01 02:20:00		552
01:15:00	2019-01-04	2019-01-04 01:15:00	24.5	179	MB ALERT		2019-01-04 01:15:00	2019-01-04 01:15:00	2018-12-01 02:30:00		553
01:16:00	2019-01-04	2019-01-04 01:16:00	26.3	151	MB ALERT		2019-01-04 01:16:00	2019-01-04 01:16:00	2018-12-01 02:40:00		554
01:17:00	2019-01-04	2019-01-04 01:17:00	20.2	155	MB ALERT		2019-01-04 01:17:00	2019-01-04 01:17:00	2018-12-01 02:50:00		555
01:18:00	2019-01-04	2019-01-04 01:18:00	20.1	170	MB ALERT		2019-01-04 01:18:00	2019-01-04 01:18:00	2018-12-01 03:00:00		556
01:19:00	2019-01-04	2019-01-04 01:19:00	26.1	178	MB ALERT		2019-01-04 01:19:00	2019-01-04 01:19:00	2018-12-01 03:10:00		557
01:20:00	2019-01-04	2019-01-04 01:20:00	22.1	172	MB ALERT		2019-01-04 01:20:00	2019-01-04 01:20:00	2018-12-01 03:30:00		558
01:21:00	2019-01-04	2019-01-04 01:21:00	29.7	163	MB ALERT		2019-01-04 01:21:00	2019-01-04 01:21:00	2018-12-01 03:40:00		559
01:22:00	2019-01-04	2019-01-04 01:22:00	25.6	116	MB ALERT		2019-01-04 01:22:00	2019-01-04 01:22:00	2018-12-01 03:50:00		560
01:23:00	2019-01-04	2019-01-04 01:23:00	23.2	169	MB ALERT		2019-01-04 01:23:00	2019-01-04 01:23:00	2018-12-01 04:00:00		561
01:24:00	2019-01-04	2019-01-04 01:24:00	22.2	168	MB ALERT		2019-01-04 01:24:00	2019-01-04 01:24:00	2018-12-01 04:10:00		562
01:25:00	2019-01-04	2019-01-04 01:25:00	26.4	177	MB ALERT		2019-01-04 01:25:00	2019-01-04 01:25:00	2018-12-01 04:20:00		563
01:26:00	2019-01-04	2019-01-04 01:26:00	18.1	165	MB ALERT		2019-01-04 01:26:00	2019-01-04 01:26:00	2018-12-01 04:30:00		564
01:27:00	2019-01-04	2019-01-04 01:27:00	21.8	182	MB ALERT		2019-01-04 01:27:00	2019-01-04 01:27:00	2018-12-01 04:40:00		565
01:28:00	2019-01-04	2019-01-04 01:28:00	21.4	189	MB ALERT		2019-01-04 01:28:00	2019-01-04 01:28:00	2018-12-01 04:50:00		566
01:29:00	2019-01-04	2019-01-04 01:29:00	31.5	142	MB ALERT		2019-01-04 01:29:00	2019-01-04 01:29:00	2018-12-01 05:00:00		567
01:31:00	2019-01-04	2019-01-04 01:31:00	16.5	169	MB ALERT		2019-01-04 01:31:00	2019-01-04 01:31:00	2018-12-01 05:10:00		568
01:32:00	2019-01-04	2019-01-04 01:32:00	22.1	170	MB ALERT		2019-01-04 01:32:00	2019-01-04 01:32:00	2018-12-01 05:20:00		569
01:33:00	2019-01-04	2019-01-04 01:33:00	24.1	183	MB ALERT		2019-01-04 01:33:00	2019-01-04 01:33:00	2018-12-01 05:30:00		570
01:34:00	2019-01-04	2019-01-04 01:34:00	25.1	179	MB ALERT		2019-01-04 01:34:00	2019-01-04 01:34:00	2018-12-01 05:40:00		571
01:35:00	2019-01-04	2019-01-04 01:35:00	24	172	MB ALERT		2019-01-04 01:35:00	2019-01-04 01:35:00	2018-12-01 05:50:00		572
01:36:00	2019-01-04	2019-01-04 01:36:00	23.2	171	MB ALERT		2019-01-04 01:36:00	2019-01-04 01:36:00	2018-12-01 06:00:00		573
01:37:00	2019-01-04	2019-01-04 01:37:00	21.9	171	MB ALERT		2019-01-04 01:37:00	2019-01-04 01:37:00	2018-12-01 06:10:00		574
01:38:00	2019-01-04	2019-01-04 01:38:00	23.8	176	MB ALERT		2019-01-04 01:38:00	2019-01-04 01:38:00	2018-12-01 06:20:00		575
01:39:00	2019-01-04	2019-01-04 01:39:00	19.6	160	MB ALERT		2019-01-04 01:39:00	2019-01-04 01:39:00	2018-12-01 06:30:00		576
01:40:00	2019-01-04	2019-01-04 01:40:00	23	158	MB ALERT		2019-01-04 01:40:00	2019-01-04 01:40:00	2018-12-01 06:40:00		577
01:41:00	2019-01-04	2019-01-04 01:41:00	21.6	169	MB ALERT		2019-01-04 01:41:00	2019-01-04 01:41:00	2018-12-01 06:50:00		578
01:42:00	2019-01-04	2019-01-04 01:42:00	20.1	168	MB ALERT		2019-01-04 01:42:00	2019-01-04 01:42:00	2018-12-01 07:00:00		579
01:43:00	2019-01-04	2019-01-04 01:43:00	19.9	155	MB ALERT		2019-01-04 01:43:00	2019-01-04 01:43:00	2018-12-01 07:10:00		580
01:47:00	2019-01-04	2019-01-04 01:47:00	17.1	176	MB ALERT		2019-01-04 01:47:00	2019-01-04 01:47:00	2018-12-01 07:20:00		581
01:48:00	2019-01-04	2019-01-04 01:48:00	21.5	172	MB ALERT		2019-01-04 01:48:00	2019-01-04 01:48:00	2018-12-01 07:30:00		582
01:49:00	2019-01-04	2019-01-04 01:49:00	19	167	MB ALERT		2019-01-04 01:49:00	2019-01-04 01:49:00	2018-12-01 07:40:00		583
01:50:00	2019-01-04	2019-01-04 01:50:00	17.5	159	MB ALERT		2019-01-04 01:50:00	2019-01-04 01:50:00	2018-12-01 07:50:00		584
01:51:00	2019-01-04	2019-01-04 01:51:00	22.1	179	MB ALERT		2019-01-04 01:51:00	2019-01-04 01:51:00	2018-12-01 08:00:00		585
01:52:00	2019-01-04	2019-01-04 01:52:00	22.4	181	MB ALERT		2019-01-04 01:52:00	2019-01-04 01:52:00	2018-12-01 08:10:00		586
01:53:00	2019-01-04	2019-01-04 01:53:00	24.8	180	MB ALERT		2019-01-04 01:53:00	2019-01-04 01:53:00	2018-12-01 08:20:00		587
01:54:00	2019-01-04	2019-01-04 01:54:00	23.6	187	MB ALERT		2019-01-04 01:54:00	2019-01-04 01:54:00	2018-12-01 08:30:00		588
01:55:00	2019-01-04	2019-01-04 01:55:00	22.5	162	MB ALERT		2019-01-04 01:55:00	2019-01-04 01:55:00	2018-12-01 08:40:00		589
01:56:00	2019-01-04	2019-01-04 01:56:00	17.5	173	MB ALERT		2019-01-04 01:56:00	2019-01-04 01:56:00	2018-12-01 08:50:00		590
01:57:00	2019-01-04	2019-01-04 01:57:00	16.2	159	MB ALERT		2019-01-04 01:57:00	2019-01-04 01:57:00	2018-12-01 09:00:00		591
01:58:00	2019-01-04	2019-01-04 01:58:00	17.1	167	MB ALERT		2019-01-04 01:58:00	2019-01-04 01:58:00	2018-12-01 09:10:00		592
01:59:00	2019-01-04	2019-01-04 01:59:00	17.1	143	MB ALERT		2019-01-04 01:59:00	2019-01-04 01:59:00	2018-12-01 09:20:00		593
02:00:00	2019-01-04	2019-01-04 02:00:00	19	152	MB ALERT		2019-01-04 02:00:00	2019-01-04 02:00:00	2018-12-06 12:10:00		594
02:01:00	2019-01-04	2019-01-04 02:01:00	16.6	179	MB ALERT		2019-01-04 02:01:00	2019-01-04 02:01:00	2018-12-06 12:40:00		595
02:02:00	2019-01-04	2019-01-04 02:02:00	22.2	171	MB ALERT		2019-01-04 02:02:00	2019-01-04 02:02:00	2018-12-06 12:50:00		596
02:03:00	2019-01-04	2019-01-04 02:03:00	22.1	167	MB ALERT		2019-01-04 02:03:00	2019-01-04 02:03:00	2018-12-06 13:10:00		597
02:04:00	2019-01-04	2019-01-04 02:04:00	22.8	179	MB ALERT		2019-01-04 02:04:00	2019-01-04 02:04:00	2018-12-06 13:20:00		598
02:05:00	2019-01-04	2019-01-04 02:05:00	22.2	183	MB ALERT		2019-01-04 02:05:00	2019-01-04 02:05:00	2018-12-06 13:30:00		599
02:06:00	2019-01-04	2019-01-04 02:06:00	20.3	153	MB ALERT		2019-01-04 02:06:00	2019-01-04 02:06:00	2018-12-06 13:40:00		600
02:07:00	2019-01-04	2019-01-04 02:07:00	24.7	151	MB ALERT		2019-01-04 02:07:00	2019-01-04 02:07:00	2018-12-06 13:50:00		601
02:08:00	2019-01-04	2019-01-04 02:08:00	18.2	122	MB ALERT		2019-01-04 02:08:00	2019-01-04 02:08:00	2018-12-06 14:00:00		602
02:10:00	2019-01-04	2019-01-04 02:10:00	19.9	177	MB ALERT		2019-01-04 02:10:00		2018-12-06 14:10:00		603
02:11:00	2019-01-04	2019-01-04 02:11:00	19.3	170	MB ALERT		2019-01-04 02:11:00		2018-12-06 14:20:00		604
02:12:00	2019-01-04	2019-01-04 02:12:00	19.4	156	MB ALERT		2019-01-04 02:12:00		2018-12-06 14:30:00		605
02:13:00	2019-01-04	2019-01-04 02:13:00	18	157	MB ALERT		2019-01-04 02:13:00		2018-12-06 14:40:00		606
02:14:00	2019-01-04	2019-01-04 02:14:00	20.8	165	MB ALERT		2019-01-04 02:14:00		2018-12-06 14:50:00		607
02:15:00	2019-01-04	2019-01-04 02:15:00	21.6	173	MB ALERT		2019-01-04 02:15:00		2018-12-06 15:10:00		608
02:16:00	2019-01-04	2019-01-04 02:16:00	21.8	166	MB ALERT		2019-01-04 02:16:00		2018-12-06 15:40:00		609
02:17:00	2019-01-04	2019-01-04 02:17:00	21.6	163	MB ALERT		2019-01-04 02:17:00		2018-12-06 15:50:00		610
02:18:00	2019-01-04	2019-01-04 02:18:00	16.3	156	MB ALERT		2019-01-04 02:18:00		2018-12-06 16:00:00		611
02:19:00	2019-01-04	2019-01-04 02:19:00	23.7	136	MB ALERT		2019-01-04 02:19:00		2018-12-06 16:10:00		612
02:20:00	2019-01-04	2019-01-04 02:20:00	24.2	108	MB ALERT		2019-01-04 02:20:00		2018-12-06 16:20:00		613
02:21:00	2019-01-04	2019-01-04 02:21:00	19.5	143	MB ALERT		2019-01-04 02:21:00		2018-12-06 16:30:00		614
02:23:00	2019-01-04	2019-01-04 02:23:00	19.6	177	MB ALERT		2019-01-04 02:23:00		2018-12-06 16:40:00		615
02:24:00	2019-01-04	2019-01-04 02:24:00	19.1	179	MB ALERT		2019-01-04 02:24:00		2018-12-06 16:50:00		616
02:25:00	2019-01-04	2019-01-04 02:25:00	17.7	169	MB ALERT		2019-01-04 02:25:00		2018-12-06 17:00:00		617
02:26:00	2019-01-04	2019-01-04 02:26:00	22.8	174	MB ALERT		2019-01-04 02:26:00		2018-12-06 19:30:00		618
02:27:00	2019-01-04	2019-01-04 02:27:00	24.7	148	MB ALERT		2019-01-04 02:27:00		2018-12-06 20:20:00		619
02:28:00	2019-01-04	2019-01-04 02:28:00	19.3	169	MB ALERT		2019-01-04 02:28:00		2018-12-06 20:30:00		620
02:29:00	2019-01-04	2019-01-04 02:29:00	22	186	MB ALERT		2019-01-04 02:29:00		2018-12-06 20:50:00		621
02:30:00	2019-01-04	2019-01-04 02:30:00	18.7	169	MB ALERT		2019-01-04 02:30:00		2018-12-06 21:00:00		622
02:31:00	2019-01-04	2019-01-04 02:31:00	25	173	MB ALERT		2019-01-04 02:31:00		2018-12-06 21:20:00		623
02:32:00	2019-01-04	2019-01-04 02:32:00	21.3	107	MB ALERT		2019-01-04 02:32:00		2018-12-06 21:30:00		624
02:34:00	2019-01-04	2019-01-04 02:34:00	20.1	168	MB ALERT		2019-01-04 02:34:00		2018-12-06 21:40:00		625
02:35:00	2019-01-04	2019-01-04 02:35:00	26	179	MB ALERT		2019-01-04 02:35:00		2018-12-06 21:50:00		626
02:36:00	2019-01-04	2019-01-04 02:36:00	28	178	MB ALERT		2019-01-04 02:36:00		2018-12-06 22:00:00		627
02:37:00	2019-01-04	2019-01-04 02:37:00	26	181	MB ALERT		2019-01-04 02:37:00		2018-12-07 00:10:00		628
02:38:00	2019-01-04	2019-01-04 02:38:00	28.3	184	MB ALERT		2019-01-04 02:38:00		2018-12-07 00:20:00		629
02:39:00	2019-01-04	2019-01-04 02:39:00	22.1	178	MB ALERT		2019-01-04 02:39:00		2018-12-07 01:30:00		630
02:40:00	2019-01-04	2019-01-04 02:40:00	20.8	163	MB ALERT		2019-01-04 02:40:00		2018-12-07 01:40:00		631
02:41:00	2019-01-04	2019-01-04 02:41:00	23.5	174	MB ALERT		2019-01-04 02:41:00		2018-12-07 01:50:00		632
02:42:00	2019-01-04	2019-01-04 02:42:00	23.8	181	MB ALERT		2019-01-04 02:42:00		2018-12-07 02:10:00		633
02:43:00	2019-01-04	2019-01-04 02:43:00	26.3	184	MB ALERT		2019-01-04 02:43:00		2018-12-07 02:20:00		634
02:44:00	2019-01-04	2019-01-04 02:44:00	24.3	182	MB ALERT		2019-01-04 02:44:00		2018-12-07 02:30:00		635
02:45:00	2019-01-04	2019-01-04 02:45:00	15.8	165	MB ALERT		2019-01-04 02:45:00		2018-12-07 02:50:00		636
02:46:00	2019-01-04	2019-01-04 02:46:00	27.7	172	MB ALERT		2019-01-04 02:46:00		2018-12-07 03:00:00		637
02:47:00	2019-01-04	2019-01-04 02:47:00	21.6	109	MB ALERT		2019-01-04 02:47:00		2018-12-07 03:30:00		638
02:48:00	2019-01-04	2019-01-04 02:48:00	16.1	168	MB ALERT		2019-01-04 02:48:00		2018-12-07 03:40:00		639
02:49:00	2019-01-04	2019-01-04 02:49:00	16.6	158	MB ALERT		2019-01-04 02:49:00		2018-12-07 03:50:00		640
02:50:00	2019-01-04	2019-01-04 02:50:00	23.9	179	MB ALERT		2019-01-04 02:50:00		2018-12-07 05:00:00		641
02:51:00	2019-01-04	2019-01-04 02:51:00	23.8	189	MB ALERT		2019-01-04 02:51:00		2018-12-07 05:10:00		642
02:52:00	2019-01-04	2019-01-04 02:52:00	27.5	171	MB ALERT		2019-01-04 02:52:00		2018-12-07 07:20:00		643
02:53:00	2019-01-04	2019-01-04 02:53:00	18.5	123	MB ALERT		2019-01-04 02:53:00		2018-12-07 07:30:00		644
02:55:00	2019-01-04	2019-01-04 02:55:00	20.5	173	MB ALERT		2019-01-04 02:55:00		2018-12-07 07:40:00		645
02:56:00	2019-01-04	2019-01-04 02:56:00	24.7	182	MB ALERT		2019-01-04 02:56:00		2018-12-07 07:50:00		646
02:57:00	2019-01-04	2019-01-04 02:57:00	27.3	183	MB ALERT		2019-01-04 02:57:00		2018-12-07 08:00:00		647
02:58:00	2019-01-04	2019-01-04 02:58:00	25.6	167	MB ALERT		2019-01-04 02:58:00		2018-12-07 08:10:00		648
02:59:00	2019-01-04	2019-01-04 02:59:00	23.4	178	MB ALERT		2019-01-04 02:59:00		2018-12-07 08:20:00		649
03:00:00	2019-01-04	2019-01-04 03:00:00	25.9	186	MB ALERT		2019-01-04 03:00:00		2018-12-07 08:40:00		650
03:01:00	2019-01-04	2019-01-04 03:01:00	19.9	153	MB ALERT		2019-01-04 03:01:00		2018-12-07 08:50:00		651
03:02:00	2019-01-04	2019-01-04 03:02:00	21.4	171	MB ALERT		2019-01-04 03:02:00		2018-12-10 00:10:00		652
03:03:00	2019-01-04	2019-01-04 03:03:00	17.6	168	MB ALERT		2019-01-04 03:03:00		2018-12-10 00:20:00		653
03:04:00	2019-01-04	2019-01-04 03:04:00	22.3	178	MB ALERT		2019-01-04 03:04:00		2018-12-10 00:30:00		654
03:05:00	2019-01-04	2019-01-04 03:05:00	22	141	MB ALERT		2019-01-04 03:05:00		2018-12-10 00:40:00		655
03:06:00	2019-01-04	2019-01-04 03:06:00	19.2	165	MB ALERT		2019-01-04 03:06:00		2018-12-10 00:50:00		656
03:07:00	2019-01-04	2019-01-04 03:07:00	21.4	173	MB ALERT		2019-01-04 03:07:00		2018-12-10 01:00:00		657
03:08:00	2019-01-04	2019-01-04 03:08:00	20.8	165	MB ALERT		2019-01-04 03:08:00		2018-12-10 01:10:00		658
03:09:00	2019-01-04	2019-01-04 03:09:00	22.9	172	MB ALERT		2019-01-04 03:09:00		2018-12-10 01:20:00		659
03:10:00	2019-01-04	2019-01-04 03:10:00	25	176	MB ALERT		2019-01-04 03:10:00		2018-12-10 01:30:00		660
03:11:00	2019-01-04	2019-01-04 03:11:00	26.1	182	MB ALERT		2019-01-04 03:11:00		2018-12-10 01:40:00		661
03:12:00	2019-01-04	2019-01-04 03:12:00	25.8	165	MB ALERT		2019-01-04 03:12:00		2018-12-10 01:50:00		662
03:13:00	2019-01-04	2019-01-04 03:13:00	25.2	145	MB ALERT		2019-01-04 03:13:00		2018-12-10 02:00:00		663
03:14:00	2019-01-04	2019-01-04 03:14:00	18.8	168	MB ALERT		2019-01-04 03:14:00		2018-12-10 02:10:00		664
03:15:00	2019-01-04	2019-01-04 03:15:00	25.1	185	MB ALERT		2019-01-04 03:15:00		2018-12-10 02:20:00		665
03:16:00	2019-01-04	2019-01-04 03:16:00	25	171	MB ALERT		2019-01-04 03:16:00		2018-12-10 02:30:00		666
03:17:00	2019-01-04	2019-01-04 03:17:00	28.4	166	MB ALERT		2019-01-04 03:17:00		2018-12-10 02:40:00		667
03:18:00	2019-01-04	2019-01-04 03:18:00	25.2	151	MB ALERT		2019-01-04 03:18:00		2018-12-10 02:50:00		668
03:19:00	2019-01-04	2019-01-04 03:19:00	21.2	142	MB ALERT		2019-01-04 03:19:00		2018-12-10 03:00:00		669
03:20:00	2019-01-04	2019-01-04 03:20:00	16.3	170	MB ALERT		2019-01-04 03:20:00		2018-12-10 03:10:00		670
03:22:00	2019-01-04	2019-01-04 03:22:00	20.8	163	MB ALERT		2019-01-04 03:22:00		2018-12-10 03:20:00		671
03:23:00	2019-01-04	2019-01-04 03:23:00	18.3	167	MB ALERT		2019-01-04 03:23:00		2018-12-10 03:30:00		672
03:24:00	2019-01-04	2019-01-04 03:24:00	16.1	170	MB ALERT		2019-01-04 03:24:00		2018-12-10 03:40:00		673
03:25:00	2019-01-04	2019-01-04 03:25:00	20.7	165	MB ALERT		2019-01-04 03:25:00		2018-12-10 03:50:00		674
03:26:00	2019-01-04	2019-01-04 03:26:00	28.4	156	MB ALERT		2019-01-04 03:26:00		2018-12-10 04:00:00		675
03:27:00	2019-01-04	2019-01-04 03:27:00	18.9	159	MB ALERT		2019-01-04 03:27:00		2018-12-10 04:10:00		676
03:28:00	2019-01-04	2019-01-04 03:28:00	22.1	167	MB ALERT		2019-01-04 03:28:00		2018-12-10 04:20:00		677
03:29:00	2019-01-04	2019-01-04 03:29:00	26.7	181	MB ALERT		2019-01-04 03:29:00		2018-12-10 04:30:00		678
03:30:00	2019-01-04	2019-01-04 03:30:00	27	182	MB ALERT		2019-01-04 03:30:00		2018-12-10 04:40:00		679
03:31:00	2019-01-04	2019-01-04 03:31:00	20.7	166	MB ALERT		2019-01-04 03:31:00		2018-12-10 04:50:00		680
03:32:00	2019-01-04	2019-01-04 03:32:00	20.1	149	MB ALERT		2019-01-04 03:32:00		2018-12-10 05:00:00		681
03:33:00	2019-01-04	2019-01-04 03:33:00	18.4	135	MB ALERT		2019-01-04 03:33:00		2018-12-10 05:10:00		682
03:34:00	2019-01-04	2019-01-04 03:34:00	19.6	146	MB ALERT		2019-01-04 03:34:00		2018-12-10 05:20:00		683
03:35:00	2019-01-04	2019-01-04 03:35:00	21.7	165	MB ALERT		2019-01-04 03:35:00		2018-12-10 05:30:00		684
03:36:00	2019-01-04	2019-01-04 03:36:00	23.5	173	MB ALERT		2019-01-04 03:36:00		2018-12-10 05:40:00		685
03:37:00	2019-01-04	2019-01-04 03:37:00	19.8	164	MB ALERT		2019-01-04 03:37:00		2018-12-10 05:50:00		686
03:38:00	2019-01-04	2019-01-04 03:38:00	20.3	163	MB ALERT		2019-01-04 03:38:00		2018-12-10 06:00:00		687
03:39:00	2019-01-04	2019-01-04 03:39:00	21.2	171	MB ALERT		2019-01-04 03:39:00		2018-12-10 06:10:00		688
03:40:00	2019-01-04	2019-01-04 03:40:00	26	177	MB ALERT		2019-01-04 03:40:00		2018-12-10 06:20:00		689
03:41:00	2019-01-04	2019-01-04 03:41:00	24.5	177	MB ALERT		2019-01-04 03:41:00		2018-12-10 06:30:00		690
03:42:00	2019-01-04	2019-01-04 03:42:00	23.3	165	MB ALERT		2019-01-04 03:42:00		2018-12-10 06:40:00		691
03:43:00	2019-01-04	2019-01-04 03:43:00	19.9	146	MB ALERT		2019-01-04 03:43:00		2018-12-10 06:50:00		692
03:44:00	2019-01-04	2019-01-04 03:44:00	16.1	154	MB ALERT		2019-01-04 03:44:00		2018-12-10 07:00:00		693
03:45:00	2019-01-04	2019-01-04 03:45:00	22.3	175	MB ALERT		2019-01-04 03:45:00		2018-12-10 07:10:00		694
03:46:00	2019-01-04	2019-01-04 03:46:00	22.5	168	MB ALERT		2019-01-04 03:46:00		2018-12-10 07:20:00		695
03:47:00	2019-01-04	2019-01-04 03:47:00	24	171	MB ALERT		2019-01-04 03:47:00		2018-12-10 07:30:00		696
03:48:00	2019-01-04	2019-01-04 03:48:00	26	176	MB ALERT		2019-01-04 03:48:00		2018-12-10 07:40:00		697
03:49:00	2019-01-04	2019-01-04 03:49:00	24.8	168	MB ALERT		2019-01-04 03:49:00		2018-12-10 07:50:00		698
03:50:00	2019-01-04	2019-01-04 03:50:00	17.1	161	MB ALERT		2019-01-04 03:50:00		2018-12-10 08:00:00		699
03:51:00	2019-01-04	2019-01-04 03:51:00	23	157	MB ALERT		2019-01-04 03:51:00		2018-12-10 08:10:00		700
03:52:00	2019-01-04	2019-01-04 03:52:00	17.4	159	MB ALERT		2019-01-04 03:52:00		2018-12-10 08:20:00		701
03:53:00	2019-01-04	2019-01-04 03:53:00	24.9	173	MB ALERT		2019-01-04 03:53:00		2018-12-10 08:30:00		702
03:54:00	2019-01-04	2019-01-04 03:54:00	23.7	180	MB ALERT		2019-01-04 03:54:00		2018-12-10 08:40:00		703
03:55:00	2019-01-04	2019-01-04 03:55:00	25.5	179	MB ALERT		2019-01-04 03:55:00		2018-12-10 08:50:00		704
03:56:00	2019-01-04	2019-01-04 03:56:00	25.4	177	MB ALERT		2019-01-04 03:56:00		2018-12-10 09:00:00		705
03:57:00	2019-01-04	2019-01-04 03:57:00	25.9	180	MB ALERT		2019-01-04 03:57:00		2018-12-10 09:10:00		706
03:58:00	2019-01-04	2019-01-04 03:58:00	23.9	170	MB ALERT		2019-01-04 03:58:00		2018-12-10 09:20:00		707
03:59:00	2019-01-04	2019-01-04 03:59:00	22.4	165	MB ALERT		2019-01-04 03:59:00		2018-12-10 09:30:00		708
04:00:00	2019-01-04	2019-01-04 04:00:00	22.7	175	MB ALERT		2019-01-04 04:00:00		2018-12-10 09:40:00		709
04:01:00	2019-01-04	2019-01-04 04:01:00	24.8	179	MB ALERT		2019-01-04 04:01:00		2018-12-10 09:50:00		710
04:02:00	2019-01-04	2019-01-04 04:02:00	19	161	MB ALERT		2019-01-04 04:02:00		2018-12-10 10:00:00		711
04:03:00	2019-01-04	2019-01-04 04:03:00	20.4	160	MB ALERT		2019-01-04 04:03:00		2018-12-10 22:00:00		712
04:04:00	2019-01-04	2019-01-04 04:04:00	18.1	146	MB ALERT		2019-01-04 04:04:00		2018-12-10 22:10:00		713
04:05:00	2019-01-04	2019-01-04 04:05:00	18.5	147	MB ALERT		2019-01-04 04:05:00		2018-12-10 22:20:00		714
04:06:00	2019-01-04	2019-01-04 04:06:00	22.9	181	MB ALERT		2019-01-04 04:06:00		2018-12-10 22:30:00		715
04:07:00	2019-01-04	2019-01-04 04:07:00	23.1	180	MB ALERT		2019-01-04 04:07:00		2018-12-10 22:40:00		716
04:08:00	2019-01-04	2019-01-04 04:08:00	24.7	176	MB ALERT		2019-01-04 04:08:00		2018-12-10 22:50:00		717
04:09:00	2019-01-04	2019-01-04 04:09:00	24.8	181	MB ALERT		2019-01-04 04:09:00		2018-12-10 23:00:00		718
04:10:00	2019-01-04	2019-01-04 04:10:00	24.9	175	MB ALERT		2019-01-04 04:10:00		2018-12-10 23:10:00		719
04:11:00	2019-01-04	2019-01-04 04:11:00	18.8	142	MB ALERT		2019-01-04 04:11:00		2018-12-10 23:20:00		720
04:12:00	2019-01-04	2019-01-04 04:12:00	17.9	175	MB ALERT		2019-01-04 04:12:00		2018-12-10 23:30:00		721
04:13:00	2019-01-04	2019-01-04 04:13:00	24.2	180	MB ALERT		2019-01-04 04:13:00		2018-12-10 23:40:00		722
04:14:00	2019-01-04	2019-01-04 04:14:00	24.8	176	MB ALERT		2019-01-04 04:14:00		2018-12-11 01:00:00		723
04:15:00	2019-01-04	2019-01-04 04:15:00	23.8	184	MB ALERT		2019-01-04 04:15:00		2018-12-11 01:10:00		724
04:16:00	2019-01-04	2019-01-04 04:16:00	28.9	173	MB ALERT		2019-01-04 04:16:00		2018-12-11 01:20:00		725
04:17:00	2019-01-04	2019-01-04 04:17:00	23.3	139	MB ALERT		2019-01-04 04:17:00		2018-12-11 01:30:00		726
04:18:00	2019-01-04	2019-01-04 04:18:00	22.2	171	MB ALERT		2019-01-04 04:18:00		2018-12-11 01:40:00		727
04:19:00	2019-01-04	2019-01-04 04:19:00	23.2	172	MB ALERT		2019-01-04 04:19:00		2018-12-11 01:50:00		728
04:20:00	2019-01-04	2019-01-04 04:20:00	20.8	180	MB ALERT		2019-01-04 04:20:00		2018-12-11 02:00:00		729
04:21:00	2019-01-04	2019-01-04 04:21:00	26.3	183	MB ALERT		2019-01-04 04:21:00		2018-12-11 02:10:00		730
04:22:00	2019-01-04	2019-01-04 04:22:00	25	172	MB ALERT		2019-01-04 04:22:00		2018-12-11 02:20:00		731
04:23:00	2019-01-04	2019-01-04 04:23:00	25.1	177	MB ALERT		2019-01-04 04:23:00		2018-12-11 02:30:00		732
04:24:00	2019-01-04	2019-01-04 04:24:00	25.4	185	MB ALERT		2019-01-04 04:24:00		2018-12-11 02:40:00		733
04:25:00	2019-01-04	2019-01-04 04:25:00	26.2	181	MB ALERT		2019-01-04 04:25:00		2018-12-11 02:50:00		734
04:26:00	2019-01-04	2019-01-04 04:26:00	26.4	181	MB ALERT		2019-01-04 04:26:00		2018-12-11 03:00:00		735
04:27:00	2019-01-04	2019-01-04 04:27:00	25.8	185	MB ALERT		2019-01-04 04:27:00		2018-12-11 03:10:00		736
04:28:00	2019-01-04	2019-01-04 04:28:00	29	173	MB ALERT		2019-01-04 04:28:00		2018-12-14 15:50:00		737
04:29:00	2019-01-04	2019-01-04 04:29:00	23	167	MB ALERT		2019-01-04 04:29:00		2018-12-14 16:00:00		738
04:30:00	2019-01-04	2019-01-04 04:30:00	25.6	177	MB ALERT		2019-01-04 04:30:00		2018-12-14 16:10:00		739
04:31:00	2019-01-04	2019-01-04 04:31:00	25.7	175	MB ALERT		2019-01-04 04:31:00		2018-12-14 16:20:00		740
04:32:00	2019-01-04	2019-01-04 04:32:00	24.4	175	MB ALERT		2019-01-04 04:32:00		2018-12-14 16:30:00		741
04:33:00	2019-01-04	2019-01-04 04:33:00	24.9	181	MB ALERT		2019-01-04 04:33:00		2018-12-14 16:40:00		742
04:34:00	2019-01-04	2019-01-04 04:34:00	27	176	MB ALERT		2019-01-04 04:34:00		2018-12-14 16:50:00		743
04:35:00	2019-01-04	2019-01-04 04:35:00	23.6	175	MB ALERT		2019-01-04 04:35:00		2018-12-14 17:00:00		744
04:36:00	2019-01-04	2019-01-04 04:36:00	23.7	179	MB ALERT		2019-01-04 04:36:00		2018-12-14 17:10:00		745
04:37:00	2019-01-04	2019-01-04 04:37:00	25	178	MB ALERT		2019-01-04 04:37:00		2018-12-14 17:20:00		746
04:38:00	2019-01-04	2019-01-04 04:38:00	25.4	173	MB ALERT		2019-01-04 04:38:00		2018-12-14 17:30:00		747
04:39:00	2019-01-04	2019-01-04 04:39:00	21.2	174	MB ALERT		2019-01-04 04:39:00		2018-12-14 17:40:00		748
04:40:00	2019-01-04	2019-01-04 04:40:00	22.7	177	MB ALERT		2019-01-04 04:40:00		2018-12-14 17:50:00		749
04:41:00	2019-01-04	2019-01-04 04:41:00	22.5	171	MB ALERT		2019-01-04 04:41:00		2018-12-14 18:00:00		750
04:42:00	2019-01-04	2019-01-04 04:42:00	22	179	MB ALERT		2019-01-04 04:42:00		2018-12-14 18:10:00		751
04:43:00	2019-01-04	2019-01-04 04:43:00	25	179	MB ALERT		2019-01-04 04:43:00		2018-12-14 18:20:00		752
04:44:00	2019-01-04	2019-01-04 04:44:00	24.6	177	MB ALERT		2019-01-04 04:44:00		2018-12-14 18:30:00		753
04:45:00	2019-01-04	2019-01-04 04:45:00	23.1	176	MB ALERT		2019-01-04 04:45:00		2018-12-14 18:40:00		754
04:46:00	2019-01-04	2019-01-04 04:46:00	23.1	179	MB ALERT		2019-01-04 04:46:00		2018-12-14 18:50:00		755
04:47:00	2019-01-04	2019-01-04 04:47:00	26.4	182	MB ALERT		2019-01-04 04:47:00		2018-12-14 19:00:00		756
04:48:00	2019-01-04	2019-01-04 04:48:00	23.9	179	MB ALERT		2019-01-04 04:48:00		2018-12-14 19:10:00		757
04:49:00	2019-01-04	2019-01-04 04:49:00	23.2	171	MB ALERT		2019-01-04 04:49:00		2018-12-14 19:20:00		758
04:50:00	2019-01-04	2019-01-04 04:50:00	22.3	182	MB ALERT		2019-01-04 04:50:00		2018-12-14 19:30:00		759
04:51:00	2019-01-04	2019-01-04 04:51:00	23.6	187	MB ALERT		2019-01-04 04:51:00		2018-12-14 19:40:00		760
04:52:00	2019-01-04	2019-01-04 04:52:00	24.5	182	MB ALERT		2019-01-04 04:52:00		2018-12-14 19:50:00		761
04:53:00	2019-01-04	2019-01-04 04:53:00	23.2	167	MB ALERT		2019-01-04 04:53:00		2018-12-14 20:00:00		762
04:54:00	2019-01-04	2019-01-04 04:54:00	20.2	177	MB ALERT		2019-01-04 04:54:00		2018-12-14 20:10:00		763
04:55:00	2019-01-04	2019-01-04 04:55:00	17.7	180	MB ALERT		2019-01-04 04:55:00		2018-12-14 20:20:00		764
04:56:00	2019-01-04	2019-01-04 04:56:00	21.8	184	MB ALERT		2019-01-04 04:56:00		2018-12-14 20:30:00		765
04:57:00	2019-01-04	2019-01-04 04:57:00	22.8	177	MB ALERT		2019-01-04 04:57:00		2018-12-14 20:40:00		766
04:58:00	2019-01-04	2019-01-04 04:58:00	19	187	MB ALERT		2019-01-04 04:58:00		2018-12-14 20:50:00		767
04:59:00	2019-01-04	2019-01-04 04:59:00	20	189	MB ALERT		2019-01-04 04:59:00		2018-12-14 21:00:00		768
05:00:00	2019-01-04	2019-01-04 05:00:00	24.8	181	MB ALERT		2019-01-04 05:00:00		2018-12-14 21:10:00		769
05:01:00	2019-01-04	2019-01-04 05:01:00	22.6	179	MB ALERT		2019-01-04 05:01:00		2018-12-14 21:20:00		770
05:02:00	2019-01-04	2019-01-04 05:02:00	21.6	189	MB ALERT		2019-01-04 05:02:00		2018-12-14 21:30:00		771
05:03:00	2019-01-04	2019-01-04 05:03:00	21.4	185	MB ALERT		2019-01-04 05:03:00		2018-12-14 21:40:00		772
05:04:00	2019-01-04	2019-01-04 05:04:00	23.2	184	MB ALERT		2019-01-04 05:04:00		2018-12-14 21:50:00		773
05:05:00	2019-01-04	2019-01-04 05:05:00	24.2	186	MB ALERT		2019-01-04 05:05:00		2018-12-14 22:00:00		774
05:06:00	2019-01-04	2019-01-04 05:06:00	21	179	MB ALERT		2019-01-04 05:06:00		2018-12-14 22:10:00		775
05:07:00	2019-01-04	2019-01-04 05:07:00	23	186	MB ALERT		2019-01-04 05:07:00		2018-12-14 22:20:00		776
05:08:00	2019-01-04	2019-01-04 05:08:00	23.9	182	MB ALERT		2019-01-04 05:08:00		2018-12-14 22:30:00		777
05:09:00	2019-01-04	2019-01-04 05:09:00	21.8	183	MB ALERT		2019-01-04 05:09:00		2018-12-14 22:40:00		778
05:10:00	2019-01-04	2019-01-04 05:10:00	25.5	185	MB ALERT		2019-01-04 05:10:00		2018-12-14 22:50:00		779
05:11:00	2019-01-04	2019-01-04 05:11:00	24.2	178	MB ALERT		2019-01-04 05:11:00		2018-12-14 23:00:00		780
05:12:00	2019-01-04	2019-01-04 05:12:00	23.9	188	MB ALERT		2019-01-04 05:12:00		2018-12-14 23:10:00		781
05:13:00	2019-01-04	2019-01-04 05:13:00	27	184	MB ALERT		2019-01-04 05:13:00		2018-12-14 23:20:00		782
05:14:00	2019-01-04	2019-01-04 05:14:00	24.3	184	MB ALERT		2019-01-04 05:14:00		2018-12-14 23:30:00		783
05:15:00	2019-01-04	2019-01-04 05:15:00	22.7	187	MB ALERT		2019-01-04 05:15:00		2018-12-14 23:40:00		784
05:16:00	2019-01-04	2019-01-04 05:16:00	22.6	184	MB ALERT		2019-01-04 05:16:00		2018-12-15 05:20:00		785
05:17:00	2019-01-04	2019-01-04 05:17:00	23.3	185	MB ALERT		2019-01-04 05:17:00		2018-12-15 05:30:00		786
05:18:00	2019-01-04	2019-01-04 05:18:00	23.2	182	MB ALERT		2019-01-04 05:18:00		2018-12-15 05:40:00		787
05:19:00	2019-01-04	2019-01-04 05:19:00	27	181	MB ALERT		2019-01-04 05:19:00		2018-12-15 05:50:00		788
05:20:00	2019-01-04	2019-01-04 05:20:00	22.5	181	MB ALERT		2019-01-04 05:20:00		2018-12-17 17:30:00		789
05:21:00	2019-01-04	2019-01-04 05:21:00	21.1	181	MB ALERT		2019-01-04 05:21:00		2018-12-17 17:40:00		790
05:22:00	2019-01-04	2019-01-04 05:22:00	21.9	181	MB ALERT		2019-01-04 05:22:00		2018-12-17 17:50:00		791
05:23:00	2019-01-04	2019-01-04 05:23:00	26.3	175	MB ALERT		2019-01-04 05:23:00		2018-12-17 18:00:00		792
05:24:00	2019-01-04	2019-01-04 05:24:00	18.9	163	MB ALERT		2019-01-04 05:24:00		2018-12-17 18:10:00		793
05:25:00	2019-01-04	2019-01-04 05:25:00	23.6	185	MB ALERT		2019-01-04 05:25:00		2018-12-17 20:30:00		794
05:26:00	2019-01-04	2019-01-04 05:26:00	22.9	185	MB ALERT		2019-01-04 05:26:00		2018-12-17 20:40:00		795
05:27:00	2019-01-04	2019-01-04 05:27:00	25.6	183	MB ALERT		2019-01-04 05:27:00		2018-12-17 20:50:00		796
05:28:00	2019-01-04	2019-01-04 05:28:00	25	184	MB ALERT		2019-01-04 05:28:00		2018-12-17 21:00:00		797
05:29:00	2019-01-04	2019-01-04 05:29:00	23.1	174	MB ALERT		2019-01-04 05:29:00		2018-12-17 21:10:00		798
05:30:00	2019-01-04	2019-01-04 05:30:00	21	177	MB ALERT		2019-01-04 05:30:00		2018-12-17 21:20:00		799
05:31:00	2019-01-04	2019-01-04 05:31:00	21.7	185	MB ALERT		2019-01-04 05:31:00		2018-12-17 21:30:00		800
05:32:00	2019-01-04	2019-01-04 05:32:00	22.2	179	MB ALERT		2019-01-04 05:32:00		2018-12-17 21:40:00		801
05:33:00	2019-01-04	2019-01-04 05:33:00	19	183	MB ALERT		2019-01-04 05:33:00		2018-12-17 21:50:00		802
05:34:00	2019-01-04	2019-01-04 05:34:00	23.4	179	MB ALERT		2019-01-04 05:34:00		2018-12-17 22:00:00		803
05:35:00	2019-01-04	2019-01-04 05:35:00	22.3	173	MB ALERT		2019-01-04 05:35:00		2018-12-17 22:10:00		804
05:36:00	2019-01-04	2019-01-04 05:36:00	22.6	185	MB ALERT		2019-01-04 05:36:00		2018-12-17 22:20:00		805
05:37:00	2019-01-04	2019-01-04 05:37:00	24.1	178	MB ALERT		2019-01-04 05:37:00		2018-12-17 22:30:00		806
05:38:00	2019-01-04	2019-01-04 05:38:00	22.6	177	MB ALERT		2019-01-04 05:38:00		2018-12-17 22:40:00		807
05:39:00	2019-01-04	2019-01-04 05:39:00	25.3	180	MB ALERT		2019-01-04 05:39:00		2018-12-17 22:50:00		808
05:40:00	2019-01-04	2019-01-04 05:40:00	24.8	179	MB ALERT		2019-01-04 05:40:00		2018-12-17 23:00:00		809
05:41:00	2019-01-04	2019-01-04 05:41:00	26.1	187	MB ALERT		2019-01-04 05:41:00		2018-12-17 23:10:00		810
05:42:00	2019-01-04	2019-01-04 05:42:00	24.8	184	MB ALERT		2019-01-04 05:42:00		2018-12-17 23:20:00		811
05:43:00	2019-01-04	2019-01-04 05:43:00	22.5	185	MB ALERT		2019-01-04 05:43:00		2018-12-17 23:30:00		812
05:44:00	2019-01-04	2019-01-04 05:44:00	18.3	180	MB ALERT		2019-01-04 05:44:00		2018-12-17 23:40:00		813
05:45:00	2019-01-04	2019-01-04 05:45:00	22.2	186	MB ALERT		2019-01-04 05:45:00		2018-12-17 23:50:00		814
05:46:00	2019-01-04	2019-01-04 05:46:00	22.9	183	MB ALERT		2019-01-04 05:46:00		2018-12-18		815
05:47:00	2019-01-04	2019-01-04 05:47:00	23	187	MB ALERT		2019-01-04 05:47:00		2018-12-18 00:10:00		816
05:48:00	2019-01-04	2019-01-04 05:48:00	21.1	185	MB ALERT		2019-01-04 05:48:00		2018-12-18 00:20:00		817
05:49:00	2019-01-04	2019-01-04 05:49:00	19.7	180	MB ALERT		2019-01-04 05:49:00		2018-12-18 00:30:00		818
05:50:00	2019-01-04	2019-01-04 05:50:00	22.3	181	MB ALERT		2019-01-04 05:50:00		2018-12-18 00:40:00		819
05:51:00	2019-01-04	2019-01-04 05:51:00	21.3	171	MB ALERT		2019-01-04 05:51:00		2018-12-18 00:50:00		820
05:52:00	2019-01-04	2019-01-04 05:52:00	18	182	MB ALERT		2019-01-04 05:52:00		2018-12-18 01:00:00		821
05:53:00	2019-01-04	2019-01-04 05:53:00	20.2	184	MB ALERT		2019-01-04 05:53:00		2018-12-18 01:10:00		822
05:54:00	2019-01-04	2019-01-04 05:54:00	21.7	186	MB ALERT		2019-01-04 05:54:00		2018-12-18 01:20:00		823
05:55:00	2019-01-04	2019-01-04 05:55:00	22.3	182	MB ALERT		2019-01-04 05:55:00		2018-12-18 01:30:00		824
05:56:00	2019-01-04	2019-01-04 05:56:00	22.1	189	MB ALERT		2019-01-04 05:56:00		2018-12-18 01:40:00		825
05:57:00	2019-01-04	2019-01-04 05:57:00	25.5	186	MB ALERT		2019-01-04 05:57:00		2018-12-18 01:50:00		826
05:58:00	2019-01-04	2019-01-04 05:58:00	23.1	176	MB ALERT		2019-01-04 05:58:00		2018-12-18 02:00:00		827
05:59:00	2019-01-04	2019-01-04 05:59:00	23.7	186	MB ALERT		2019-01-04 05:59:00		2018-12-18 02:10:00		828
06:00:00	2019-01-04	2019-01-04 06:00:00	24.1	185	MB ALERT		2019-01-04 06:00:00		2018-12-18 02:20:00		829
06:01:00	2019-01-04	2019-01-04 06:01:00	25.1	179	MB ALERT		2019-01-04 06:01:00		2018-12-18 02:30:00		830
06:02:00	2019-01-04	2019-01-04 06:02:00	20.6	183	MB ALERT		2019-01-04 06:02:00		2018-12-18 02:40:00		831
06:03:00	2019-01-04	2019-01-04 06:03:00	23.9	184	MB ALERT		2019-01-04 06:03:00		2018-12-18 02:50:00		832
06:04:00	2019-01-04	2019-01-04 06:04:00	24.6	191	MB ALERT		2019-01-04 06:04:00		2018-12-18 03:00:00		833
06:05:00	2019-01-04	2019-01-04 06:05:00	21.7	179	MB ALERT		2019-01-04 06:05:00		2018-12-18 03:10:00		834
06:06:00	2019-01-04	2019-01-04 06:06:00	25.3	186	MB ALERT		2019-01-04 06:06:00		2018-12-18 03:20:00		835
06:07:00	2019-01-04	2019-01-04 06:07:00	24.8	184	MB ALERT		2019-01-04 06:07:00		2018-12-18 03:30:00		836
06:08:00	2019-01-04	2019-01-04 06:08:00	25	191	MB ALERT		2019-01-04 06:08:00		2018-12-18 03:40:00		837
06:09:00	2019-01-04	2019-01-04 06:09:00	24.9	186	MB ALERT		2019-01-04 06:09:00		2018-12-18 03:50:00		838
06:10:00	2019-01-04	2019-01-04 06:10:00	22.6	185	MB ALERT		2019-01-04 06:10:00		2018-12-18 04:00:00		839
06:11:00	2019-01-04	2019-01-04 06:11:00	19.7	186	MB ALERT		2019-01-04 06:11:00		2018-12-18 04:10:00		840
06:12:00	2019-01-04	2019-01-04 06:12:00	21.2	188	MB ALERT		2019-01-04 06:12:00		2018-12-18 04:20:00		841
06:13:00	2019-01-04	2019-01-04 06:13:00	22.7	186	MB ALERT		2019-01-04 06:13:00		2018-12-18 04:30:00		842
06:14:00	2019-01-04	2019-01-04 06:14:00	22.9	177	MB ALERT		2019-01-04 06:14:00		2018-12-18 04:40:00		843
06:15:00	2019-01-04	2019-01-04 06:15:00	21.8	183	MB ALERT		2019-01-04 06:15:00		2018-12-18 04:50:00		844
06:16:00	2019-01-04	2019-01-04 06:16:00	23.9	184	MB ALERT		2019-01-04 06:16:00		2018-12-18 05:00:00		845
06:17:00	2019-01-04	2019-01-04 06:17:00	22.7	188	MB ALERT		2019-01-04 06:17:00		2018-12-18 05:10:00		846
06:18:00	2019-01-04	2019-01-04 06:18:00	22.3	186	MB ALERT		2019-01-04 06:18:00		2018-12-18 05:20:00		847
06:19:00	2019-01-04	2019-01-04 06:19:00	20.5	189	MB ALERT		2019-01-04 06:19:00		2018-12-18 05:30:00		848
06:20:00	2019-01-04	2019-01-04 06:20:00	22	188	MB ALERT		2019-01-04 06:20:00		2018-12-18 05:40:00		849
06:21:00	2019-01-04	2019-01-04 06:21:00	24	182	MB ALERT		2019-01-04 06:21:00		2018-12-18 05:50:00		850
06:22:00	2019-01-04	2019-01-04 06:22:00	20.8	180	MB ALERT		2019-01-04 06:22:00		2018-12-18 06:00:00		851
06:23:00	2019-01-04	2019-01-04 06:23:00	22.2	190	MB ALERT		2019-01-04 06:23:00		2018-12-18 06:10:00		852
06:24:00	2019-01-04	2019-01-04 06:24:00	25.4	190	MB ALERT		2019-01-04 06:24:00		2018-12-18 06:20:00		853
06:25:00	2019-01-04	2019-01-04 06:25:00	22.8	187	MB ALERT		2019-01-04 06:25:00		2018-12-18 06:30:00		854
06:26:00	2019-01-04	2019-01-04 06:26:00	22.7	188	MB ALERT		2019-01-04 06:26:00		2018-12-18 06:40:00		855
06:27:00	2019-01-04	2019-01-04 06:27:00	22.9	190	MB ALERT		2019-01-04 06:27:00		2018-12-18 06:50:00		856
06:28:00	2019-01-04	2019-01-04 06:28:00	23.4	185	MB ALERT		2019-01-04 06:28:00		2018-12-18 07:40:00		857
06:29:00	2019-01-04	2019-01-04 06:29:00	20.5	190	MB ALERT		2019-01-04 06:29:00		2018-12-18 07:50:00		858
06:30:00	2019-01-04	2019-01-04 06:30:00	22.1	189	MB ALERT		2019-01-04 06:30:00		2018-12-18 08:10:00		859
06:31:00	2019-01-04	2019-01-04 06:31:00	20.7	193	MB ALERT		2019-01-04 06:31:00		2018-12-18 22:10:00		860
06:32:00	2019-01-04	2019-01-04 06:32:00	24.8	192	MB ALERT		2019-01-04 06:32:00		2018-12-18 22:20:00		861
06:33:00	2019-01-04	2019-01-04 06:33:00	24.6	191	MB ALERT		2019-01-04 06:33:00		2018-12-18 22:30:00		862
06:34:00	2019-01-04	2019-01-04 06:34:00	26.3	185	MB ALERT		2019-01-04 06:34:00		2018-12-18 22:40:00		863
06:35:00	2019-01-04	2019-01-04 06:35:00	23.2	185	MB ALERT		2019-01-04 06:35:00		2018-12-18 22:50:00		864
06:36:00	2019-01-04	2019-01-04 06:36:00	21.3	186	MB ALERT		2019-01-04 06:36:00		2018-12-18 23:00:00		865
06:37:00	2019-01-04	2019-01-04 06:37:00	18.5	189	MB ALERT		2019-01-04 06:37:00		2018-12-18 23:10:00		866
06:38:00	2019-01-04	2019-01-04 06:38:00	20	185	MB ALERT		2019-01-04 06:38:00		2018-12-18 23:20:00		867
06:39:00	2019-01-04	2019-01-04 06:39:00	22.6	187	MB ALERT		2019-01-04 06:39:00		2018-12-18 23:30:00		868
06:40:00	2019-01-04	2019-01-04 06:40:00	24.1	183	MB ALERT		2019-01-04 06:40:00		2018-12-18 23:40:00		869
06:41:00	2019-01-04	2019-01-04 06:41:00	20.9	182	MB ALERT		2019-01-04 06:41:00		2018-12-18 23:50:00		870
06:42:00	2019-01-04	2019-01-04 06:42:00	21.1	187	MB ALERT		2019-01-04 06:42:00		2018-12-19		871
06:43:00	2019-01-04	2019-01-04 06:43:00	19.7	190	MB ALERT		2019-01-04 06:43:00		2018-12-19 00:10:00		872
06:44:00	2019-01-04	2019-01-04 06:44:00	20.1	187	MB ALERT		2019-01-04 06:44:00		2018-12-19 00:20:00		873
06:45:00	2019-01-04	2019-01-04 06:45:00	21.1	190	MB ALERT		2019-01-04 06:45:00		2018-12-19 00:30:00		874
06:46:00	2019-01-04	2019-01-04 06:46:00	19.2	195	MB ALERT		2019-01-04 06:46:00		2018-12-19 00:40:00		875
06:47:00	2019-01-04	2019-01-04 06:47:00	22.2	190	MB ALERT		2019-01-04 06:47:00		2018-12-19 00:50:00		876
06:48:00	2019-01-04	2019-01-04 06:48:00	24.6	189	MB ALERT		2019-01-04 06:48:00		2018-12-19 01:00:00		877
06:49:00	2019-01-04	2019-01-04 06:49:00	23.1	191	MB ALERT		2019-01-04 06:49:00		2018-12-19 01:10:00		878
06:50:00	2019-01-04	2019-01-04 06:50:00	18.6	193	MB ALERT		2019-01-04 06:50:00		2018-12-19 01:20:00		879
06:51:00	2019-01-04	2019-01-04 06:51:00	20	196	MB ALERT		2019-01-04 06:51:00		2018-12-19 01:30:00		880
06:52:00	2019-01-04	2019-01-04 06:52:00	20.7	193	MB ALERT		2019-01-04 06:52:00		2018-12-19 01:40:00		881
06:53:00	2019-01-04	2019-01-04 06:53:00	23.6	187	MB ALERT		2019-01-04 06:53:00		2018-12-19 01:50:00		882
06:54:00	2019-01-04	2019-01-04 06:54:00	22.5	164	MB ALERT		2019-01-04 06:54:00		2018-12-19 02:00:00		883
06:55:00	2019-01-04	2019-01-04 06:55:00	19	167	MB ALERT		2019-01-04 06:55:00		2018-12-19 02:10:00		884
06:56:00	2019-01-04	2019-01-04 06:56:00	18	188	MB ALERT		2019-01-04 06:56:00		2018-12-19 02:20:00		885
06:57:00	2019-01-04	2019-01-04 06:57:00	17.6	194	MB ALERT		2019-01-04 06:57:00		2018-12-19 14:40:00		886
06:58:00	2019-01-04	2019-01-04 06:58:00	17.9	194	MB ALERT		2019-01-04 06:58:00		2018-12-19 14:50:00		887
06:59:00	2019-01-04	2019-01-04 06:59:00	20.8	193	MB ALERT		2019-01-04 06:59:00		2018-12-19 15:00:00		888
07:00:00	2019-01-04	2019-01-04 07:00:00	19.6	194	MB ALERT		2019-01-04 07:00:00		2018-12-19 15:10:00		889
07:01:00	2019-01-04	2019-01-04 07:01:00	21.8	198	MB ALERT		2019-01-04 07:01:00		2018-12-19 17:00:00		890
07:02:00	2019-01-04	2019-01-04 07:02:00	23.2	194	MB ALERT		2019-01-04 07:02:00		2018-12-19 20:50:00		891
07:03:00	2019-01-04	2019-01-04 07:03:00	23	172	MB ALERT		2019-01-04 07:03:00		2018-12-19 21:00:00		892
07:04:00	2019-01-04	2019-01-04 07:04:00	18.4	172	MB ALERT		2019-01-04 07:04:00		2018-12-19 21:10:00		893
07:05:00	2019-01-04	2019-01-04 07:05:00	15.8	189	MB ALERT		2019-01-04 07:05:00		2018-12-19 21:20:00		894
07:06:00	2019-01-04	2019-01-04 07:06:00	18.9	198	MB ALERT		2019-01-04 07:06:00		2018-12-19 21:30:00		895
07:07:00	2019-01-04	2019-01-04 07:07:00	17.2	199	MB ALERT		2019-01-04 07:07:00		2018-12-19 21:40:00		896
07:08:00	2019-01-04	2019-01-04 07:08:00	23	194	MB ALERT		2019-01-04 07:08:00		2018-12-19 21:50:00		897
07:09:00	2019-01-04	2019-01-04 07:09:00	21.1	197	MB ALERT		2019-01-04 07:09:00		2018-12-19 22:00:00		898
07:10:00	2019-01-04	2019-01-04 07:10:00	21.8	188	MB ALERT		2019-01-04 07:10:00		2018-12-19 22:20:00		899
07:11:00	2019-01-04	2019-01-04 07:11:00	19.3	177	MB ALERT		2019-01-04 07:11:00		2018-12-19 22:50:00		900
07:12:00	2019-01-04	2019-01-04 07:12:00	18	195	MB ALERT		2019-01-04 07:12:00		2018-12-19 23:00:00		901
07:13:00	2019-01-04	2019-01-04 07:13:00	17	193	MB ALERT		2019-01-04 07:13:00		2018-12-19 23:10:00		902
07:14:00	2019-01-04	2019-01-04 07:14:00	20.1	198	MB ALERT		2019-01-04 07:14:00		2018-12-19 23:20:00		903
07:15:00	2019-01-04	2019-01-04 07:15:00	21.1	198	MB ALERT		2019-01-04 07:15:00		2018-12-19 23:30:00		904
07:16:00	2019-01-04	2019-01-04 07:16:00	20.1	185	MB ALERT		2019-01-04 07:16:00		2018-12-19 23:40:00		905
07:17:00	2019-01-04	2019-01-04 07:17:00	20.7	196	MB ALERT		2019-01-04 07:17:00		2018-12-19 23:50:00		906
07:18:00	2019-01-04	2019-01-04 07:18:00	19.2	193	MB ALERT		2019-01-04 07:18:00		2018-12-20		907
07:19:00	2019-01-04	2019-01-04 07:19:00	22.7	202	MB ALERT		2019-01-04 07:19:00		2018-12-20 00:10:00		908
07:20:00	2019-01-04	2019-01-04 07:20:00	20.8	201	MB ALERT		2019-01-04 07:20:00		2018-12-20 00:20:00		909
07:21:00	2019-01-04	2019-01-04 07:21:00	22.9	198	MB ALERT		2019-01-04 07:21:00		2018-12-20 00:30:00		910
07:22:00	2019-01-04	2019-01-04 07:22:00	22.5	194	MB ALERT		2019-01-04 07:22:00		2018-12-20 00:40:00		911
07:23:00	2019-01-04	2019-01-04 07:23:00	22.3	196	MB ALERT		2019-01-04 07:23:00		2018-12-20 00:50:00		912
07:24:00	2019-01-04	2019-01-04 07:24:00	19.9	198	MB ALERT		2019-01-04 07:24:00		2018-12-20 01:00:00		913
07:25:00	2019-01-04	2019-01-04 07:25:00	20.1	200	MB ALERT		2019-01-04 07:25:00		2018-12-20 01:10:00		914
07:26:00	2019-01-04	2019-01-04 07:26:00	18.2	203	MB ALERT		2019-01-04 07:26:00		2018-12-20 01:20:00		915
07:27:00	2019-01-04	2019-01-04 07:27:00	19.1	198	MB ALERT		2019-01-04 07:27:00		2018-12-20 01:30:00		916
07:28:00	2019-01-04	2019-01-04 07:28:00	16.1	195	MB ALERT		2019-01-04 07:28:00		2018-12-20 01:40:00		917
07:29:00	2019-01-04	2019-01-04 07:29:00	20.7	199	MB ALERT		2019-01-04 07:29:00		2018-12-20 03:00:00		918
07:30:00	2019-01-04	2019-01-04 07:30:00	21.1	194	MB ALERT		2019-01-04 07:30:00		2018-12-20 03:50:00		919
07:31:00	2019-01-04	2019-01-04 07:31:00	19.7	193	MB ALERT		2019-01-04 07:31:00		2018-12-20 07:00:00		920
07:32:00	2019-01-04	2019-01-04 07:32:00	18.3	197	MB ALERT		2019-01-04 07:32:00		2018-12-20 07:30:00		921
07:33:00	2019-01-04	2019-01-04 07:33:00	20.7	203	MB ALERT		2019-01-04 07:33:00		2018-12-20 07:40:00		922
07:34:00	2019-01-04	2019-01-04 07:34:00	21.4	198	MB ALERT		2019-01-04 07:34:00		2018-12-20 07:50:00		923
07:35:00	2019-01-04	2019-01-04 07:35:00	21.3	193	MB ALERT		2019-01-04 07:35:00		2018-12-20 08:00:00		924
07:36:00	2019-01-04	2019-01-04 07:36:00	18.8	199	MB ALERT		2019-01-04 07:36:00		2018-12-20 08:10:00		925
07:37:00	2019-01-04	2019-01-04 07:37:00	16.7	201	MB ALERT		2019-01-04 07:37:00		2018-12-20 08:20:00		926
07:38:00	2019-01-04	2019-01-04 07:38:00	19.5	199	MB ALERT		2019-01-04 07:38:00		2018-12-20 08:30:00		927
07:39:00	2019-01-04	2019-01-04 07:39:00	19.4	198	MB ALERT		2019-01-04 07:39:00		2018-12-20 12:40:00		928
07:40:00	2019-01-04	2019-01-04 07:40:00	18	196	MB ALERT		2019-01-04 07:40:00		2018-12-20 12:50:00		929
07:41:00	2019-01-04	2019-01-04 07:41:00	20.4	189	MB ALERT		2019-01-04 07:41:00		2018-12-20 13:00:00		930
07:42:00	2019-01-04	2019-01-04 07:42:00	21.2	201	MB ALERT		2019-01-04 07:42:00		2018-12-20 13:10:00		931
07:43:00	2019-01-04	2019-01-04 07:43:00	21.9	202	MB ALERT		2019-01-04 07:43:00		2018-12-20 13:20:00		932
07:44:00	2019-01-04	2019-01-04 07:44:00	21.3	203	MB ALERT		2019-01-04 07:44:00		2018-12-20 13:30:00		933
07:45:00	2019-01-04	2019-01-04 07:45:00	17.6	200	MB ALERT		2019-01-04 07:45:00		2018-12-20 13:40:00		934
07:46:00	2019-01-04	2019-01-04 07:46:00	19.4	202	MB ALERT		2019-01-04 07:46:00		2018-12-20 13:50:00		935
07:47:00	2019-01-04	2019-01-04 07:47:00	21.3	200	MB ALERT		2019-01-04 07:47:00		2018-12-20 14:20:00		936
07:48:00	2019-01-04	2019-01-04 07:48:00	21.7	201	MB ALERT		2019-01-04 07:48:00		2018-12-20 14:30:00		937
07:49:00	2019-01-04	2019-01-04 07:49:00	23.1	195	MB ALERT		2019-01-04 07:49:00		2018-12-20 14:40:00		938
07:50:00	2019-01-04	2019-01-04 07:50:00	20.2	198	MB ALERT		2019-01-04 07:50:00		2018-12-20 14:50:00		939
07:51:00	2019-01-04	2019-01-04 07:51:00	19.9	207	MB ALERT		2019-01-04 07:51:00		2018-12-20 15:10:00		940
07:52:00	2019-01-04	2019-01-04 07:52:00	21.1	203	MB ALERT		2019-01-04 07:52:00		2018-12-20 15:50:00		941
07:53:00	2019-01-04	2019-01-04 07:53:00	18.8	207	MB ALERT		2019-01-04 07:53:00		2018-12-20 16:00:00		942
07:54:00	2019-01-04	2019-01-04 07:54:00	17.9	201	MB ALERT		2019-01-04 07:54:00		2018-12-20 16:20:00		943
07:55:00	2019-01-04	2019-01-04 07:55:00	20.8	206	MB ALERT		2019-01-04 07:55:00		2018-12-20 16:30:00		944
07:56:00	2019-01-04	2019-01-04 07:56:00	19.7	201	MB ALERT		2019-01-04 07:56:00		2018-12-20 17:00:00		945
07:57:00	2019-01-04	2019-01-04 07:57:00	20.2	200	MB ALERT		2019-01-04 07:57:00		2018-12-20 17:20:00		946
07:58:00	2019-01-04	2019-01-04 07:58:00	20.6	203	MB ALERT		2019-01-04 07:58:00		2018-12-20 17:30:00		947
07:59:00	2019-01-04	2019-01-04 07:59:00	21.9	207	MB ALERT		2019-01-04 07:59:00		2018-12-20 17:40:00		948
08:00:00	2019-01-04	2019-01-04 08:00:00	22.2	201	MB ALERT		2019-01-04 08:00:00		2018-12-20 17:50:00		949
08:01:00	2019-01-04	2019-01-04 08:01:00	22.4	204	MB ALERT		2019-01-04 08:01:00		2018-12-20 18:00:00		950
08:02:00	2019-01-04	2019-01-04 08:02:00	20.1	204	MB ALERT		2019-01-04 08:02:00		2018-12-20 18:10:00		951
08:03:00	2019-01-04	2019-01-04 08:03:00	21	203	MB ALERT		2019-01-04 08:03:00		2018-12-20 21:10:00		952
08:04:00	2019-01-04	2019-01-04 08:04:00	22.5	200	MB ALERT		2019-01-04 08:04:00		2018-12-20 21:20:00		953
08:05:00	2019-01-04	2019-01-04 08:05:00	20.4	202	MB ALERT		2019-01-04 08:05:00		2018-12-20 21:30:00		954
08:06:00	2019-01-04	2019-01-04 08:06:00	21.3	207	MB ALERT		2019-01-04 08:06:00		2018-12-20 21:40:00		955
08:07:00	2019-01-04	2019-01-04 08:07:00	22.1	203	MB ALERT		2019-01-04 08:07:00		2018-12-21 21:00:00		956
08:08:00	2019-01-04	2019-01-04 08:08:00	20.1	204	MB ALERT		2019-01-04 08:08:00		2018-12-21 21:10:00		957
08:09:00	2019-01-04	2019-01-04 08:09:00	18.9	201	MB ALERT		2019-01-04 08:09:00		2018-12-21 21:20:00		958
08:10:00	2019-01-04	2019-01-04 08:10:00	18.5	203	MB ALERT		2019-01-04 08:10:00		2018-12-21 21:30:00		959
08:11:00	2019-01-04	2019-01-04 08:11:00	18.8	208	MB ALERT		2019-01-04 08:11:00		2018-12-21 22:50:00		960
08:12:00	2019-01-04	2019-01-04 08:12:00	20.3	208	MB ALERT		2019-01-04 08:12:00		2018-12-21 23:00:00		961
08:13:00	2019-01-04	2019-01-04 08:13:00	20.5	216	MB ALERT		2019-01-04 08:13:00		2018-12-21 23:10:00		962
08:14:00	2019-01-04	2019-01-04 08:14:00	17.9	212	MB ALERT		2019-01-04 08:14:00		2018-12-21 23:20:00		963
08:15:00	2019-01-04	2019-01-04 08:15:00	19.6	208	MB ALERT		2019-01-04 08:15:00		2018-12-22		964
08:16:00	2019-01-04	2019-01-04 08:16:00	18.1	211	MB ALERT		2019-01-04 08:16:00		2018-12-22 00:10:00		965
08:17:00	2019-01-04	2019-01-04 08:17:00	20.4	213	MB ALERT		2019-01-04 08:17:00		2018-12-22 04:10:00		966
08:18:00	2019-01-04	2019-01-04 08:18:00	19.4	204	MB ALERT		2019-01-04 08:18:00		2018-12-22 04:20:00		967
08:19:00	2019-01-04	2019-01-04 08:19:00	19.3	205	MB ALERT		2019-01-04 08:19:00		2018-12-22 04:30:00		968
08:20:00	2019-01-04	2019-01-04 08:20:00	21	206	MB ALERT		2019-01-04 08:20:00		2018-12-22 04:40:00		969
08:21:00	2019-01-04	2019-01-04 08:21:00	21.1	208	MB ALERT		2019-01-04 08:21:00		2018-12-22 04:50:00		970
08:22:00	2019-01-04	2019-01-04 08:22:00	19.1	205	MB ALERT		2019-01-04 08:22:00		2018-12-22 05:00:00		971
08:23:00	2019-01-04	2019-01-04 08:23:00	19.8	207	MB ALERT		2019-01-04 08:23:00		2018-12-22 21:20:00		972
08:24:00	2019-01-04	2019-01-04 08:24:00	18.7	208	MB ALERT		2019-01-04 08:24:00		2018-12-22 21:30:00		973
08:25:00	2019-01-04	2019-01-04 08:25:00	21	211	MB ALERT		2019-01-04 08:25:00		2018-12-22 21:40:00		974
08:26:00	2019-01-04	2019-01-04 08:26:00	18.5	212	MB ALERT		2019-01-04 08:26:00		2018-12-22 21:50:00		975
08:27:00	2019-01-04	2019-01-04 08:27:00	19	209	MB ALERT		2019-01-04 08:27:00		2018-12-22 22:00:00		976
08:28:00	2019-01-04	2019-01-04 08:28:00	20.9	210	MB ALERT		2019-01-04 08:28:00		2018-12-22 22:10:00		977
08:29:00	2019-01-04	2019-01-04 08:29:00	20.4	209	MB ALERT		2019-01-04 08:29:00		2018-12-22 22:20:00		978
08:30:00	2019-01-04	2019-01-04 08:30:00	15.9	215	MB ALERT		2019-01-04 08:30:00		2018-12-22 22:30:00		979
08:31:00	2019-01-04	2019-01-04 08:31:00	17.1	208	MB ALERT		2019-01-04 08:31:00		2018-12-22 22:40:00		980
08:32:00	2019-01-04	2019-01-04 08:32:00	18.7	212	MB ALERT		2019-01-04 08:32:00		2018-12-22 22:50:00		981
08:33:00	2019-01-04	2019-01-04 08:33:00	19	209	MB ALERT		2019-01-04 08:33:00		2018-12-22 23:00:00		982
08:34:00	2019-01-04	2019-01-04 08:34:00	17.8	215	MB ALERT		2019-01-04 08:34:00		2018-12-22 23:10:00		983
08:35:00	2019-01-04	2019-01-04 08:35:00	19.6	210	MB ALERT		2019-01-04 08:35:00		2018-12-22 23:20:00		984
08:36:00	2019-01-04	2019-01-04 08:36:00	20.7	212	MB ALERT		2019-01-04 08:36:00		2018-12-22 23:30:00		985
08:37:00	2019-01-04	2019-01-04 08:37:00	20.9	210	MB ALERT		2019-01-04 08:37:00		2018-12-22 23:40:00		986
08:38:00	2019-01-04	2019-01-04 08:38:00	20.7	207	MB ALERT		2019-01-04 08:38:00		2018-12-22 23:50:00		987
08:39:00	2019-01-04	2019-01-04 08:39:00	16.6	209	MB ALERT		2019-01-04 08:39:00		2018-12-23 01:00:00		988
08:40:00	2019-01-04	2019-01-04 08:40:00	16.2	207	MB ALERT		2019-01-04 08:40:00		2018-12-23 01:10:00		989
08:41:00	2019-01-04	2019-01-04 08:41:00	15.7	217	MB ALERT		2019-01-04 08:41:00		2018-12-23 01:20:00		990
08:42:00	2019-01-04	2019-01-04 08:42:00	15.9	210	MB ALERT		2019-01-04 08:42:00		2018-12-23 01:30:00		991
08:43:00	2019-01-04	2019-01-04 08:43:00	19.1	216	MB ALERT		2019-01-04 08:43:00		2018-12-23 01:40:00		992
08:44:00	2019-01-04	2019-01-04 08:44:00	16.2	214	MB ALERT		2019-01-04 08:44:00		2018-12-23 01:50:00		993
08:45:00	2019-01-04	2019-01-04 08:45:00	17.4	218	MB ALERT		2019-01-04 08:45:00		2018-12-23 21:30:00		994
08:46:00	2019-01-04	2019-01-04 08:46:00	17.2	210	MB ALERT		2019-01-04 08:46:00		2018-12-23 21:40:00		995
08:47:00	2019-01-04	2019-01-04 08:47:00	18.5	207	MB ALERT		2019-01-04 08:47:00		2018-12-23 21:50:00		996
08:48:00	2019-01-04	2019-01-04 08:48:00	18.2	214	MB ALERT		2019-01-04 08:48:00		2018-12-23 22:00:00		997
08:49:00	2019-01-04	2019-01-04 08:49:00	16.7	209	MB ALERT		2019-01-04 08:49:00		2018-12-23 22:10:00		998
08:50:00	2019-01-04	2019-01-04 08:50:00	16	208	MB ALERT		2019-01-04 08:50:00		2018-12-23 22:20:00		999
08:51:00	2019-01-04	2019-01-04 08:51:00	16	208	MB ALERT		2019-01-04 08:51:00		2018-12-23 22:30:00		1000
08:52:00	2019-01-04	2019-01-04 08:52:00	16.5	214	MB ALERT		2019-01-04 08:52:00		2018-12-24 00:20:00		1001
08:53:00	2019-01-04	2019-01-04 08:53:00	19	209	MB ALERT		2019-01-04 08:53:00		2018-12-24 00:30:00		1002
08:54:00	2019-01-04	2019-01-04 08:54:00	16.9	208	MB ALERT		2019-01-04 08:54:00		2018-12-24 00:40:00		1003
09:09:00	2019-01-04	2019-01-04 09:09:00	16.1	239	MB ALERT		2019-01-04 09:09:00		2018-12-24 00:50:00		1004
19:54:00	2019-01-04	2019-01-04 19:54:00	15.9	179	MB ALERT		2019-01-04 19:54:00		2018-12-24 01:00:00		1005
19:55:00	2019-01-04	2019-01-04 19:55:00	16	180	MB ALERT		2019-01-04 19:55:00		2018-12-24 01:40:00		1006
19:56:00	2019-01-04	2019-01-04 19:56:00	16.2	176	MB ALERT		2019-01-04 19:56:00		2018-12-24 01:50:00		1007
19:57:00	2019-01-04	2019-01-04 19:57:00	15.8	179	MB ALERT		2019-01-04 19:57:00		2018-12-24 02:00:00		1008
10:37:00	2019-01-05	2019-01-05 10:37:00	17.1	191	MB ALERT		2019-01-05 10:37:00		2018-12-24 02:50:00		1009
11:20:00	2019-01-05	2019-01-05 11:20:00	17.1	191	MB ALERT		2019-01-05 11:20:00		2018-12-24 03:00:00		1010
15:45:00	2019-01-05	2019-01-05 15:45:00	15.7	209	MB ALERT		2019-01-05 15:45:00		2018-12-24 03:10:00		1011
15:46:00	2019-01-05	2019-01-05 15:46:00	16.2	212	MB ALERT		2019-01-05 15:46:00		2018-12-24 03:20:00		1012
15:47:00	2019-01-05	2019-01-05 15:47:00	17.5	209	MB ALERT		2019-01-05 15:47:00		2018-12-24 03:30:00		1013
15:50:00	2019-01-05	2019-01-05 15:50:00	16.5	207	MB ALERT		2019-01-05 15:50:00		2018-12-24 03:40:00		1014
15:51:00	2019-01-05	2019-01-05 15:51:00	16.2	208	MB ALERT		2019-01-05 15:51:00		2018-12-24 03:50:00		1015
15:53:00	2019-01-05	2019-01-05 15:53:00	17.2	205	MB ALERT		2019-01-05 15:53:00		2018-12-24 04:00:00		1016
15:54:00	2019-01-05	2019-01-05 15:54:00	16.1	208	MB ALERT		2019-01-05 15:54:00		2018-12-24 04:20:00		1017
16:24:00	2019-01-05	2019-01-05 16:24:00	16	225	MB ALERT		2019-01-05 16:24:00		2018-12-25 18:30:00		1018
07:11:00	2019-01-06	2019-01-06 07:11:00	16.7	135	MB ALERT		2019-01-06 07:11:00		2018-12-25 18:40:00		1019
07:13:00	2019-01-06	2019-01-06 07:13:00	16.3	117	MB ALERT		2019-01-06 07:13:00		2018-12-25 18:50:00		1020
07:16:00	2019-01-06	2019-01-06 07:16:00	16.2	132	MB ALERT		2019-01-06 07:16:00		2018-12-25 19:00:00		1021
07:17:00	2019-01-06	2019-01-06 07:17:00	18.4	135	MB ALERT		2019-01-06 07:17:00		2018-12-25 19:10:00		1022
07:18:00	2019-01-06	2019-01-06 07:18:00	18.6	131	MB ALERT		2019-01-06 07:18:00		2018-12-25 19:20:00		1023
07:19:00	2019-01-06	2019-01-06 07:19:00	18	136	MB ALERT		2019-01-06 07:19:00		2018-12-25 19:30:00		1024
07:20:00	2019-01-06	2019-01-06 07:20:00	20	135	MB ALERT		2019-01-06 07:20:00		2018-12-25 19:40:00		1025
07:21:00	2019-01-06	2019-01-06 07:21:00	17.7	137	MB ALERT		2019-01-06 07:21:00		2018-12-25 19:50:00		1026
07:22:00	2019-01-06	2019-01-06 07:22:00	16.5	128	MB ALERT		2019-01-06 07:22:00		2018-12-25 20:00:00		1027
07:23:00	2019-01-06	2019-01-06 07:23:00	16.3	132	MB ALERT		2019-01-06 07:23:00		2018-12-25 20:10:00		1028
07:24:00	2019-01-06	2019-01-06 07:24:00	16.3	127	MB ALERT		2019-01-06 07:24:00		2018-12-25 20:20:00		1029
07:25:00	2019-01-06	2019-01-06 07:25:00	18.7	127	MB ALERT		2019-01-06 07:25:00		2018-12-25 20:30:00		1030
07:26:00	2019-01-06	2019-01-06 07:26:00	17.8	126	MB ALERT		2019-01-06 07:26:00		2018-12-25 20:40:00		1031
07:28:00	2019-01-06	2019-01-06 07:28:00	16.3	140	MB ALERT		2019-01-06 07:28:00		2018-12-25 20:50:00		1032
07:29:00	2019-01-06	2019-01-06 07:29:00	16.3	132	MB ALERT		2019-01-06 07:29:00		2018-12-25 21:00:00		1033
07:30:00	2019-01-06	2019-01-06 07:30:00	16.5	131	MB ALERT		2019-01-06 07:30:00		2018-12-25 21:10:00		1034
07:32:00	2019-01-06	2019-01-06 07:32:00	17.6	130	MB ALERT		2019-01-06 07:32:00		2018-12-25 21:20:00		1035
08:37:00	2019-01-06	2019-01-06 08:37:00	18.6	137	MB ALERT		2019-01-06 08:37:00		2018-12-25 21:30:00		1036
08:54:00	2019-01-06	2019-01-06 08:54:00	18.6	181	MB ALERT		2019-01-06 08:54:00		2018-12-25 21:40:00		1037
09:02:00	2019-01-06	2019-01-06 09:02:00	18	184	MB ALERT		2019-01-06 09:02:00		2018-12-25 21:50:00		1038
09:05:00	2019-01-06	2019-01-06 09:05:00	15.5	148	MB ALERT		2019-01-06 09:05:00		2018-12-25 22:00:00		1039
09:11:00	2019-01-06	2019-01-06 09:11:00	16.1	175	MB ALERT		2019-01-06 09:11:00		2018-12-25 22:10:00		1040
09:14:00	2019-01-06	2019-01-06 09:14:00	16.6	154	MB ALERT		2019-01-06 09:14:00		2018-12-25 22:20:00		1041
09:17:00	2019-01-06	2019-01-06 09:17:00	16.2	185	MB ALERT		2019-01-06 09:17:00		2018-12-25 22:30:00		1042
09:18:00	2019-01-06	2019-01-06 09:18:00	17.2	174	MB ALERT		2019-01-06 09:18:00		2019-01-02 18:20:00		1043
09:19:00	2019-01-06	2019-01-06 09:19:00	18.9	195	MB ALERT		2019-01-06 09:19:00		2019-01-02 18:30:00		1044
09:20:00	2019-01-06	2019-01-06 09:20:00	18.9	131	MB ALERT		2019-01-06 09:20:00		2019-01-02 18:40:00		1045
09:21:00	2019-01-06	2019-01-06 09:21:00	16.1	101	MB ALERT		2019-01-06 09:21:00		2019-01-02 18:50:00		1046
09:31:00	2019-01-06	2019-01-06 09:31:00	23.1	171	MB ALERT		2019-01-06 09:31:00		2019-01-02 19:00:00		1047
09:35:00	2019-01-06	2019-01-06 09:35:00	15.6	177	MB ALERT		2019-01-06 09:35:00		2019-01-02 19:10:00		1048
09:36:00	2019-01-06	2019-01-06 09:36:00	22.4	171	MB ALERT		2019-01-06 09:36:00		2019-01-02 19:20:00		1049
09:40:00	2019-01-06	2019-01-06 09:40:00	15.5	183	MB ALERT		2019-01-06 09:40:00		2019-01-02 19:30:00		1050
09:41:00	2019-01-06	2019-01-06 09:41:00	16.2	180	MB ALERT		2019-01-06 09:41:00		2019-01-02 19:40:00		1051
09:42:00	2019-01-06	2019-01-06 09:42:00	17.2	176	MB ALERT		2019-01-06 09:42:00		2019-01-02 19:50:00		1052
09:43:00	2019-01-06	2019-01-06 09:43:00	16.8	162	MB ALERT		2019-01-06 09:43:00		2019-01-03 01:50:00		1053
09:44:00	2019-01-06	2019-01-06 09:44:00	16.7	161	MB ALERT		2019-01-06 09:44:00		2019-01-03 02:00:00		1054
09:45:00	2019-01-06	2019-01-06 09:45:00	21.2	147	MB ALERT		2019-01-06 09:45:00		2019-01-03 02:10:00		1055
09:48:00	2019-01-06	2019-01-06 09:48:00	16.9	176	MB ALERT		2019-01-06 09:48:00		2019-01-03 02:20:00		1056
09:49:00	2019-01-06	2019-01-06 09:49:00	16.1	175	MB ALERT		2019-01-06 09:49:00		2019-01-03 02:30:00		1057
09:50:00	2019-01-06	2019-01-06 09:50:00	17.7	176	MB ALERT		2019-01-06 09:50:00		2019-01-03 02:40:00		1058
09:51:00	2019-01-06	2019-01-06 09:51:00	17.9	182	MB ALERT		2019-01-06 09:51:00		2019-01-03 03:30:00		1059
09:52:00	2019-01-06	2019-01-06 09:52:00	21.6	181	MB ALERT		2019-01-06 09:52:00		2019-01-03 03:40:00		1060
09:53:00	2019-01-06	2019-01-06 09:53:00	18	165	MB ALERT		2019-01-06 09:53:00		2019-01-03 03:50:00		1061
09:56:00	2019-01-06	2019-01-06 09:56:00	16.5	177	MB ALERT		2019-01-06 09:56:00		2019-01-03 04:00:00		1062
09:57:00	2019-01-06	2019-01-06 09:57:00	16	178	MB ALERT		2019-01-06 09:57:00		2019-01-03 04:10:00		1063
10:00:00	2019-01-06	2019-01-06 10:00:00	15.7	160	MB ALERT		2019-01-06 10:00:00		2019-01-03 04:20:00		1064
10:03:00	2019-01-06	2019-01-06 10:03:00	20.6	187	MB ALERT		2019-01-06 10:03:00		2019-01-03 04:30:00		1065
10:06:00	2019-01-06	2019-01-06 10:06:00	17.2	170	MB ALERT		2019-01-06 10:06:00		2019-01-03 04:40:00		1066
10:17:00	2019-01-06	2019-01-06 10:17:00	17.3	177	MB ALERT		2019-01-06 10:17:00		2019-01-03 04:50:00		1067
10:18:00	2019-01-06	2019-01-06 10:18:00	17.6	174	MB ALERT		2019-01-06 10:18:00		2019-01-03 05:00:00		1068
10:19:00	2019-01-06	2019-01-06 10:19:00	16	180	MB ALERT		2019-01-06 10:19:00		2019-01-03 05:10:00		1069
10:20:00	2019-01-06	2019-01-06 10:20:00	18.2	179	MB ALERT		2019-01-06 10:20:00		2019-01-03 05:20:00		1070
10:21:00	2019-01-06	2019-01-06 10:21:00	15.8	179	MB ALERT		2019-01-06 10:21:00		2019-01-03 05:30:00		1071
10:22:00	2019-01-06	2019-01-06 10:22:00	19.1	182	MB ALERT		2019-01-06 10:22:00		2019-01-03 05:40:00		1072
10:23:00	2019-01-06	2019-01-06 10:23:00	19	180	MB ALERT		2019-01-06 10:23:00		2019-01-03 05:50:00		1073
10:24:00	2019-01-06	2019-01-06 10:24:00	19.1	182	MB ALERT		2019-01-06 10:24:00		2019-01-03 06:00:00		1074
10:25:00	2019-01-06	2019-01-06 10:25:00	19.6	181	MB ALERT		2019-01-06 10:25:00		2019-01-03 06:30:00		1075
10:26:00	2019-01-06	2019-01-06 10:26:00	19.8	179	MB ALERT		2019-01-06 10:26:00		2019-01-04 02:10:00		1076
10:27:00	2019-01-06	2019-01-06 10:27:00	18.1	184	MB ALERT		2019-01-06 10:27:00		2019-01-04 02:20:00		1077
10:28:00	2019-01-06	2019-01-06 10:28:00	19.6	186	MB ALERT		2019-01-06 10:28:00		2019-01-04 02:30:00		1078
10:29:00	2019-01-06	2019-01-06 10:29:00	17.9	184	MB ALERT		2019-01-06 10:29:00		2019-01-04 02:40:00		1079
10:30:00	2019-01-06	2019-01-06 10:30:00	17.7	187	MB ALERT		2019-01-06 10:30:00		2019-01-04 03:30:00		1080
10:31:00	2019-01-06	2019-01-06 10:31:00	17.7	188	MB ALERT		2019-01-06 10:31:00		2019-01-04 03:40:00		1081
10:32:00	2019-01-06	2019-01-06 10:32:00	20.4	144	MB ALERT		2019-01-06 10:32:00		2019-01-04 03:50:00		1082
10:40:00	2019-01-06	2019-01-06 10:40:00	16.7	219	MB ALERT		2019-01-06 10:40:00		2019-01-04 04:00:00		1083
10:41:00	2019-01-06	2019-01-06 10:41:00	17	216	MB ALERT		2019-01-06 10:41:00		2019-01-04 04:10:00		1084
11:10:00	2019-01-06	2019-01-06 11:10:00	15.7	214	MB ALERT		2019-01-06 11:10:00		2019-01-04 04:20:00		1085
11:18:00	2019-01-06	2019-01-06 11:18:00	15.5	216	MB ALERT		2019-01-06 11:18:00		2019-01-04 04:30:00		1086
11:20:00	2019-01-06	2019-01-06 11:20:00	15.9	217	MB ALERT		2019-01-06 11:20:00		2019-01-04 05:20:00		1087
23:06:00	2019-01-07	2019-01-07 23:06:00	15.6	173	MB ALERT		2019-01-07 23:06:00		2019-01-04 05:30:00		1088
23:27:00	2019-01-07	2019-01-07 23:27:00	16.3	179	MB ALERT		2019-01-07 23:27:00		2019-01-04 05:40:00		1089
23:54:00	2019-01-07	2019-01-07 23:54:00	16	188	MB ALERT		2019-01-07 23:54:00		2019-01-04 05:50:00		1090
23:56:00	2019-01-07	2019-01-07 23:56:00	15.7	183	MB ALERT		2019-01-07 23:56:00		2019-01-04 06:30:00		1091
23:58:00	2019-01-07	2019-01-07 23:58:00	16.3	187	MB ALERT		2019-01-07 23:58:00		2019-01-04 06:40:00		1092
00:07:00	2019-01-08	2019-01-08 00:07:00	15.6	190	MB ALERT		2019-01-08 00:07:00		2019-01-04 06:50:00		1093
00:13:00	2019-01-08	2019-01-08 00:13:00	16.2	191	MB ALERT		2019-01-08 00:13:00		2019-01-04 07:00:00		1094
00:17:00	2019-01-08	2019-01-08 00:17:00	16.2	196	MB ALERT		2019-01-08 00:17:00		2019-01-04 07:10:00		1095
00:18:00	2019-01-08	2019-01-08 00:18:00	16.1	194	MB ALERT		2019-01-08 00:18:00		2019-01-04 07:20:00		1096
10:01:00	2019-01-14	2019-01-14 10:01:00	18.9	172	MB ALERT		2019-01-14 10:01:00		2019-01-05 14:00:00		1097
10:02:00	2019-01-14	2019-01-14 10:02:00	17.5	170	MB ALERT		2019-01-14 10:02:00		2019-01-05 14:10:00		1098
10:03:00	2019-01-14	2019-01-14 10:03:00	17.1	173	MB ALERT		2019-01-14 10:03:00		2019-01-05 14:20:00		1099
10:04:00	2019-01-14	2019-01-14 10:04:00	18.8	174	MB ALERT		2019-01-14 10:04:00		2019-01-05 14:30:00		1100
10:05:00	2019-01-14	2019-01-14 10:05:00	18.4	169	MB ALERT		2019-01-14 10:05:00		2019-01-05 14:40:00		1101
10:06:00	2019-01-14	2019-01-14 10:06:00	19.6	173	MB ALERT		2019-01-14 10:06:00		2019-01-05 14:50:00		1102
10:07:00	2019-01-14	2019-01-14 10:07:00	20.1	165	MB ALERT		2019-01-14 10:07:00		2019-01-05 15:00:00		1103
10:08:00	2019-01-14	2019-01-14 10:08:00	18.9	171	MB ALERT		2019-01-14 10:08:00		2019-01-05 15:10:00		1104
10:09:00	2019-01-14	2019-01-14 10:09:00	16.7	172	MB ALERT		2019-01-14 10:09:00		2019-01-05 15:20:00		1105
10:10:00	2019-01-14	2019-01-14 10:10:00	17.5	174	MB ALERT		2019-01-14 10:10:00		2019-01-05 15:30:00		1106
10:11:00	2019-01-14	2019-01-14 10:11:00	18.1	177	MB ALERT		2019-01-14 10:11:00		2019-01-05 15:40:00		1107
10:12:00	2019-01-14	2019-01-14 10:12:00	18.2	177	MB ALERT		2019-01-14 10:12:00		2019-01-05 15:50:00		1108
10:13:00	2019-01-14	2019-01-14 10:13:00	17.5	172	MB ALERT		2019-01-14 10:13:00		2019-01-05 16:00:00		1109
10:14:00	2019-01-14	2019-01-14 10:14:00	18.5	175	MB ALERT		2019-01-14 10:14:00		2019-01-05 17:00:00		1110
10:15:00	2019-01-14	2019-01-14 10:15:00	19.1	171	MB ALERT		2019-01-14 10:15:00		2019-01-05 17:10:00		1111
10:16:00	2019-01-14	2019-01-14 10:16:00	17.6	167	MB ALERT		2019-01-14 10:16:00		2019-01-05 17:20:00		1112
10:17:00	2019-01-14	2019-01-14 10:17:00	17.2	172	MB ALERT		2019-01-14 10:17:00		2019-01-05 17:30:00		1113
10:18:00	2019-01-14	2019-01-14 10:18:00	18	175	MB ALERT		2019-01-14 10:18:00		2019-01-06 07:30:00		1114
10:19:00	2019-01-14	2019-01-14 10:19:00	17.1	176	MB ALERT		2019-01-14 10:19:00		2019-01-06 07:40:00		1115
10:20:00	2019-01-14	2019-01-14 10:20:00	17.9	175	MB ALERT		2019-01-14 10:20:00		2019-01-06 07:50:00		1116
10:21:00	2019-01-14	2019-01-14 10:21:00	18.8	175	MB ALERT		2019-01-14 10:21:00		2019-01-06 08:40:00		1117
10:22:00	2019-01-14	2019-01-14 10:22:00	17.4	174	MB ALERT		2019-01-14 10:22:00		2019-01-06 08:50:00		1118
10:23:00	2019-01-14	2019-01-14 10:23:00	16.9	175	MB ALERT		2019-01-14 10:23:00		2019-01-06 09:00:00		1119
10:24:00	2019-01-14	2019-01-14 10:24:00	17.8	178	MB ALERT		2019-01-14 10:24:00		2019-01-06 09:10:00		1120
10:25:00	2019-01-14	2019-01-14 10:25:00	18.2	177	MB ALERT		2019-01-14 10:25:00		2019-01-06 09:20:00		1121
10:26:00	2019-01-14	2019-01-14 10:26:00	18	182	MB ALERT		2019-01-14 10:26:00		2019-01-06 09:30:00		1122
10:27:00	2019-01-14	2019-01-14 10:27:00	17.4	179	MB ALERT		2019-01-14 10:27:00		2019-01-06 09:40:00		1123
10:28:00	2019-01-14	2019-01-14 10:28:00	17.3	179	MB ALERT		2019-01-14 10:28:00		2019-01-06 09:50:00		1124
10:29:00	2019-01-14	2019-01-14 10:29:00	17.4	179	MB ALERT		2019-01-14 10:29:00		2019-01-06 10:00:00		1125
10:30:00	2019-01-14	2019-01-14 10:30:00	18.7	178	MB ALERT		2019-01-14 10:30:00		2019-01-06 10:10:00		1126
10:31:00	2019-01-14	2019-01-14 10:31:00	17.9	177	MB ALERT		2019-01-14 10:31:00		2019-01-06 10:20:00		1127
10:32:00	2019-01-14	2019-01-14 10:32:00	18.5	177	MB ALERT		2019-01-14 10:32:00		2019-01-06 10:30:00		1128
10:33:00	2019-01-14	2019-01-14 10:33:00	18.2	178	MB ALERT		2019-01-14 10:33:00		2019-01-06 10:40:00		1129
10:34:00	2019-01-14	2019-01-14 10:34:00	18.6	183	MB ALERT		2019-01-14 10:34:00		2019-01-06 10:50:00		1130
10:35:00	2019-01-14	2019-01-14 10:35:00	18.5	184	MB ALERT		2019-01-14 10:35:00		2019-01-06 11:00:00		1131
10:36:00	2019-01-14	2019-01-14 10:36:00	18.1	182	MB ALERT		2019-01-14 10:36:00		2019-01-06 11:10:00		1132
10:37:00	2019-01-14	2019-01-14 10:37:00	19.3	182	MB ALERT		2019-01-14 10:37:00		2019-01-06 11:20:00		1133
10:38:00	2019-01-14	2019-01-14 10:38:00	19.6	182	MB ALERT		2019-01-14 10:38:00		2019-01-06 11:30:00		1134
10:39:00	2019-01-14	2019-01-14 10:39:00	18.4	186	MB ALERT		2019-01-14 10:39:00		2019-01-06 11:40:00		1135
10:40:00	2019-01-14	2019-01-14 10:40:00	19.1	183	MB ALERT		2019-01-14 10:40:00		2019-01-06 11:50:00		1136
10:41:00	2019-01-14	2019-01-14 10:41:00	20	183	MB ALERT		2019-01-14 10:41:00		2019-01-06 12:00:00		1137
10:42:00	2019-01-14	2019-01-14 10:42:00	18.9	181	MB ALERT		2019-01-14 10:42:00		2019-01-06 12:10:00		1138
10:43:00	2019-01-14	2019-01-14 10:43:00	20	183	MB ALERT		2019-01-14 10:43:00		2019-01-06 12:20:00		1139
10:44:00	2019-01-14	2019-01-14 10:44:00	18.6	184	MB ALERT		2019-01-14 10:44:00		2019-01-06 12:30:00		1140
10:45:00	2019-01-14	2019-01-14 10:45:00	20.6	189	MB ALERT		2019-01-14 10:45:00		2019-01-06 12:40:00		1141
10:46:00	2019-01-14	2019-01-14 10:46:00	20.5	191	MB ALERT		2019-01-14 10:46:00		2019-01-07 11:10:00		1142
10:47:00	2019-01-14	2019-01-14 10:47:00	19.4	191	MB ALERT		2019-01-14 10:47:00		2019-01-07 11:50:00		1143
10:48:00	2019-01-14	2019-01-14 10:48:00	19.1	188	MB ALERT		2019-01-14 10:48:00		2019-01-07 12:00:00		1144
10:49:00	2019-01-14	2019-01-14 10:49:00	18.3	187	MB ALERT		2019-01-14 10:49:00		2019-01-12 23:00:00		1145
10:50:00	2019-01-14	2019-01-14 10:50:00	17.8	191	MB ALERT		2019-01-14 10:50:00		2019-01-12 23:10:00		1146
10:51:00	2019-01-14	2019-01-14 10:51:00	17.7	194	MB ALERT		2019-01-14 10:51:00		2019-01-12 23:20:00		1147
10:52:00	2019-01-14	2019-01-14 10:52:00	18.8	192	MB ALERT		2019-01-14 10:52:00		2019-01-12 23:30:00		1148
10:53:00	2019-01-14	2019-01-14 10:53:00	19.1	191	MB ALERT		2019-01-14 10:53:00		2019-01-12 23:40:00		1149
10:54:00	2019-01-14	2019-01-14 10:54:00	18.4	191	MB ALERT		2019-01-14 10:54:00		2019-01-12 23:50:00		1150
10:55:00	2019-01-14	2019-01-14 10:55:00	19.1	193	MB ALERT		2019-01-14 10:55:00		2019-01-13		1151
10:57:00	2019-01-14	2019-01-14 10:57:00	19.6	189	MB ALERT		2019-01-14 10:57:00		2019-01-13 00:10:00		1152
10:58:00	2019-01-14	2019-01-14 10:58:00	18.1	191	MB ALERT		2019-01-14 10:58:00		2019-01-13 00:20:00		1153
10:59:00	2019-01-14	2019-01-14 10:59:00	18.4	187	MB ALERT		2019-01-14 10:59:00		2019-01-13 00:30:00		1154
11:00:00	2019-01-14	2019-01-14 11:00:00	19.3	187	MB ALERT		2019-01-14 11:00:00		2019-01-13 00:40:00		1155
11:01:00	2019-01-14	2019-01-14 11:01:00	18.2	183	MB ALERT		2019-01-14 11:01:00		2019-01-13 00:50:00		1156
11:02:00	2019-01-14	2019-01-14 11:02:00	19.2	191	MB ALERT		2019-01-14 11:02:00		2019-01-13 01:00:00		1157
11:03:00	2019-01-14	2019-01-14 11:03:00	20.5	191	MB ALERT		2019-01-14 11:03:00		2019-01-13 01:10:00		1158
11:04:00	2019-01-14	2019-01-14 11:04:00	18.5	189	MB ALERT		2019-01-14 11:04:00		2019-01-13 01:20:00		1159
11:06:00	2019-01-14	2019-01-14 11:06:00	15.8	187	MB ALERT		2019-01-14 11:06:00		2019-01-13 01:30:00		1160
11:08:00	2019-01-14	2019-01-14 11:08:00	17.6	198	MB ALERT		2019-01-14 11:08:00		2019-01-13 01:40:00		1161
11:09:00	2019-01-14	2019-01-14 11:09:00	20.2	198	MB ALERT		2019-01-14 11:09:00		2019-01-13 01:50:00		1162
11:10:00	2019-01-14	2019-01-14 11:10:00	18.8	194	MB ALERT		2019-01-14 11:10:00		2019-01-13 02:00:00		1163
11:16:00	2019-01-14	2019-01-14 11:16:00	21.1	188	MB ALERT		2019-01-14 11:16:00		2019-01-13 02:10:00		1164
11:17:00	2019-01-14	2019-01-14 11:17:00	19.8	185	MB ALERT		2019-01-14 11:17:00		2019-01-13 02:20:00		1165
11:18:00	2019-01-14	2019-01-14 11:18:00	21.4	185	MB ALERT		2019-01-14 11:18:00		2019-01-13 02:30:00		1166
11:19:00	2019-01-14	2019-01-14 11:19:00	21.1	185	MB ALERT		2019-01-14 11:19:00		2019-01-13 02:40:00		1167
11:27:00	2019-01-14	2019-01-14 11:27:00	19.8	182	MB ALERT		2019-01-14 11:27:00		2019-01-13 02:50:00		1168
11:28:00	2019-01-14	2019-01-14 11:28:00	20.5	188	MB ALERT		2019-01-14 11:28:00		2019-01-13 03:00:00		1169
12:08:00	2019-01-14	2019-01-14 12:08:00	21.8	177	MB ALERT		2019-01-14 12:08:00		2019-01-13 03:10:00		1170
12:18:00	2019-01-14	2019-01-14 12:18:00	21.2	178	MB ALERT		2019-01-14 12:18:00		2019-01-13 03:20:00		1171
12:19:00	2019-01-14	2019-01-14 12:19:00	20.5	173	MB ALERT		2019-01-14 12:19:00		2019-01-13 03:30:00		1172
12:20:00	2019-01-14	2019-01-14 12:20:00	20.5	175	MB ALERT		2019-01-14 12:20:00		2019-01-13 03:40:00		1173
12:22:00	2019-01-14	2019-01-14 12:22:00	21.8	176	MB ALERT		2019-01-14 12:22:00		2019-01-13 03:50:00		1174
12:23:00	2019-01-14	2019-01-14 12:23:00	23.2	178	MB ALERT		2019-01-14 12:23:00		2019-01-13 04:30:00		1175
12:24:00	2019-01-14	2019-01-14 12:24:00	21.1	176	MB ALERT		2019-01-14 12:24:00		2019-01-13 04:40:00		1176
12:25:00	2019-01-14	2019-01-14 12:25:00	25.3	175	MB ALERT		2019-01-14 12:25:00		2019-01-13 04:50:00		1177
12:26:00	2019-01-14	2019-01-14 12:26:00	23.6	172	MB ALERT		2019-01-14 12:26:00		2019-01-13 05:00:00		1178
12:27:00	2019-01-14	2019-01-14 12:27:00	22	176	MB ALERT		2019-01-14 12:27:00		2019-01-13 05:10:00		1179
12:28:00	2019-01-14	2019-01-14 12:28:00	20.1	172	MB ALERT		2019-01-14 12:28:00		2019-01-13 05:20:00		1180
12:29:00	2019-01-14	2019-01-14 12:29:00	22.7	176	MB ALERT		2019-01-14 12:29:00		2019-01-13 05:30:00		1181
12:30:00	2019-01-14	2019-01-14 12:30:00	20.1	172	MB ALERT		2019-01-14 12:30:00		2019-01-13 05:40:00		1182
12:31:00	2019-01-14	2019-01-14 12:31:00	21.2	178	MB ALERT		2019-01-14 12:31:00		2019-01-13 05:50:00		1183
12:32:00	2019-01-14	2019-01-14 12:32:00	21	178	MB ALERT		2019-01-14 12:32:00		2019-01-13 06:00:00		1184
12:33:00	2019-01-14	2019-01-14 12:33:00	22.3	180	MB ALERT		2019-01-14 12:33:00		2019-01-13 06:10:00		1185
12:34:00	2019-01-14	2019-01-14 12:34:00	21.5	177	MB ALERT		2019-01-14 12:34:00		2019-01-13 06:20:00		1186
12:35:00	2019-01-14	2019-01-14 12:35:00	22.4	175	MB ALERT		2019-01-14 12:35:00		2019-01-14 12:00:00		1187
12:36:00	2019-01-14	2019-01-14 12:36:00	21.9	181	MB ALERT		2019-01-14 12:36:00		2019-01-14 12:10:00		1188
12:37:00	2019-01-14	2019-01-14 12:37:00	22	178	MB ALERT		2019-01-14 12:37:00		2019-01-14 12:20:00		1189
12:38:00	2019-01-14	2019-01-14 12:38:00	20.4	174	MB ALERT		2019-01-14 12:38:00		2019-01-14 12:30:00		1190
12:39:00	2019-01-14	2019-01-14 12:39:00	22.6	177	MB ALERT		2019-01-14 12:39:00		2019-01-14 12:40:00		1191
12:40:00	2019-01-14	2019-01-14 12:40:00	21.8	178	MB ALERT		2019-01-14 12:40:00		2019-01-14 12:50:00		1192
12:41:00	2019-01-14	2019-01-14 12:41:00	21.7	178	MB ALERT		2019-01-14 12:41:00		2019-01-14 13:00:00		1193
12:42:00	2019-01-14	2019-01-14 12:42:00	21.3	178	MB ALERT		2019-01-14 12:42:00		2019-01-14 13:10:00		1194
12:43:00	2019-01-14	2019-01-14 12:43:00	22.7	178	MB ALERT		2019-01-14 12:43:00		2019-01-14 13:20:00		1195
12:44:00	2019-01-14	2019-01-14 12:44:00	22.3	175	MB ALERT		2019-01-14 12:44:00		2019-01-14 13:30:00		1196
12:45:00	2019-01-14	2019-01-14 12:45:00	21.4	177	MB ALERT		2019-01-14 12:45:00		2019-01-14 13:40:00		1197
12:49:00	2019-01-14	2019-01-14 12:49:00	22.1	178	MB ALERT		2019-01-14 12:49:00		2019-01-14 13:50:00		1198
12:52:00	2019-01-14	2019-01-14 12:52:00	20.8	175	MB ALERT		2019-01-14 12:52:00		2019-01-14 14:00:00		1199
12:57:00	2019-01-14	2019-01-14 12:57:00	22.7	177	MB ALERT		2019-01-14 12:57:00		2019-01-14 14:10:00		1200
13:00:00	2019-01-14	2019-01-14 13:00:00	20	176	MB ALERT		2019-01-14 13:00:00		2019-01-14 14:20:00		1201
13:01:00	2019-01-14	2019-01-14 13:01:00	21.5	176	MB ALERT		2019-01-14 13:01:00		2019-01-14 14:40:00		1202
13:10:00	2019-01-14	2019-01-14 13:10:00	22.3	180	MB ALERT		2019-01-14 13:10:00		2019-01-14 14:50:00		1203
13:13:00	2019-01-14	2019-01-14 13:13:00	21.7	180	MB ALERT		2019-01-14 13:13:00		2019-01-14 15:00:00		1204
13:14:00	2019-01-14	2019-01-14 13:14:00	23.2	179	MB ALERT		2019-01-14 13:14:00		2019-01-14 15:10:00		1205
13:15:00	2019-01-14	2019-01-14 13:15:00	22.8	180	MB ALERT		2019-01-14 13:15:00		2019-01-14 15:20:00		1206
13:16:00	2019-01-14	2019-01-14 13:16:00	23.7	179	MB ALERT		2019-01-14 13:16:00		2019-01-14 15:30:00		1207
13:24:00	2019-01-14	2019-01-14 13:24:00	19.2	176	MB ALERT		2019-01-14 13:24:00		2019-01-14 15:40:00		1208
13:26:00	2019-01-14	2019-01-14 13:26:00	22.5	179	MB ALERT		2019-01-14 13:26:00		2019-01-14 15:50:00		1209
13:27:00	2019-01-14	2019-01-14 13:27:00	22.4	180	MB ALERT		2019-01-14 13:27:00		2019-01-14 16:00:00		1210
13:35:00	2019-01-14	2019-01-14 13:35:00	20.6	183	MB ALERT		2019-01-14 13:35:00		2019-01-14 16:10:00		1211
13:36:00	2019-01-14	2019-01-14 13:36:00	21.8	183	MB ALERT		2019-01-14 13:36:00		2019-01-14 16:20:00		1212
13:37:00	2019-01-14	2019-01-14 13:37:00	21.4	183	MB ALERT		2019-01-14 13:37:00		2019-01-14 16:30:00		1213
13:38:00	2019-01-14	2019-01-14 13:38:00	20.9	185	MB ALERT		2019-01-14 13:38:00		2019-01-14 16:40:00		1214
13:39:00	2019-01-14	2019-01-14 13:39:00	20.7	182	MB ALERT		2019-01-14 13:39:00		2019-01-14 16:50:00		1215
13:40:00	2019-01-14	2019-01-14 13:40:00	19.7	184	MB ALERT		2019-01-14 13:40:00		2019-01-14 17:00:00		1216
13:41:00	2019-01-14	2019-01-14 13:41:00	20.6	183	MB ALERT		2019-01-14 13:41:00		2019-01-14 17:10:00		1217
13:42:00	2019-01-14	2019-01-14 13:42:00	21.4	183	MB ALERT		2019-01-14 13:42:00		2019-01-14 17:20:00		1218
13:43:00	2019-01-14	2019-01-14 13:43:00	20.5	181	MB ALERT		2019-01-14 13:43:00		2019-01-14 17:30:00		1219
13:44:00	2019-01-14	2019-01-14 13:44:00	20.6	179	MB ALERT		2019-01-14 13:44:00		2019-01-14 17:40:00		1220
13:45:00	2019-01-14	2019-01-14 13:45:00	22.9	183	MB ALERT		2019-01-14 13:45:00		2019-01-14 17:50:00		1221
13:48:00	2019-01-14	2019-01-14 13:48:00	22	180	MB ALERT		2019-01-14 13:48:00		2019-01-14 18:00:00		1222
13:49:00	2019-01-14	2019-01-14 13:49:00	23	183	MB ALERT		2019-01-14 13:49:00		2019-01-14 18:10:00		1223
13:50:00	2019-01-14	2019-01-14 13:50:00	23.9	182	MB ALERT		2019-01-14 13:50:00		2019-01-14 18:20:00		1224
13:51:00	2019-01-14	2019-01-14 13:51:00	21.5	182	MB ALERT		2019-01-14 13:51:00		2019-01-14 18:30:00		1225
13:52:00	2019-01-14	2019-01-14 13:52:00	21.6	181	MB ALERT		2019-01-14 13:52:00		2019-01-14 18:40:00		1226
13:53:00	2019-01-14	2019-01-14 13:53:00	21.7	183	MB ALERT		2019-01-14 13:53:00		2019-01-14 20:30:00		1227
13:54:00	2019-01-14	2019-01-14 13:54:00	22.9	183	MB ALERT		2019-01-14 13:54:00		2019-01-14 20:40:00		1228
13:55:00	2019-01-14	2019-01-14 13:55:00	21.6	184	MB ALERT		2019-01-14 13:55:00		2019-01-14 20:50:00		1229
13:56:00	2019-01-14	2019-01-14 13:56:00	21.1	182	MB ALERT		2019-01-14 13:56:00		2019-01-14 21:00:00		1230
13:57:00	2019-01-14	2019-01-14 13:57:00	22	182	MB ALERT		2019-01-14 13:57:00		2019-01-14 21:10:00		1231
13:58:00	2019-01-14	2019-01-14 13:58:00	20.8	184	MB ALERT		2019-01-14 13:58:00		2019-01-14 21:20:00		1232
14:01:00	2019-01-14	2019-01-14 14:01:00	21.9	183	MB ALERT		2019-01-14 14:01:00		2019-01-14 21:30:00		1233
14:02:00	2019-01-14	2019-01-14 14:02:00	22.3	184	MB ALERT		2019-01-14 14:02:00		2019-01-14 21:40:00		1234
14:03:00	2019-01-14	2019-01-14 14:03:00	20.6	185	MB ALERT		2019-01-14 14:03:00		2019-01-14 21:50:00		1235
14:04:00	2019-01-14	2019-01-14 14:04:00	22.1	182	MB ALERT		2019-01-14 14:04:00		2019-01-14 22:00:00		1236
14:05:00	2019-01-14	2019-01-14 14:05:00	22.7	182	MB ALERT		2019-01-14 14:05:00		2019-01-14 22:10:00		1237
14:10:00	2019-01-14	2019-01-14 14:10:00	22.5	181	MB ALERT		2019-01-14 14:10:00		2019-01-14 22:20:00		1238
14:11:00	2019-01-14	2019-01-14 14:11:00	24.7	184	MB ALERT		2019-01-14 14:11:00		2019-01-14 22:30:00		1239
14:12:00	2019-01-14	2019-01-14 14:12:00	23.4	185	MB ALERT		2019-01-14 14:12:00		2019-01-14 22:40:00		1240
14:13:00	2019-01-14	2019-01-14 14:13:00	22.4	182	MB ALERT		2019-01-14 14:13:00		2019-01-14 22:50:00		1241
14:14:00	2019-01-14	2019-01-14 14:14:00	20.9	180	MB ALERT		2019-01-14 14:14:00		2019-01-14 23:00:00		1242
14:15:00	2019-01-14	2019-01-14 14:15:00	20.7	188	MB ALERT		2019-01-14 14:15:00		2019-01-14 23:10:00		1243
14:16:00	2019-01-14	2019-01-14 14:16:00	20.4	183	MB ALERT		2019-01-14 14:16:00		2019-01-14 23:20:00		1244
14:17:00	2019-01-14	2019-01-14 14:17:00	19	186	MB ALERT		2019-01-14 14:17:00		2019-01-14 23:30:00		1245
14:18:00	2019-01-14	2019-01-14 14:18:00	21.4	184	MB ALERT		2019-01-14 14:18:00		2019-01-14 23:40:00		1246
14:19:00	2019-01-14	2019-01-14 14:19:00	21.3	190	MB ALERT		2019-01-14 14:19:00		2019-01-14 23:50:00		1247
14:20:00	2019-01-14	2019-01-14 14:20:00	21.3	190	MB ALERT		2019-01-14 14:20:00		2019-01-15		1248
14:21:00	2019-01-14	2019-01-14 14:21:00	21.7	187	MB ALERT		2019-01-14 14:21:00		2019-01-15 00:10:00		1249
14:22:00	2019-01-14	2019-01-14 14:22:00	19.9	183	MB ALERT		2019-01-14 14:22:00		2019-01-15 00:20:00		1250
14:23:00	2019-01-14	2019-01-14 14:23:00	19.5	185	MB ALERT		2019-01-14 14:23:00		2019-01-15 00:30:00		1251
14:24:00	2019-01-14	2019-01-14 14:24:00	21.3	188	MB ALERT		2019-01-14 14:24:00		2019-01-15 00:40:00		1252
14:25:00	2019-01-14	2019-01-14 14:25:00	21.4	184	MB ALERT		2019-01-14 14:25:00		2019-01-15 00:50:00		1253
14:26:00	2019-01-14	2019-01-14 14:26:00	17.9	186	MB ALERT		2019-01-14 14:26:00		2019-01-15 01:00:00		1254
14:27:00	2019-01-14	2019-01-14 14:27:00	20.8	188	MB ALERT		2019-01-14 14:27:00		2019-01-15 01:10:00		1255
14:28:00	2019-01-14	2019-01-14 14:28:00	22.3	185	MB ALERT		2019-01-14 14:28:00		2019-01-15 01:20:00		1256
14:29:00	2019-01-14	2019-01-14 14:29:00	20.3	186	MB ALERT		2019-01-14 14:29:00		2019-01-15 01:30:00		1257
14:30:00	2019-01-14	2019-01-14 14:30:00	19.1	185	MB ALERT		2019-01-14 14:30:00		2019-01-15 01:40:00		1258
14:31:00	2019-01-14	2019-01-14 14:31:00	20.4	185	MB ALERT		2019-01-14 14:31:00		2019-01-15 01:50:00		1259
14:32:00	2019-01-14	2019-01-14 14:32:00	20.9	186	MB ALERT		2019-01-14 14:32:00		2019-01-15 02:00:00		1260
14:33:00	2019-01-14	2019-01-14 14:33:00	19.6	185	MB ALERT		2019-01-14 14:33:00		2019-01-15 02:10:00		1261
14:34:00	2019-01-14	2019-01-14 14:34:00	20.8	185	MB ALERT		2019-01-14 14:34:00		2019-01-15 02:20:00		1262
14:35:00	2019-01-14	2019-01-14 14:35:00	19.3	183	MB ALERT		2019-01-14 14:35:00		2019-01-15 02:30:00		1263
14:36:00	2019-01-14	2019-01-14 14:36:00	20	188	MB ALERT		2019-01-14 14:36:00		2019-01-15 02:40:00		1264
14:37:00	2019-01-14	2019-01-14 14:37:00	20	185	MB ALERT		2019-01-14 14:37:00		2019-01-15 02:50:00		1265
14:38:00	2019-01-14	2019-01-14 14:38:00	19.4	184	MB ALERT		2019-01-14 14:38:00		2019-01-15 03:00:00		1266
14:39:00	2019-01-14	2019-01-14 14:39:00	18.5	180	MB ALERT		2019-01-14 14:39:00		2019-01-15 03:10:00		1267
14:40:00	2019-01-14	2019-01-14 14:40:00	21.5	183	MB ALERT		2019-01-14 14:40:00		2019-01-15 03:20:00		1268
14:41:00	2019-01-14	2019-01-14 14:41:00	19.5	181	MB ALERT		2019-01-14 14:41:00		2019-01-15 03:30:00		1269
14:42:00	2019-01-14	2019-01-14 14:42:00	17.8	183	MB ALERT		2019-01-14 14:42:00		2019-01-15 03:40:00		1270
14:43:00	2019-01-14	2019-01-14 14:43:00	16.9	186	MB ALERT		2019-01-14 14:43:00		2019-01-15 03:50:00		1271
14:44:00	2019-01-14	2019-01-14 14:44:00	20.1	183	MB ALERT		2019-01-14 14:44:00		2019-01-15 04:00:00		1272
14:45:00	2019-01-14	2019-01-14 14:45:00	18.5	187	MB ALERT		2019-01-14 14:45:00		2019-01-15 11:10:00		1273
14:46:00	2019-01-14	2019-01-14 14:46:00	17.5	183	MB ALERT		2019-01-14 14:46:00		2019-01-15 11:20:00		1274
14:47:00	2019-01-14	2019-01-14 14:47:00	18.3	185	MB ALERT		2019-01-14 14:47:00		2019-01-15 11:30:00		1275
14:48:00	2019-01-14	2019-01-14 14:48:00	18.2	184	MB ALERT		2019-01-14 14:48:00		2019-01-15 11:40:00		1276
14:49:00	2019-01-14	2019-01-14 14:49:00	16.8	174	MB ALERT		2019-01-14 14:49:00		2019-01-15 11:50:00		1277
14:50:00	2019-01-14	2019-01-14 14:50:00	17.3	185	MB ALERT		2019-01-14 14:50:00		2019-01-15 12:00:00		1278
14:51:00	2019-01-14	2019-01-14 14:51:00	18.1	188	MB ALERT		2019-01-14 14:51:00		2019-01-15 15:20:00		1279
14:52:00	2019-01-14	2019-01-14 14:52:00	16.5	190	MB ALERT		2019-01-14 14:52:00		2019-01-15 15:30:00		1280
14:53:00	2019-01-14	2019-01-14 14:53:00	17.4	182	MB ALERT		2019-01-14 14:53:00		2019-01-15 15:40:00		1281
14:54:00	2019-01-14	2019-01-14 14:54:00	16.6	185	MB ALERT		2019-01-14 14:54:00		2019-01-15 15:50:00		1282
14:55:00	2019-01-14	2019-01-14 14:55:00	19	188	MB ALERT		2019-01-14 14:55:00		2019-01-15 17:40:00		1283
14:56:00	2019-01-14	2019-01-14 14:56:00	17.2	187	MB ALERT		2019-01-14 14:56:00		2019-01-15 17:50:00		1284
14:58:00	2019-01-14	2019-01-14 14:58:00	15.9	191	MB ALERT		2019-01-14 14:58:00		2019-01-15 18:00:00		1285
14:59:00	2019-01-14	2019-01-14 14:59:00	16.3	192	MB ALERT		2019-01-14 14:59:00		2019-01-15 18:10:00		1286
15:01:00	2019-01-14	2019-01-14 15:01:00	15.6	190	MB ALERT		2019-01-14 15:01:00		2019-01-21 20:50:00		1287
15:06:00	2019-01-14	2019-01-14 15:06:00	16.1	185	MB ALERT		2019-01-14 15:06:00		2019-01-21 21:00:00		1288
15:07:00	2019-01-14	2019-01-14 15:07:00	18.6	185	MB ALERT		2019-01-14 15:07:00		2019-01-21 21:10:00		1289
15:08:00	2019-01-14	2019-01-14 15:08:00	16.9	187	MB ALERT		2019-01-14 15:08:00		2019-01-21 21:20:00		1290
15:09:00	2019-01-14	2019-01-14 15:09:00	17.2	183	MB ALERT		2019-01-14 15:09:00		2019-01-21 21:30:00		1291
15:10:00	2019-01-14	2019-01-14 15:10:00	16.7	184	MB ALERT		2019-01-14 15:10:00		2019-01-21 21:40:00		1292
15:11:00	2019-01-14	2019-01-14 15:11:00	17.4	187	MB ALERT		2019-01-14 15:11:00		2019-01-21 21:50:00		1293
15:12:00	2019-01-14	2019-01-14 15:12:00	16.8	184	MB ALERT		2019-01-14 15:12:00		2019-01-21 22:00:00		1294
15:13:00	2019-01-14	2019-01-14 15:13:00	18	185	MB ALERT		2019-01-14 15:13:00		2019-01-21 22:10:00		1295
15:14:00	2019-01-14	2019-01-14 15:14:00	17.5	183	MB ALERT		2019-01-14 15:14:00		2019-01-21 22:20:00		1296
15:15:00	2019-01-14	2019-01-14 15:15:00	18.2	177	MB ALERT		2019-01-14 15:15:00		2019-01-21 22:30:00		1297
15:16:00	2019-01-14	2019-01-14 15:16:00	16.7	182	MB ALERT		2019-01-14 15:16:00		2019-01-21 22:40:00		1298
15:17:00	2019-01-14	2019-01-14 15:17:00	18.7	184	MB ALERT		2019-01-14 15:17:00		2019-01-21 22:50:00		1299
15:18:00	2019-01-14	2019-01-14 15:18:00	20.2	180	MB ALERT		2019-01-14 15:18:00		2019-01-21 23:00:00		1300
15:19:00	2019-01-14	2019-01-14 15:19:00	17.1	186	MB ALERT		2019-01-14 15:19:00		2019-01-21 23:10:00		1301
15:20:00	2019-01-14	2019-01-14 15:20:00	19.2	183	MB ALERT		2019-01-14 15:20:00		2019-01-21 23:20:00		1302
15:21:00	2019-01-14	2019-01-14 15:21:00	19.1	181	MB ALERT		2019-01-14 15:21:00		2019-01-21 23:30:00		1303
15:22:00	2019-01-14	2019-01-14 15:22:00	18.6	179	MB ALERT		2019-01-14 15:22:00		2019-01-21 23:40:00		1304
15:23:00	2019-01-14	2019-01-14 15:23:00	19.2	181	MB ALERT		2019-01-14 15:23:00		2019-01-21 23:50:00		1305
15:24:00	2019-01-14	2019-01-14 15:24:00	20.6	180	MB ALERT		2019-01-14 15:24:00		2019-01-22		1306
15:25:00	2019-01-14	2019-01-14 15:25:00	20.4	177	MB ALERT		2019-01-14 15:25:00		2019-01-22 00:10:00		1307
15:26:00	2019-01-14	2019-01-14 15:26:00	19.3	176	MB ALERT		2019-01-14 15:26:00		2019-01-22 00:20:00		1308
15:27:00	2019-01-14	2019-01-14 15:27:00	19.3	177	MB ALERT		2019-01-14 15:27:00		2019-01-22 00:30:00		1309
15:28:00	2019-01-14	2019-01-14 15:28:00	19.4	178	MB ALERT		2019-01-14 15:28:00		2019-01-22 00:40:00		1310
15:29:00	2019-01-14	2019-01-14 15:29:00	18.9	181	MB ALERT		2019-01-14 15:29:00		2019-01-22 00:50:00		1311
15:30:00	2019-01-14	2019-01-14 15:30:00	20.4	176	MB ALERT		2019-01-14 15:30:00		2019-01-22 01:00:00		1312
15:31:00	2019-01-14	2019-01-14 15:31:00	20.4	175	MB ALERT		2019-01-14 15:31:00		2019-01-22 01:10:00		1313
15:32:00	2019-01-14	2019-01-14 15:32:00	19.6	181	MB ALERT		2019-01-14 15:32:00		2019-01-22 01:20:00		1314
15:33:00	2019-01-14	2019-01-14 15:33:00	17	180	MB ALERT		2019-01-14 15:33:00		2019-01-22 01:30:00		1315
15:34:00	2019-01-14	2019-01-14 15:34:00	17	175	MB ALERT		2019-01-14 15:34:00		2019-01-22 01:40:00		1316
15:35:00	2019-01-14	2019-01-14 15:35:00	19.7	185	MB ALERT		2019-01-14 15:35:00		2019-01-22 01:50:00		1317
15:36:00	2019-01-14	2019-01-14 15:36:00	19.9	184	MB ALERT		2019-01-14 15:36:00		2019-01-22 02:00:00		1318
15:37:00	2019-01-14	2019-01-14 15:37:00	16.2	186	MB ALERT		2019-01-14 15:37:00		2019-01-22 02:10:00		1319
15:38:00	2019-01-14	2019-01-14 15:38:00	18.1	183	MB ALERT		2019-01-14 15:38:00		2019-01-22 02:20:00		1320
15:39:00	2019-01-14	2019-01-14 15:39:00	19.6	183	MB ALERT		2019-01-14 15:39:00		2019-01-22 02:30:00		1321
15:40:00	2019-01-14	2019-01-14 15:40:00	22	185	MB ALERT		2019-01-14 15:40:00		2019-01-22 02:40:00		1322
15:41:00	2019-01-14	2019-01-14 15:41:00	19.6	184	MB ALERT		2019-01-14 15:41:00		2019-01-22 02:50:00		1323
15:42:00	2019-01-14	2019-01-14 15:42:00	16.8	179	MB ALERT		2019-01-14 15:42:00		2019-01-22 03:00:00		1324
15:43:00	2019-01-14	2019-01-14 15:43:00	18.6	182	MB ALERT		2019-01-14 15:43:00		2019-01-22 03:10:00		1325
15:44:00	2019-01-14	2019-01-14 15:44:00	17.5	178	MB ALERT		2019-01-14 15:44:00		2019-01-22 03:20:00		1326
15:45:00	2019-01-14	2019-01-14 15:45:00	16	178	MB ALERT		2019-01-14 15:45:00		2019-01-22 03:30:00		1327
15:46:00	2019-01-14	2019-01-14 15:46:00	18.4	185	MB ALERT		2019-01-14 15:46:00		2019-01-22 03:40:00		1328
15:47:00	2019-01-14	2019-01-14 15:47:00	18.2	180	MB ALERT		2019-01-14 15:47:00		2019-01-22 04:00:00		1329
15:48:00	2019-01-14	2019-01-14 15:48:00	18.9	172	MB ALERT		2019-01-14 15:48:00		2019-01-22 04:10:00		1330
15:49:00	2019-01-14	2019-01-14 15:49:00	18.3	177	MB ALERT		2019-01-14 15:49:00		2019-01-22 04:20:00		1331
15:50:00	2019-01-14	2019-01-14 15:50:00	17.6	174	MB ALERT		2019-01-14 15:50:00		2019-01-22 04:30:00		1332
15:51:00	2019-01-14	2019-01-14 15:51:00	19.9	173	MB ALERT		2019-01-14 15:51:00		2019-01-22 04:40:00		1333
15:52:00	2019-01-14	2019-01-14 15:52:00	19.4	174	MB ALERT		2019-01-14 15:52:00		2019-01-22 04:50:00		1334
15:53:00	2019-01-14	2019-01-14 15:53:00	20.4	158	MB ALERT		2019-01-14 15:53:00		2019-01-22 05:00:00		1335
15:54:00	2019-01-14	2019-01-14 15:54:00	16.6	151	MB ALERT		2019-01-14 15:54:00		2019-01-22 05:10:00		1336
15:55:00	2019-01-14	2019-01-14 15:55:00	15.5	163	MB ALERT		2019-01-14 15:55:00		2019-01-22 05:20:00		1337
15:58:00	2019-01-14	2019-01-14 15:58:00	19	168	MB ALERT		2019-01-14 15:58:00		2019-01-22 05:30:00		1338
15:59:00	2019-01-14	2019-01-14 15:59:00	17	167	MB ALERT		2019-01-14 15:59:00		2019-01-22 05:40:00		1339
16:00:00	2019-01-14	2019-01-14 16:00:00	16.5	172	MB ALERT		2019-01-14 16:00:00		2019-01-22 05:50:00		1340
16:01:00	2019-01-14	2019-01-14 16:01:00	18	172	MB ALERT		2019-01-14 16:01:00		2019-01-22 06:00:00		1341
16:02:00	2019-01-14	2019-01-14 16:02:00	18	169	MB ALERT		2019-01-14 16:02:00		2019-01-22 06:10:00		1342
16:03:00	2019-01-14	2019-01-14 16:03:00	17.2	162	MB ALERT		2019-01-14 16:03:00		2019-01-24 18:10:00		1343
16:04:00	2019-01-14	2019-01-14 16:04:00	18.7	168	MB ALERT		2019-01-14 16:04:00		2019-01-24 18:20:00		1344
16:05:00	2019-01-14	2019-01-14 16:05:00	20.2	171	MB ALERT		2019-01-14 16:05:00		2019-01-24 18:30:00		1345
16:06:00	2019-01-14	2019-01-14 16:06:00	19.2	177	MB ALERT		2019-01-14 16:06:00		2019-01-24 18:40:00		1346
16:07:00	2019-01-14	2019-01-14 16:07:00	19.6	175	MB ALERT		2019-01-14 16:07:00		2019-01-24 18:50:00		1347
16:08:00	2019-01-14	2019-01-14 16:08:00	20.1	179	MB ALERT		2019-01-14 16:08:00		2019-01-24 19:00:00		1348
16:09:00	2019-01-14	2019-01-14 16:09:00	21.3	180	MB ALERT		2019-01-14 16:09:00		2019-01-24 19:10:00		1349
16:10:00	2019-01-14	2019-01-14 16:10:00	22.5	180	MB ALERT		2019-01-14 16:10:00		2019-01-24 19:20:00		1350
16:11:00	2019-01-14	2019-01-14 16:11:00	20.7	181	MB ALERT		2019-01-14 16:11:00		2019-01-24 19:30:00		1351
16:12:00	2019-01-14	2019-01-14 16:12:00	22	178	MB ALERT		2019-01-14 16:12:00		2019-01-24 19:40:00		1352
16:13:00	2019-01-14	2019-01-14 16:13:00	21.2	177	MB ALERT		2019-01-14 16:13:00		2019-01-24 19:50:00		1353
16:14:00	2019-01-14	2019-01-14 16:14:00	21.7	174	MB ALERT		2019-01-14 16:14:00		2019-01-24 20:00:00		1354
16:15:00	2019-01-14	2019-01-14 16:15:00	19.5	175	MB ALERT		2019-01-14 16:15:00		2019-01-24 20:10:00		1355
16:16:00	2019-01-14	2019-01-14 16:16:00	19.8	181	MB ALERT		2019-01-14 16:16:00		2019-01-24 20:20:00		1356
16:17:00	2019-01-14	2019-01-14 16:17:00	18.7	178	MB ALERT		2019-01-14 16:17:00		2019-01-24 20:30:00		1357
16:18:00	2019-01-14	2019-01-14 16:18:00	20.9	180	MB ALERT		2019-01-14 16:18:00		2019-01-24 20:40:00		1358
16:19:00	2019-01-14	2019-01-14 16:19:00	20.1	181	MB ALERT		2019-01-14 16:19:00		2019-01-24 20:50:00		1359
16:20:00	2019-01-14	2019-01-14 16:20:00	21.2	179	MB ALERT		2019-01-14 16:20:00		2019-01-24 21:00:00		1360
16:21:00	2019-01-14	2019-01-14 16:21:00	20.2	180	MB ALERT		2019-01-14 16:21:00		2019-01-24 21:10:00		1361
16:22:00	2019-01-14	2019-01-14 16:22:00	18.8	176	MB ALERT		2019-01-14 16:22:00		2019-01-24 21:20:00		1362
16:23:00	2019-01-14	2019-01-14 16:23:00	18.1	180	MB ALERT		2019-01-14 16:23:00		2019-01-24 21:30:00		1363
16:24:00	2019-01-14	2019-01-14 16:24:00	19.3	173	MB ALERT		2019-01-14 16:24:00		2019-01-24 21:40:00		1364
16:25:00	2019-01-14	2019-01-14 16:25:00	20.2	175	MB ALERT		2019-01-14 16:25:00		2019-01-24 21:50:00		1365
16:26:00	2019-01-14	2019-01-14 16:26:00	21.3	174	MB ALERT		2019-01-14 16:26:00		2019-01-24 22:00:00		1366
16:27:00	2019-01-14	2019-01-14 16:27:00	19.7	174	MB ALERT		2019-01-14 16:27:00		2019-01-24 22:10:00		1367
16:28:00	2019-01-14	2019-01-14 16:28:00	20.3	177	MB ALERT		2019-01-14 16:28:00		2019-01-24 22:20:00		1368
16:29:00	2019-01-14	2019-01-14 16:29:00	21.5	175	MB ALERT		2019-01-14 16:29:00		2019-01-24 23:30:00		1369
16:30:00	2019-01-14	2019-01-14 16:30:00	20.5	176	MB ALERT		2019-01-14 16:30:00		2019-01-24 23:40:00		1370
16:31:00	2019-01-14	2019-01-14 16:31:00	20.1	177	MB ALERT		2019-01-14 16:31:00		2019-01-24 23:50:00		1371
16:32:00	2019-01-14	2019-01-14 16:32:00	19	173	MB ALERT		2019-01-14 16:32:00		2019-01-25		1372
16:33:00	2019-01-14	2019-01-14 16:33:00	20.5	179	MB ALERT		2019-01-14 16:33:00		2019-01-25 00:10:00		1373
16:34:00	2019-01-14	2019-01-14 16:34:00	21.5	176	MB ALERT		2019-01-14 16:34:00		2019-01-25 00:20:00		1374
16:35:00	2019-01-14	2019-01-14 16:35:00	20.7	175	MB ALERT		2019-01-14 16:35:00		2019-01-25 00:30:00		1375
16:36:00	2019-01-14	2019-01-14 16:36:00	20.4	171	MB ALERT		2019-01-14 16:36:00		2019-01-25 00:40:00		1376
16:37:00	2019-01-14	2019-01-14 16:37:00	19.3	174	MB ALERT		2019-01-14 16:37:00		2019-01-25 00:50:00		1377
16:38:00	2019-01-14	2019-01-14 16:38:00	19.7	175	MB ALERT		2019-01-14 16:38:00		2019-01-25 01:00:00		1378
16:39:00	2019-01-14	2019-01-14 16:39:00	19.5	175	MB ALERT		2019-01-14 16:39:00		2019-01-25 02:40:00		1379
16:40:00	2019-01-14	2019-01-14 16:40:00	21.4	175	MB ALERT		2019-01-14 16:40:00		2019-01-25 02:50:00		1380
16:41:00	2019-01-14	2019-01-14 16:41:00	20.7	171	MB ALERT		2019-01-14 16:41:00		2019-01-25 03:00:00		1381
16:42:00	2019-01-14	2019-01-14 16:42:00	20.8	177	MB ALERT		2019-01-14 16:42:00		2019-01-25 03:10:00		1382
16:43:00	2019-01-14	2019-01-14 16:43:00	21.4	172	MB ALERT		2019-01-14 16:43:00		2019-01-25 03:20:00		1383
16:44:00	2019-01-14	2019-01-14 16:44:00	18	164	MB ALERT		2019-01-14 16:44:00		2019-01-25 03:30:00		1384
16:45:00	2019-01-14	2019-01-14 16:45:00	20.8	175	MB ALERT		2019-01-14 16:45:00		2019-01-25 03:40:00		1385
16:46:00	2019-01-14	2019-01-14 16:46:00	21.9	172	MB ALERT		2019-01-14 16:46:00		2019-01-25 03:50:00		1386
16:47:00	2019-01-14	2019-01-14 16:47:00	22	169	MB ALERT		2019-01-14 16:47:00		2019-01-25 04:00:00		1387
16:48:00	2019-01-14	2019-01-14 16:48:00	19.2	171	MB ALERT		2019-01-14 16:48:00		2019-01-25 04:10:00		1388
16:49:00	2019-01-14	2019-01-14 16:49:00	19.7	173	MB ALERT		2019-01-14 16:49:00		2019-01-25 04:20:00		1389
17:19:00	2019-01-14	2019-01-14 17:19:00	23.9	171	MB ALERT		2019-01-14 17:19:00		2019-01-25 04:30:00		1390
17:25:00	2019-01-14	2019-01-14 17:25:00	22.3	170	MB ALERT		2019-01-14 17:25:00		2019-01-25 04:40:00		1391
17:26:00	2019-01-14	2019-01-14 17:26:00	22.1	173	MB ALERT		2019-01-14 17:26:00		2019-01-25 04:50:00		1392
17:33:00	2019-01-14	2019-01-14 17:33:00	24.6	176	MB ALERT		2019-01-14 17:33:00		2019-01-25 05:00:00		1393
17:34:00	2019-01-14	2019-01-14 17:34:00	24.2	173	MB ALERT		2019-01-14 17:34:00		2019-01-25 05:10:00		1394
17:35:00	2019-01-14	2019-01-14 17:35:00	22.9	175	MB ALERT		2019-01-14 17:35:00		2019-01-25 05:20:00		1395
17:45:00	2019-01-14	2019-01-14 17:45:00	20.3	170	MB ALERT		2019-01-14 17:45:00		2019-01-26 18:50:00		1396
17:46:00	2019-01-14	2019-01-14 17:46:00	21.3	169	MB ALERT		2019-01-14 17:46:00		2019-01-26 19:00:00		1397
17:50:00	2019-01-14	2019-01-14 17:50:00	21.9	171	MB ALERT		2019-01-14 17:50:00		2019-01-26 19:10:00		1398
17:53:00	2019-01-14	2019-01-14 17:53:00	20.9	172	MB ALERT		2019-01-14 17:53:00		2019-01-26 19:20:00		1399
17:54:00	2019-01-14	2019-01-14 17:54:00	23.8	172	MB ALERT		2019-01-14 17:54:00		2019-01-26 19:30:00		1400
17:55:00	2019-01-14	2019-01-14 17:55:00	23.8	164	MB ALERT		2019-01-14 17:55:00		2019-01-26 19:40:00		1401
17:59:00	2019-01-14	2019-01-14 17:59:00	20	165	MB ALERT		2019-01-14 17:59:00		2019-01-26 19:50:00		1402
18:34:00	2019-01-14	2019-01-14 18:34:00	21.9	174	MB ALERT		2019-01-14 18:34:00		2019-01-26 20:00:00		1403
18:35:00	2019-01-14	2019-01-14 18:35:00	21.2	172	MB ALERT		2019-01-14 18:35:00		2019-01-26 20:10:00		1404
19:55:00	2019-01-14	2019-01-14 19:55:00	16.1	169	MB ALERT		2019-01-14 19:55:00		2019-01-26 20:20:00		1405
19:56:00	2019-01-14	2019-01-14 19:56:00	16.9	173	MB ALERT		2019-01-14 19:56:00		2019-01-26 20:30:00		1406
19:57:00	2019-01-14	2019-01-14 19:57:00	16.2	171	MB ALERT		2019-01-14 19:57:00		2019-01-26 20:40:00		1407
20:03:00	2019-01-14	2019-01-14 20:03:00	16	172	MB ALERT		2019-01-14 20:03:00		2019-01-26 20:50:00		1408
20:13:00	2019-01-14	2019-01-14 20:13:00	16.3	172	MB ALERT		2019-01-14 20:13:00		2019-01-26 21:00:00		1409
20:15:00	2019-01-14	2019-01-14 20:15:00	17.1	174	MB ALERT		2019-01-14 20:15:00		2019-01-26 21:10:00		1410
20:16:00	2019-01-14	2019-01-14 20:16:00	18	176	MB ALERT		2019-01-14 20:16:00		2019-01-26 21:20:00		1411
20:18:00	2019-01-14	2019-01-14 20:18:00	16.7	170	MB ALERT		2019-01-14 20:18:00		2019-01-26 21:30:00		1412
20:19:00	2019-01-14	2019-01-14 20:19:00	17.3	160	MB ALERT		2019-01-14 20:19:00		2019-01-26 21:40:00		1413
20:20:00	2019-01-14	2019-01-14 20:20:00	17.9	170	MB ALERT		2019-01-14 20:20:00		2019-01-26 21:50:00		1414
20:21:00	2019-01-14	2019-01-14 20:21:00	16.2	163	MB ALERT		2019-01-14 20:21:00		2019-01-26 22:00:00		1415
20:22:00	2019-01-14	2019-01-14 20:22:00	18.8	166	MB ALERT		2019-01-14 20:22:00		2019-01-26 22:10:00		1416
20:23:00	2019-01-14	2019-01-14 20:23:00	20.7	172	MB ALERT		2019-01-14 20:23:00		2019-01-26 22:20:00		1417
20:24:00	2019-01-14	2019-01-14 20:24:00	19.4	167	MB ALERT		2019-01-14 20:24:00		2019-01-26 22:30:00		1418
20:25:00	2019-01-14	2019-01-14 20:25:00	21.4	165	MB ALERT		2019-01-14 20:25:00		2019-01-26 22:40:00		1419
20:26:00	2019-01-14	2019-01-14 20:26:00	20.2	170	MB ALERT		2019-01-14 20:26:00		2019-01-26 22:50:00		1420
20:27:00	2019-01-14	2019-01-14 20:27:00	20	171	MB ALERT		2019-01-14 20:27:00		2019-01-26 23:00:00		1421
20:28:00	2019-01-14	2019-01-14 20:28:00	22.2	167	MB ALERT		2019-01-14 20:28:00		2019-01-26 23:10:00		1422
20:29:00	2019-01-14	2019-01-14 20:29:00	18.8	159	MB ALERT		2019-01-14 20:29:00		2019-01-26 23:20:00		1423
20:30:00	2019-01-14	2019-01-14 20:30:00	20.1	166	MB ALERT		2019-01-14 20:30:00		2019-01-27 00:30:00		1424
20:31:00	2019-01-14	2019-01-14 20:31:00	22	168	MB ALERT		2019-01-14 20:31:00		2019-01-27 00:40:00		1425
20:32:00	2019-01-14	2019-01-14 20:32:00	22.4	166	MB ALERT		2019-01-14 20:32:00		2019-01-27 00:50:00		1426
20:33:00	2019-01-14	2019-01-14 20:33:00	21.1	166	MB ALERT		2019-01-14 20:33:00		2019-01-27 01:00:00		1427
20:34:00	2019-01-14	2019-01-14 20:34:00	21.7	166	MB ALERT		2019-01-14 20:34:00		2019-01-27 01:10:00		1428
20:35:00	2019-01-14	2019-01-14 20:35:00	20.4	167	MB ALERT		2019-01-14 20:35:00		2019-01-27 01:20:00		1429
20:36:00	2019-01-14	2019-01-14 20:36:00	20.4	166	MB ALERT		2019-01-14 20:36:00		2019-01-27 01:30:00		1430
20:37:00	2019-01-14	2019-01-14 20:37:00	20.9	167	MB ALERT		2019-01-14 20:37:00		2019-01-27 01:40:00		1431
20:38:00	2019-01-14	2019-01-14 20:38:00	19.7	168	MB ALERT		2019-01-14 20:38:00		2019-01-27 01:50:00		1432
20:39:00	2019-01-14	2019-01-14 20:39:00	20.6	164	MB ALERT		2019-01-14 20:39:00		2019-01-27 02:00:00		1433
20:40:00	2019-01-14	2019-01-14 20:40:00	19.3	167	MB ALERT		2019-01-14 20:40:00		2019-01-27 02:10:00		1434
20:41:00	2019-01-14	2019-01-14 20:41:00	21.6	167	MB ALERT		2019-01-14 20:41:00		2019-01-27 02:20:00		1435
20:42:00	2019-01-14	2019-01-14 20:42:00	20.5	166	MB ALERT		2019-01-14 20:42:00		2019-01-27 02:30:00		1436
20:43:00	2019-01-14	2019-01-14 20:43:00	20.1	168	MB ALERT		2019-01-14 20:43:00		2019-01-27 02:40:00		1437
20:44:00	2019-01-14	2019-01-14 20:44:00	17.9	168	MB ALERT		2019-01-14 20:44:00		2019-01-27 02:50:00		1438
20:45:00	2019-01-14	2019-01-14 20:45:00	17	169	MB ALERT		2019-01-14 20:45:00		2019-01-27 03:00:00		1439
20:46:00	2019-01-14	2019-01-14 20:46:00	20	167	MB ALERT		2019-01-14 20:46:00		2019-01-27 03:10:00		1440
20:47:00	2019-01-14	2019-01-14 20:47:00	20.3	167	MB ALERT		2019-01-14 20:47:00		2019-01-27 03:20:00		1441
20:48:00	2019-01-14	2019-01-14 20:48:00	18.9	165	MB ALERT		2019-01-14 20:48:00		2019-01-27 03:30:00		1442
20:49:00	2019-01-14	2019-01-14 20:49:00	19.4	169	MB ALERT		2019-01-14 20:49:00		2019-01-27 03:40:00		1443
20:50:00	2019-01-14	2019-01-14 20:50:00	18.1	164	MB ALERT		2019-01-14 20:50:00		2019-01-27 11:00:00		1444
20:51:00	2019-01-14	2019-01-14 20:51:00	18.7	167	MB ALERT		2019-01-14 20:51:00		2019-01-27 11:10:00		1445
20:52:00	2019-01-14	2019-01-14 20:52:00	21	169	MB ALERT		2019-01-14 20:52:00		2019-01-27 11:20:00		1446
20:53:00	2019-01-14	2019-01-14 20:53:00	20.6	165	MB ALERT		2019-01-14 20:53:00		2019-01-27 11:30:00		1447
20:54:00	2019-01-14	2019-01-14 20:54:00	19	165	MB ALERT		2019-01-14 20:54:00		2019-01-27 11:40:00		1448
20:55:00	2019-01-14	2019-01-14 20:55:00	19.3	165	MB ALERT		2019-01-14 20:55:00		2019-01-27 11:50:00		1449
20:56:00	2019-01-14	2019-01-14 20:56:00	19.6	163	MB ALERT		2019-01-14 20:56:00		2019-01-27 12:00:00		1450
20:57:00	2019-01-14	2019-01-14 20:57:00	21.2	169	MB ALERT		2019-01-14 20:57:00		2019-01-27 12:10:00		1451
20:58:00	2019-01-14	2019-01-14 20:58:00	18.5	162	MB ALERT		2019-01-14 20:58:00		2019-01-27 12:20:00		1452
20:59:00	2019-01-14	2019-01-14 20:59:00	21.3	167	MB ALERT		2019-01-14 20:59:00		2019-01-27 12:30:00		1453
21:00:00	2019-01-14	2019-01-14 21:00:00	20.8	167	MB ALERT		2019-01-14 21:00:00		2019-01-27 12:40:00		1454
21:01:00	2019-01-14	2019-01-14 21:01:00	18.6	167	MB ALERT		2019-01-14 21:01:00		2019-01-27 12:50:00		1455
21:02:00	2019-01-14	2019-01-14 21:02:00	20.3	171	MB ALERT		2019-01-14 21:02:00		2019-01-27 13:00:00		1456
21:03:00	2019-01-14	2019-01-14 21:03:00	20.5	168	MB ALERT		2019-01-14 21:03:00		2019-01-27 13:10:00		1457
21:04:00	2019-01-14	2019-01-14 21:04:00	20.1	165	MB ALERT		2019-01-14 21:04:00		2019-01-27 13:20:00		1458
21:05:00	2019-01-14	2019-01-14 21:05:00	20.4	165	MB ALERT		2019-01-14 21:05:00		2019-01-27 13:30:00		1459
21:06:00	2019-01-14	2019-01-14 21:06:00	18.8	167	MB ALERT		2019-01-14 21:06:00		2019-01-27 13:40:00		1460
21:07:00	2019-01-14	2019-01-14 21:07:00	19.1	166	MB ALERT		2019-01-14 21:07:00		2019-01-27 13:50:00		1461
21:08:00	2019-01-14	2019-01-14 21:08:00	18.7	170	MB ALERT		2019-01-14 21:08:00		2019-01-27 14:00:00		1462
21:09:00	2019-01-14	2019-01-14 21:09:00	18	169	MB ALERT		2019-01-14 21:09:00		2019-01-27 14:10:00		1463
21:10:00	2019-01-14	2019-01-14 21:10:00	19.7	171	MB ALERT		2019-01-14 21:10:00		2019-01-27 14:20:00		1464
21:11:00	2019-01-14	2019-01-14 21:11:00	18.3	172	MB ALERT		2019-01-14 21:11:00		2019-01-27 14:30:00		1465
21:12:00	2019-01-14	2019-01-14 21:12:00	17.8	164	MB ALERT		2019-01-14 21:12:00		2019-01-27 14:40:00		1466
21:13:00	2019-01-14	2019-01-14 21:13:00	17.2	169	MB ALERT		2019-01-14 21:13:00		2019-01-27 14:50:00		1467
21:14:00	2019-01-14	2019-01-14 21:14:00	17.8	164	MB ALERT		2019-01-14 21:14:00		2019-01-27 15:00:00		1468
21:15:00	2019-01-14	2019-01-14 21:15:00	17	170	MB ALERT		2019-01-14 21:15:00		2019-01-27 15:10:00		1469
21:16:00	2019-01-14	2019-01-14 21:16:00	17.1	172	MB ALERT		2019-01-14 21:16:00		2019-01-27 15:20:00		1470
21:17:00	2019-01-14	2019-01-14 21:17:00	17.3	172	MB ALERT		2019-01-14 21:17:00		2019-01-27 15:30:00		1471
21:18:00	2019-01-14	2019-01-14 21:18:00	16.6	170	MB ALERT		2019-01-14 21:18:00		2019-01-27 15:40:00		1472
21:19:00	2019-01-14	2019-01-14 21:19:00	15.8	169	MB ALERT		2019-01-14 21:19:00		2019-01-27 15:50:00		1473
21:20:00	2019-01-14	2019-01-14 21:20:00	15.7	165	MB ALERT		2019-01-14 21:20:00		2019-01-27 16:00:00		1474
21:21:00	2019-01-14	2019-01-14 21:21:00	17.1	172	MB ALERT		2019-01-14 21:21:00		2019-01-27 16:10:00		1475
21:22:00	2019-01-14	2019-01-14 21:22:00	16	172	MB ALERT		2019-01-14 21:22:00		2019-01-27 16:20:00		1476
21:23:00	2019-01-14	2019-01-14 21:23:00	15.8	170	MB ALERT		2019-01-14 21:23:00		2019-01-27 16:30:00		1477
21:25:00	2019-01-14	2019-01-14 21:25:00	16.2	171	MB ALERT		2019-01-14 21:25:00		2019-01-27 17:50:00		1478
21:26:00	2019-01-14	2019-01-14 21:26:00	16.1	172	MB ALERT		2019-01-14 21:26:00		2019-01-27 18:00:00		1479
21:27:00	2019-01-14	2019-01-14 21:27:00	15.9	174	MB ALERT		2019-01-14 21:27:00		2019-01-27 18:10:00		1480
21:29:00	2019-01-14	2019-01-14 21:29:00	16.6	178	MB ALERT		2019-01-14 21:29:00		2019-01-27 18:20:00		1481
21:30:00	2019-01-14	2019-01-14 21:30:00	15.9	176	MB ALERT		2019-01-14 21:30:00		2019-01-27 18:30:00		1482
21:31:00	2019-01-14	2019-01-14 21:31:00	16.8	182	MB ALERT		2019-01-14 21:31:00		2019-01-27 18:40:00		1483
21:32:00	2019-01-14	2019-01-14 21:32:00	17.9	182	MB ALERT		2019-01-14 21:32:00		2019-01-27 18:50:00		1484
21:33:00	2019-01-14	2019-01-14 21:33:00	16.2	186	MB ALERT		2019-01-14 21:33:00		2019-01-27 19:00:00		1485
21:36:00	2019-01-14	2019-01-14 21:36:00	15.9	184	MB ALERT		2019-01-14 21:36:00		2019-01-27 19:10:00		1486
21:37:00	2019-01-14	2019-01-14 21:37:00	15.9	183	MB ALERT		2019-01-14 21:37:00		2019-01-27 19:20:00		1487
21:38:00	2019-01-14	2019-01-14 21:38:00	17.4	186	MB ALERT		2019-01-14 21:38:00		2019-01-27 19:30:00		1488
21:39:00	2019-01-14	2019-01-14 21:39:00	17.6	183	MB ALERT		2019-01-14 21:39:00		2019-01-27 19:40:00		1489
21:40:00	2019-01-14	2019-01-14 21:40:00	16.2	180	MB ALERT		2019-01-14 21:40:00		2019-01-27 19:50:00		1490
21:42:00	2019-01-14	2019-01-14 21:42:00	15.7	182	MB ALERT		2019-01-14 21:42:00		2019-01-27 20:00:00		1491
21:43:00	2019-01-14	2019-01-14 21:43:00	15.7	178	MB ALERT		2019-01-14 21:43:00		2019-01-27 20:10:00		1492
21:44:00	2019-01-14	2019-01-14 21:44:00	17.9	177	MB ALERT		2019-01-14 21:44:00		2019-01-27 20:20:00		1493
21:45:00	2019-01-14	2019-01-14 21:45:00	17.1	178	MB ALERT		2019-01-14 21:45:00		2019-01-27 20:30:00		1494
21:47:00	2019-01-14	2019-01-14 21:47:00	16.7	169	MB ALERT		2019-01-14 21:47:00		2019-01-27 20:40:00		1495
21:48:00	2019-01-14	2019-01-14 21:48:00	16.1	174	MB ALERT		2019-01-14 21:48:00		2019-01-27 20:50:00		1496
21:49:00	2019-01-14	2019-01-14 21:49:00	16.2	175	MB ALERT		2019-01-14 21:49:00		2019-01-27 21:00:00		1497
21:50:00	2019-01-14	2019-01-14 21:50:00	17.8	169	MB ALERT		2019-01-14 21:50:00		2019-01-27 21:10:00		1498
21:51:00	2019-01-14	2019-01-14 21:51:00	17.7	174	MB ALERT		2019-01-14 21:51:00		2019-01-27 21:20:00		1499
21:52:00	2019-01-14	2019-01-14 21:52:00	19.8	175	MB ALERT		2019-01-14 21:52:00		2019-01-27 21:30:00		1500
21:53:00	2019-01-14	2019-01-14 21:53:00	16.6	170	MB ALERT		2019-01-14 21:53:00		2019-01-27 21:40:00		1501
21:54:00	2019-01-14	2019-01-14 21:54:00	16.9	173	MB ALERT		2019-01-14 21:54:00		2019-01-27 21:50:00		1502
21:55:00	2019-01-14	2019-01-14 21:55:00	18.5	180	MB ALERT		2019-01-14 21:55:00		2019-01-27 22:00:00		1503
21:56:00	2019-01-14	2019-01-14 21:56:00	18.8	178	MB ALERT		2019-01-14 21:56:00		2019-01-29 03:50:00		1504
21:57:00	2019-01-14	2019-01-14 21:57:00	18.4	180	MB ALERT		2019-01-14 21:57:00		2019-01-31 14:30:00		1505
21:58:00	2019-01-14	2019-01-14 21:58:00	18.9	179	MB ALERT		2019-01-14 21:58:00		2019-01-31 14:40:00		1506
21:59:00	2019-01-14	2019-01-14 21:59:00	18.8	180	MB ALERT		2019-01-14 21:59:00		2019-01-31 14:50:00		1507
22:00:00	2019-01-14	2019-01-14 22:00:00	17.3	182	MB ALERT		2019-01-14 22:00:00		2019-01-31 15:00:00		1508
22:01:00	2019-01-14	2019-01-14 22:01:00	18.3	181	MB ALERT		2019-01-14 22:01:00		2019-01-31 15:10:00		1509
22:02:00	2019-01-14	2019-01-14 22:02:00	18	178	MB ALERT		2019-01-14 22:02:00		2019-01-31 15:20:00		1510
22:03:00	2019-01-14	2019-01-14 22:03:00	16.4	179	MB ALERT		2019-01-14 22:03:00		2019-01-31 15:30:00		1511
22:04:00	2019-01-14	2019-01-14 22:04:00	19	180	MB ALERT		2019-01-14 22:04:00		2019-01-31 15:40:00		1512
22:05:00	2019-01-14	2019-01-14 22:05:00	19.2	177	MB ALERT		2019-01-14 22:05:00		2019-01-31 15:50:00		1513
22:06:00	2019-01-14	2019-01-14 22:06:00	19.5	180	MB ALERT		2019-01-14 22:06:00		2019-01-31 16:00:00		1514
22:07:00	2019-01-14	2019-01-14 22:07:00	18.9	181	MB ALERT		2019-01-14 22:07:00		2019-01-31 16:10:00		1515
22:08:00	2019-01-14	2019-01-14 22:08:00	20.1	180	MB ALERT		2019-01-14 22:08:00		2019-01-31 16:20:00		1516
22:09:00	2019-01-14	2019-01-14 22:09:00	20	176	MB ALERT		2019-01-14 22:09:00		2019-01-31 17:00:00		1517
22:10:00	2019-01-14	2019-01-14 22:10:00	19.3	178	MB ALERT		2019-01-14 22:10:00		2019-01-31 17:10:00		1518
22:11:00	2019-01-14	2019-01-14 22:11:00	21.3	176	MB ALERT		2019-01-14 22:11:00		2019-01-31 17:20:00		1519
22:12:00	2019-01-14	2019-01-14 22:12:00	21	172	MB ALERT		2019-01-14 22:12:00		2019-01-31 17:30:00		1520
22:13:00	2019-01-14	2019-01-14 22:13:00	20.2	172	MB ALERT		2019-01-14 22:13:00		2019-01-31 17:40:00		1521
22:14:00	2019-01-14	2019-01-14 22:14:00	20.7	176	MB ALERT		2019-01-14 22:14:00		2019-01-31 17:50:00		1522
22:15:00	2019-01-14	2019-01-14 22:15:00	19.7	175	MB ALERT		2019-01-14 22:15:00		2019-01-31 18:00:00		1523
22:16:00	2019-01-14	2019-01-14 22:16:00	20.2	176	MB ALERT		2019-01-14 22:16:00		2019-01-31 18:10:00		1524
22:17:00	2019-01-14	2019-01-14 22:17:00	20.2	174	MB ALERT		2019-01-14 22:17:00		2019-01-31 18:20:00		1525
22:18:00	2019-01-14	2019-01-14 22:18:00	20.6	174	MB ALERT		2019-01-14 22:18:00		2019-01-31 18:30:00		1526
22:19:00	2019-01-14	2019-01-14 22:19:00	20.4	178	MB ALERT		2019-01-14 22:19:00		2019-01-31 18:40:00		1527
22:20:00	2019-01-14	2019-01-14 22:20:00	20.1	176	MB ALERT		2019-01-14 22:20:00		2019-01-31 18:50:00		1528
22:21:00	2019-01-14	2019-01-14 22:21:00	21.4	174	MB ALERT		2019-01-14 22:21:00		2019-01-31 19:00:00		1529
22:22:00	2019-01-14	2019-01-14 22:22:00	21.4	174	MB ALERT		2019-01-14 22:22:00		2019-01-31 19:40:00		1530
22:23:00	2019-01-14	2019-01-14 22:23:00	20.5	174	MB ALERT		2019-01-14 22:23:00		2019-01-31 19:50:00		1531
22:24:00	2019-01-14	2019-01-14 22:24:00	20.7	174	MB ALERT		2019-01-14 22:24:00		2019-01-31 20:00:00		1532
22:25:00	2019-01-14	2019-01-14 22:25:00	21	173	MB ALERT		2019-01-14 22:25:00		2019-01-31 20:10:00		1533
22:26:00	2019-01-14	2019-01-14 22:26:00	21	177	MB ALERT		2019-01-14 22:26:00		2019-01-31 20:20:00		1534
22:27:00	2019-01-14	2019-01-14 22:27:00	21.1	179	MB ALERT		2019-01-14 22:27:00		2019-01-31 20:30:00		1535
22:28:00	2019-01-14	2019-01-14 22:28:00	22.1	174	MB ALERT		2019-01-14 22:28:00		2019-01-31 20:40:00		1536
22:29:00	2019-01-14	2019-01-14 22:29:00	22	178	MB ALERT		2019-01-14 22:29:00		2019-01-31 20:50:00		1537
22:30:00	2019-01-14	2019-01-14 22:30:00	22.5	180	MB ALERT		2019-01-14 22:30:00		2019-01-31 21:00:00		1538
22:31:00	2019-01-14	2019-01-14 22:31:00	23.3	178	MB ALERT		2019-01-14 22:31:00		2019-01-31 21:10:00		1539
22:32:00	2019-01-14	2019-01-14 22:32:00	22.2	179	MB ALERT		2019-01-14 22:32:00		2019-01-31 21:20:00		1540
22:33:00	2019-01-14	2019-01-14 22:33:00	23.1	179	MB ALERT		2019-01-14 22:33:00		2019-01-31 21:30:00		1541
22:34:00	2019-01-14	2019-01-14 22:34:00	23.1	178	MB ALERT		2019-01-14 22:34:00		2019-01-31 22:00:00		1542
22:35:00	2019-01-14	2019-01-14 22:35:00	22.3	178	MB ALERT		2019-01-14 22:35:00		2019-01-31 22:10:00		1543
22:36:00	2019-01-14	2019-01-14 22:36:00	22.9	180	MB ALERT		2019-01-14 22:36:00		2019-01-31 22:20:00		1544
22:37:00	2019-01-14	2019-01-14 22:37:00	21.3	181	MB ALERT		2019-01-14 22:37:00		2019-01-31 22:30:00		1545
22:38:00	2019-01-14	2019-01-14 22:38:00	22.8	186	MB ALERT		2019-01-14 22:38:00		2019-01-31 22:40:00		1546
22:39:00	2019-01-14	2019-01-14 22:39:00	21.5	179	MB ALERT		2019-01-14 22:39:00		2019-01-31 22:50:00		1547
22:40:00	2019-01-14	2019-01-14 22:40:00	22.5	191	MB ALERT		2019-01-14 22:40:00		2019-01-31 23:10:00		1548
22:41:00	2019-01-14	2019-01-14 22:41:00	18.8	186	MB ALERT		2019-01-14 22:41:00		2019-01-31 23:20:00		1549
22:42:00	2019-01-14	2019-01-14 22:42:00	17.4	185	MB ALERT		2019-01-14 22:42:00		2019-01-31 23:30:00		1550
22:43:00	2019-01-14	2019-01-14 22:43:00	21.1	187	MB ALERT		2019-01-14 22:43:00		2019-01-31 23:40:00		1551
22:44:00	2019-01-14	2019-01-14 22:44:00	19.4	186	MB ALERT		2019-01-14 22:44:00		2019-01-31 23:50:00		1552
22:45:00	2019-01-14	2019-01-14 22:45:00	19.4	186	MB ALERT		2019-01-14 22:45:00		2019-02-01		1553
22:46:00	2019-01-14	2019-01-14 22:46:00	20.2	189	MB ALERT		2019-01-14 22:46:00		2019-02-01 00:10:00		1554
22:47:00	2019-01-14	2019-01-14 22:47:00	21.1	186	MB ALERT		2019-01-14 22:47:00		2019-02-01 00:20:00		1555
22:48:00	2019-01-14	2019-01-14 22:48:00	21.8	186	MB ALERT		2019-01-14 22:48:00		2019-02-01 00:30:00		1556
22:49:00	2019-01-14	2019-01-14 22:49:00	21	183	MB ALERT		2019-01-14 22:49:00		2019-02-01 00:40:00		1557
22:50:00	2019-01-14	2019-01-14 22:50:00	22.2	190	MB ALERT		2019-01-14 22:50:00		2019-02-01 00:50:00		1558
22:51:00	2019-01-14	2019-01-14 22:51:00	18.4	179	MB ALERT		2019-01-14 22:51:00		2019-02-01 01:00:00		1559
22:52:00	2019-01-14	2019-01-14 22:52:00	19.1	184	MB ALERT		2019-01-14 22:52:00		2019-02-01 01:10:00		1560
22:53:00	2019-01-14	2019-01-14 22:53:00	18.9	183	MB ALERT		2019-01-14 22:53:00		2019-02-01 01:20:00		1561
22:54:00	2019-01-14	2019-01-14 22:54:00	20.1	187	MB ALERT		2019-01-14 22:54:00		2019-02-01 01:30:00		1562
22:55:00	2019-01-14	2019-01-14 22:55:00	20.6	184	MB ALERT		2019-01-14 22:55:00		2019-02-01 01:40:00		1563
22:56:00	2019-01-14	2019-01-14 22:56:00	18.6	184	MB ALERT		2019-01-14 22:56:00		2019-02-01 01:50:00		1564
22:57:00	2019-01-14	2019-01-14 22:57:00	19.8	188	MB ALERT		2019-01-14 22:57:00		2019-02-01 02:00:00		1565
22:58:00	2019-01-14	2019-01-14 22:58:00	19.9	184	MB ALERT		2019-01-14 22:58:00		2019-02-01 02:10:00		1566
22:59:00	2019-01-14	2019-01-14 22:59:00	19.2	188	MB ALERT		2019-01-14 22:59:00		2019-02-01 02:20:00		1567
23:00:00	2019-01-14	2019-01-14 23:00:00	19.9	187	MB ALERT		2019-01-14 23:00:00		2019-02-01 02:30:00		1568
23:01:00	2019-01-14	2019-01-14 23:01:00	18.5	185	MB ALERT		2019-01-14 23:01:00		2019-02-01 02:40:00		1569
23:02:00	2019-01-14	2019-01-14 23:02:00	19.1	186	MB ALERT		2019-01-14 23:02:00		2019-02-01 02:50:00		1570
23:03:00	2019-01-14	2019-01-14 23:03:00	19.6	184	MB ALERT		2019-01-14 23:03:00		2019-02-01 03:00:00		1571
23:04:00	2019-01-14	2019-01-14 23:04:00	18.9	186	MB ALERT		2019-01-14 23:04:00		2019-02-01 03:10:00		1572
23:05:00	2019-01-14	2019-01-14 23:05:00	18.8	183	MB ALERT		2019-01-14 23:05:00		2019-02-01 03:20:00		1573
23:06:00	2019-01-14	2019-01-14 23:06:00	18.8	183	MB ALERT		2019-01-14 23:06:00		2019-02-01 03:30:00		1574
23:07:00	2019-01-14	2019-01-14 23:07:00	17.6	187	MB ALERT		2019-01-14 23:07:00		2019-02-01 03:40:00		1575
23:08:00	2019-01-14	2019-01-14 23:08:00	19.2	182	MB ALERT		2019-01-14 23:08:00		2019-02-01 03:50:00		1576
23:09:00	2019-01-14	2019-01-14 23:09:00	18.9	184	MB ALERT		2019-01-14 23:09:00		2019-02-01 04:00:00		1577
23:10:00	2019-01-14	2019-01-14 23:10:00	20.4	185	MB ALERT		2019-01-14 23:10:00		2019-02-01 04:10:00		1578
23:11:00	2019-01-14	2019-01-14 23:11:00	19.8	186	MB ALERT		2019-01-14 23:11:00		2019-02-01 04:20:00		1579
23:12:00	2019-01-14	2019-01-14 23:12:00	19.9	186	MB ALERT		2019-01-14 23:12:00		2019-02-01 04:30:00		1580
23:13:00	2019-01-14	2019-01-14 23:13:00	19.5	185	MB ALERT		2019-01-14 23:13:00		2019-02-01 04:40:00		1581
23:14:00	2019-01-14	2019-01-14 23:14:00	19.6	183	MB ALERT		2019-01-14 23:14:00		2019-02-01 04:50:00		1582
23:15:00	2019-01-14	2019-01-14 23:15:00	18.6	184	MB ALERT		2019-01-14 23:15:00		2019-02-01 05:00:00		1583
23:16:00	2019-01-14	2019-01-14 23:16:00	19.4	184	MB ALERT		2019-01-14 23:16:00		2019-02-01 05:10:00		1584
23:17:00	2019-01-14	2019-01-14 23:17:00	20.5	182	MB ALERT		2019-01-14 23:17:00		2019-02-01 05:20:00		1585
23:18:00	2019-01-14	2019-01-14 23:18:00	19.6	185	MB ALERT		2019-01-14 23:18:00		2019-02-01 05:30:00		1586
23:19:00	2019-01-14	2019-01-14 23:19:00	20	182	MB ALERT		2019-01-14 23:19:00		2019-02-01 05:40:00		1587
23:20:00	2019-01-14	2019-01-14 23:20:00	21.1	183	MB ALERT		2019-01-14 23:20:00		2019-02-01 05:50:00		1588
23:21:00	2019-01-14	2019-01-14 23:21:00	20.3	183	MB ALERT		2019-01-14 23:21:00				1589
23:22:00	2019-01-14	2019-01-14 23:22:00	20.3	183	MB ALERT		2019-01-14 23:22:00				1590
23:23:00	2019-01-14	2019-01-14 23:23:00	19.7	181	MB ALERT		2019-01-14 23:23:00				1591
23:24:00	2019-01-14	2019-01-14 23:24:00	19.3	180	MB ALERT		2019-01-14 23:24:00				1592
23:25:00	2019-01-14	2019-01-14 23:25:00	19.8	184	MB ALERT		2019-01-14 23:25:00				1593
23:26:00	2019-01-14	2019-01-14 23:26:00	19.9	181	MB ALERT		2019-01-14 23:26:00				1594
23:27:00	2019-01-14	2019-01-14 23:27:00	20.1	185	MB ALERT		2019-01-14 23:27:00				1595
23:28:00	2019-01-14	2019-01-14 23:28:00	18.8	187	MB ALERT		2019-01-14 23:28:00				1596
23:29:00	2019-01-14	2019-01-14 23:29:00	17.5	182	MB ALERT		2019-01-14 23:29:00				1597
23:30:00	2019-01-14	2019-01-14 23:30:00	19	182	MB ALERT		2019-01-14 23:30:00				1598
23:31:00	2019-01-14	2019-01-14 23:31:00	19.6	184	MB ALERT		2019-01-14 23:31:00				1599
23:32:00	2019-01-14	2019-01-14 23:32:00	20.4	181	MB ALERT		2019-01-14 23:32:00				1600
23:33:00	2019-01-14	2019-01-14 23:33:00	21	181	MB ALERT		2019-01-14 23:33:00				1601
23:34:00	2019-01-14	2019-01-14 23:34:00	18.3	179	MB ALERT		2019-01-14 23:34:00				1602
23:35:00	2019-01-14	2019-01-14 23:35:00	21.4	182	MB ALERT		2019-01-14 23:35:00				1603
23:36:00	2019-01-14	2019-01-14 23:36:00	21.5	182	MB ALERT		2019-01-14 23:36:00				1604
23:37:00	2019-01-14	2019-01-14 23:37:00	20.6	181	MB ALERT		2019-01-14 23:37:00				1605
23:38:00	2019-01-14	2019-01-14 23:38:00	19.6	179	MB ALERT		2019-01-14 23:38:00				1606
23:39:00	2019-01-14	2019-01-14 23:39:00	19.5	181	MB ALERT		2019-01-14 23:39:00				1607
23:40:00	2019-01-14	2019-01-14 23:40:00	19.8	181	MB ALERT		2019-01-14 23:40:00				1608
23:41:00	2019-01-14	2019-01-14 23:41:00	18.9	185	MB ALERT		2019-01-14 23:41:00				1609
23:42:00	2019-01-14	2019-01-14 23:42:00	20.3	182	MB ALERT		2019-01-14 23:42:00				1610
23:43:00	2019-01-14	2019-01-14 23:43:00	20.9	181	MB ALERT		2019-01-14 23:43:00				1611
23:44:00	2019-01-14	2019-01-14 23:44:00	19.9	185	MB ALERT		2019-01-14 23:44:00				1612
23:45:00	2019-01-14	2019-01-14 23:45:00	21.6	180	MB ALERT		2019-01-14 23:45:00				1613
23:46:00	2019-01-14	2019-01-14 23:46:00	21	182	MB ALERT		2019-01-14 23:46:00				1614
23:47:00	2019-01-14	2019-01-14 23:47:00	20.4	180	MB ALERT		2019-01-14 23:47:00				1615
23:48:00	2019-01-14	2019-01-14 23:48:00	19.9	180	MB ALERT		2019-01-14 23:48:00				1616
23:49:00	2019-01-14	2019-01-14 23:49:00	20.9	180	MB ALERT		2019-01-14 23:49:00				1617
23:50:00	2019-01-14	2019-01-14 23:50:00	20.3	179	MB ALERT		2019-01-14 23:50:00				1618
23:51:00	2019-01-14	2019-01-14 23:51:00	20.6	179	MB ALERT		2019-01-14 23:51:00				1619
23:52:00	2019-01-14	2019-01-14 23:52:00	19.2	181	MB ALERT		2019-01-14 23:52:00				1620
23:53:00	2019-01-14	2019-01-14 23:53:00	21.5	183	MB ALERT		2019-01-14 23:53:00				1621
23:54:00	2019-01-14	2019-01-14 23:54:00	20.7	185	MB ALERT		2019-01-14 23:54:00				1622
23:55:00	2019-01-14	2019-01-14 23:55:00	19.3	181	MB ALERT		2019-01-14 23:55:00				1623
23:56:00	2019-01-14	2019-01-14 23:56:00	19.9	184	MB ALERT		2019-01-14 23:56:00				1624
23:57:00	2019-01-14	2019-01-14 23:57:00	20.5	185	MB ALERT		2019-01-14 23:57:00				1625
23:58:00	2019-01-14	2019-01-14 23:58:00	20.2	183	MB ALERT		2019-01-14 23:58:00				1626
23:59:00	2019-01-14	2019-01-14 23:59:00	20.1	179	MB ALERT		2019-01-14 23:59:00				1627
00:00:00	2019-01-15	2019-01-15	21.7	182	MB ALERT		2019-01-15				1628
00:01:00	2019-01-15	2019-01-15 00:01:00	20.8	180	MB ALERT		2019-01-15 00:01:00				1629
00:02:00	2019-01-15	2019-01-15 00:02:00	20.4	183	MB ALERT		2019-01-15 00:02:00				1630
00:03:00	2019-01-15	2019-01-15 00:03:00	20.1	182	MB ALERT		2019-01-15 00:03:00				1631
00:04:00	2019-01-15	2019-01-15 00:04:00	20.7	181	MB ALERT		2019-01-15 00:04:00				1632
00:05:00	2019-01-15	2019-01-15 00:05:00	21.3	182	MB ALERT		2019-01-15 00:05:00				1633
00:06:00	2019-01-15	2019-01-15 00:06:00	21.4	182	MB ALERT		2019-01-15 00:06:00				1634
00:07:00	2019-01-15	2019-01-15 00:07:00	22.3	182	MB ALERT		2019-01-15 00:07:00				1635
00:08:00	2019-01-15	2019-01-15 00:08:00	18.8	181	MB ALERT		2019-01-15 00:08:00				1636
00:09:00	2019-01-15	2019-01-15 00:09:00	21.7	179	MB ALERT		2019-01-15 00:09:00				1637
00:10:00	2019-01-15	2019-01-15 00:10:00	20.8	181	MB ALERT		2019-01-15 00:10:00				1638
00:11:00	2019-01-15	2019-01-15 00:11:00	20.6	181	MB ALERT		2019-01-15 00:11:00				1639
00:12:00	2019-01-15	2019-01-15 00:12:00	22.4	175	MB ALERT		2019-01-15 00:12:00				1640
00:13:00	2019-01-15	2019-01-15 00:13:00	20.1	177	MB ALERT		2019-01-15 00:13:00				1641
00:14:00	2019-01-15	2019-01-15 00:14:00	21.1	177	MB ALERT		2019-01-15 00:14:00				1642
00:15:00	2019-01-15	2019-01-15 00:15:00	21.6	180	MB ALERT		2019-01-15 00:15:00				1643
00:16:00	2019-01-15	2019-01-15 00:16:00	23.7	184	MB ALERT		2019-01-15 00:16:00				1644
00:17:00	2019-01-15	2019-01-15 00:17:00	24.5	182	MB ALERT		2019-01-15 00:17:00				1645
00:18:00	2019-01-15	2019-01-15 00:18:00	22.7	184	MB ALERT		2019-01-15 00:18:00				1646
00:19:00	2019-01-15	2019-01-15 00:19:00	23.1	187	MB ALERT		2019-01-15 00:19:00				1647
00:20:00	2019-01-15	2019-01-15 00:20:00	21.2	184	MB ALERT		2019-01-15 00:20:00				1648
00:21:00	2019-01-15	2019-01-15 00:21:00	24.3	183	MB ALERT		2019-01-15 00:21:00				1649
00:22:00	2019-01-15	2019-01-15 00:22:00	22.9	181	MB ALERT		2019-01-15 00:22:00				1650
00:23:00	2019-01-15	2019-01-15 00:23:00	22.4	182	MB ALERT		2019-01-15 00:23:00				1651
00:24:00	2019-01-15	2019-01-15 00:24:00	22.6	181	MB ALERT		2019-01-15 00:24:00				1652
00:25:00	2019-01-15	2019-01-15 00:25:00	20.9	179	MB ALERT		2019-01-15 00:25:00				1653
00:26:00	2019-01-15	2019-01-15 00:26:00	23.6	175	MB ALERT		2019-01-15 00:26:00				1654
00:27:00	2019-01-15	2019-01-15 00:27:00	21.9	179	MB ALERT		2019-01-15 00:27:00				1655
00:28:00	2019-01-15	2019-01-15 00:28:00	22.9	173	MB ALERT		2019-01-15 00:28:00				1656
00:29:00	2019-01-15	2019-01-15 00:29:00	22.9	176	MB ALERT		2019-01-15 00:29:00				1657
00:30:00	2019-01-15	2019-01-15 00:30:00	23.7	173	MB ALERT		2019-01-15 00:30:00				1658
00:31:00	2019-01-15	2019-01-15 00:31:00	23.2	173	MB ALERT		2019-01-15 00:31:00				1659
00:32:00	2019-01-15	2019-01-15 00:32:00	21.9	172	MB ALERT		2019-01-15 00:32:00				1660
00:33:00	2019-01-15	2019-01-15 00:33:00	22.5	171	MB ALERT		2019-01-15 00:33:00				1661
00:34:00	2019-01-15	2019-01-15 00:34:00	23.2	172	MB ALERT		2019-01-15 00:34:00				1662
00:35:00	2019-01-15	2019-01-15 00:35:00	22.9	170	MB ALERT		2019-01-15 00:35:00				1663
00:36:00	2019-01-15	2019-01-15 00:36:00	21.7	174	MB ALERT		2019-01-15 00:36:00				1664
00:37:00	2019-01-15	2019-01-15 00:37:00	21.3	178	MB ALERT		2019-01-15 00:37:00				1665
00:38:00	2019-01-15	2019-01-15 00:38:00	21.4	178	MB ALERT		2019-01-15 00:38:00				1666
00:39:00	2019-01-15	2019-01-15 00:39:00	21.8	177	MB ALERT		2019-01-15 00:39:00				1667
00:40:00	2019-01-15	2019-01-15 00:40:00	23.2	178	MB ALERT		2019-01-15 00:40:00				1668
00:41:00	2019-01-15	2019-01-15 00:41:00	22.5	183	MB ALERT		2019-01-15 00:41:00				1669
00:42:00	2019-01-15	2019-01-15 00:42:00	21.8	177	MB ALERT		2019-01-15 00:42:00				1670
00:43:00	2019-01-15	2019-01-15 00:43:00	21.3	177	MB ALERT		2019-01-15 00:43:00				1671
00:44:00	2019-01-15	2019-01-15 00:44:00	22.3	178	MB ALERT		2019-01-15 00:44:00				1672
00:45:00	2019-01-15	2019-01-15 00:45:00	23.3	176	MB ALERT		2019-01-15 00:45:00				1673
00:46:00	2019-01-15	2019-01-15 00:46:00	21	176	MB ALERT		2019-01-15 00:46:00				1674
00:48:00	2019-01-15	2019-01-15 00:48:00	20.9	179	MB ALERT		2019-01-15 00:48:00				1675
00:49:00	2019-01-15	2019-01-15 00:49:00	21.2	178	MB ALERT		2019-01-15 00:49:00				1676
00:50:00	2019-01-15	2019-01-15 00:50:00	20.5	175	MB ALERT		2019-01-15 00:50:00				1677
00:51:00	2019-01-15	2019-01-15 00:51:00	22	175	MB ALERT		2019-01-15 00:51:00				1678
00:52:00	2019-01-15	2019-01-15 00:52:00	21.6	176	MB ALERT		2019-01-15 00:52:00				1679
00:53:00	2019-01-15	2019-01-15 00:53:00	20.3	177	MB ALERT		2019-01-15 00:53:00				1680
00:54:00	2019-01-15	2019-01-15 00:54:00	20	173	MB ALERT		2019-01-15 00:54:00				1681
00:55:00	2019-01-15	2019-01-15 00:55:00	20.4	177	MB ALERT		2019-01-15 00:55:00				1682
00:56:00	2019-01-15	2019-01-15 00:56:00	18.8	170	MB ALERT		2019-01-15 00:56:00				1683
00:59:00	2019-01-15	2019-01-15 00:59:00	20.4	178	MB ALERT		2019-01-15 00:59:00				1684
01:00:00	2019-01-15	2019-01-15 01:00:00	21.1	178	MB ALERT		2019-01-15 01:00:00				1685
01:02:00	2019-01-15	2019-01-15 01:02:00	20.8	177	MB ALERT		2019-01-15 01:02:00				1686
01:03:00	2019-01-15	2019-01-15 01:03:00	20	177	MB ALERT		2019-01-15 01:03:00				1687
01:04:00	2019-01-15	2019-01-15 01:04:00	20.5	173	MB ALERT		2019-01-15 01:04:00				1688
01:05:00	2019-01-15	2019-01-15 01:05:00	20.7	176	MB ALERT		2019-01-15 01:05:00				1689
01:13:00	2019-01-15	2019-01-15 01:13:00	20.7	178	MB ALERT		2019-01-15 01:13:00				1690
01:14:00	2019-01-15	2019-01-15 01:14:00	20.7	174	MB ALERT		2019-01-15 01:14:00				1691
01:25:00	2019-01-15	2019-01-15 01:25:00	19.2	169	MB ALERT		2019-01-15 01:25:00				1692
02:03:00	2019-01-15	2019-01-15 02:03:00	21.5	166	MB ALERT		2019-01-15 02:03:00				1693
02:11:00	2019-01-15	2019-01-15 02:11:00	24.2	166	MB ALERT		2019-01-15 02:11:00				1694
02:12:00	2019-01-15	2019-01-15 02:12:00	23.1	166	MB ALERT		2019-01-15 02:12:00				1695
02:14:00	2019-01-15	2019-01-15 02:14:00	23	164	MB ALERT		2019-01-15 02:14:00				1696
02:15:00	2019-01-15	2019-01-15 02:15:00	23.9	163	MB ALERT		2019-01-15 02:15:00				1697
02:24:00	2019-01-15	2019-01-15 02:24:00	24	165	MB ALERT		2019-01-15 02:24:00				1698
02:25:00	2019-01-15	2019-01-15 02:25:00	23.7	165	MB ALERT		2019-01-15 02:25:00				1699
02:26:00	2019-01-15	2019-01-15 02:26:00	24.6	164	MB ALERT		2019-01-15 02:26:00				1700
02:27:00	2019-01-15	2019-01-15 02:27:00	25.2	165	MB ALERT		2019-01-15 02:27:00				1701
02:28:00	2019-01-15	2019-01-15 02:28:00	24.6	165	MB ALERT		2019-01-15 02:28:00				1702
02:29:00	2019-01-15	2019-01-15 02:29:00	23.1	165	MB ALERT		2019-01-15 02:29:00				1703
03:28:00	2019-01-15	2019-01-15 03:28:00	20.9	176	MB ALERT		2019-01-15 03:28:00				1704
03:29:00	2019-01-15	2019-01-15 03:29:00	20.4	181	MB ALERT		2019-01-15 03:29:00				1705
03:31:00	2019-01-15	2019-01-15 03:31:00	19.9	174	MB ALERT		2019-01-15 03:31:00				1706
03:39:00	2019-01-15	2019-01-15 03:39:00	19.5	178	MB ALERT		2019-01-15 03:39:00				1707
03:55:00	2019-01-15	2019-01-15 03:55:00	19.6	175	MB ALERT		2019-01-15 03:55:00				1708
03:56:00	2019-01-15	2019-01-15 03:56:00	19.5	175	MB ALERT		2019-01-15 03:56:00				1709
03:57:00	2019-01-15	2019-01-15 03:57:00	18.8	174	MB ALERT		2019-01-15 03:57:00				1710
03:58:00	2019-01-15	2019-01-15 03:58:00	18.3	179	MB ALERT		2019-01-15 03:58:00				1711
03:59:00	2019-01-15	2019-01-15 03:59:00	19.4	178	MB ALERT		2019-01-15 03:59:00				1712
04:00:00	2019-01-15	2019-01-15 04:00:00	19.8	173	MB ALERT		2019-01-15 04:00:00				1713
04:01:00	2019-01-15	2019-01-15 04:01:00	19.6	175	MB ALERT		2019-01-15 04:01:00				1714
04:02:00	2019-01-15	2019-01-15 04:02:00	21	176	MB ALERT		2019-01-15 04:02:00				1715
04:03:00	2019-01-15	2019-01-15 04:03:00	20.2	174	MB ALERT		2019-01-15 04:03:00				1716
04:04:00	2019-01-15	2019-01-15 04:04:00	19.5	176	MB ALERT		2019-01-15 04:04:00				1717
04:05:00	2019-01-15	2019-01-15 04:05:00	19.6	178	MB ALERT		2019-01-15 04:05:00				1718
04:06:00	2019-01-15	2019-01-15 04:06:00	19.4	179	MB ALERT		2019-01-15 04:06:00				1719
04:07:00	2019-01-15	2019-01-15 04:07:00	21.2	175	MB ALERT		2019-01-15 04:07:00				1720
04:08:00	2019-01-15	2019-01-15 04:08:00	19.6	174	MB ALERT		2019-01-15 04:08:00				1721
04:09:00	2019-01-15	2019-01-15 04:09:00	20.2	182	MB ALERT		2019-01-15 04:09:00				1722
04:10:00	2019-01-15	2019-01-15 04:10:00	18.5	176	MB ALERT		2019-01-15 04:10:00				1723
04:11:00	2019-01-15	2019-01-15 04:11:00	20.1	175	MB ALERT		2019-01-15 04:11:00				1724
04:12:00	2019-01-15	2019-01-15 04:12:00	17.7	177	MB ALERT		2019-01-15 04:12:00				1725
04:13:00	2019-01-15	2019-01-15 04:13:00	19.4	178	MB ALERT		2019-01-15 04:13:00				1726
04:14:00	2019-01-15	2019-01-15 04:14:00	19.6	178	MB ALERT		2019-01-15 04:14:00				1727
04:15:00	2019-01-15	2019-01-15 04:15:00	19.6	175	MB ALERT		2019-01-15 04:15:00				1728
04:16:00	2019-01-15	2019-01-15 04:16:00	18.9	177	MB ALERT		2019-01-15 04:16:00				1729
04:17:00	2019-01-15	2019-01-15 04:17:00	18.1	170	MB ALERT		2019-01-15 04:17:00				1730
04:18:00	2019-01-15	2019-01-15 04:18:00	17.9	175	MB ALERT		2019-01-15 04:18:00				1731
04:19:00	2019-01-15	2019-01-15 04:19:00	18.7	180	MB ALERT		2019-01-15 04:19:00				1732
04:20:00	2019-01-15	2019-01-15 04:20:00	18.8	178	MB ALERT		2019-01-15 04:20:00				1733
04:21:00	2019-01-15	2019-01-15 04:21:00	18.3	179	MB ALERT		2019-01-15 04:21:00				1734
04:22:00	2019-01-15	2019-01-15 04:22:00	18.4	180	MB ALERT		2019-01-15 04:22:00				1735
04:23:00	2019-01-15	2019-01-15 04:23:00	17.3	178	MB ALERT		2019-01-15 04:23:00				1736
04:24:00	2019-01-15	2019-01-15 04:24:00	18	173	MB ALERT		2019-01-15 04:24:00				1737
04:25:00	2019-01-15	2019-01-15 04:25:00	17.9	174	MB ALERT		2019-01-15 04:25:00				1738
04:26:00	2019-01-15	2019-01-15 04:26:00	19.6	178	MB ALERT		2019-01-15 04:26:00				1739
04:27:00	2019-01-15	2019-01-15 04:27:00	19.4	178	MB ALERT		2019-01-15 04:27:00				1740
04:28:00	2019-01-15	2019-01-15 04:28:00	17.4	175	MB ALERT		2019-01-15 04:28:00				1741
04:29:00	2019-01-15	2019-01-15 04:29:00	15.9	175	MB ALERT		2019-01-15 04:29:00				1742
04:30:00	2019-01-15	2019-01-15 04:30:00	18.6	178	MB ALERT		2019-01-15 04:30:00				1743
04:31:00	2019-01-15	2019-01-15 04:31:00	19.2	174	MB ALERT		2019-01-15 04:31:00				1744
04:32:00	2019-01-15	2019-01-15 04:32:00	19.8	175	MB ALERT		2019-01-15 04:32:00				1745
04:33:00	2019-01-15	2019-01-15 04:33:00	19.6	165	MB ALERT		2019-01-15 04:33:00				1746
04:34:00	2019-01-15	2019-01-15 04:34:00	18.6	171	MB ALERT		2019-01-15 04:34:00				1747
04:35:00	2019-01-15	2019-01-15 04:35:00	18.9	174	MB ALERT		2019-01-15 04:35:00				1748
04:36:00	2019-01-15	2019-01-15 04:36:00	21.2	174	MB ALERT		2019-01-15 04:36:00				1749
04:37:00	2019-01-15	2019-01-15 04:37:00	21.6	171	MB ALERT		2019-01-15 04:37:00				1750
04:38:00	2019-01-15	2019-01-15 04:38:00	17.7	173	MB ALERT		2019-01-15 04:38:00				1751
04:39:00	2019-01-15	2019-01-15 04:39:00	17.1	163	MB ALERT		2019-01-15 04:39:00				1752
04:40:00	2019-01-15	2019-01-15 04:40:00	19.5	169	MB ALERT		2019-01-15 04:40:00				1753
04:41:00	2019-01-15	2019-01-15 04:41:00	19.2	163	MB ALERT		2019-01-15 04:41:00				1754
04:42:00	2019-01-15	2019-01-15 04:42:00	18.9	171	MB ALERT		2019-01-15 04:42:00				1755
04:43:00	2019-01-15	2019-01-15 04:43:00	19.5	170	MB ALERT		2019-01-15 04:43:00				1756
04:44:00	2019-01-15	2019-01-15 04:44:00	18.1	172	MB ALERT		2019-01-15 04:44:00				1757
04:45:00	2019-01-15	2019-01-15 04:45:00	20.2	174	MB ALERT		2019-01-15 04:45:00				1758
04:46:00	2019-01-15	2019-01-15 04:46:00	18.2	174	MB ALERT		2019-01-15 04:46:00				1759
04:47:00	2019-01-15	2019-01-15 04:47:00	19.1	165	MB ALERT		2019-01-15 04:47:00				1760
04:48:00	2019-01-15	2019-01-15 04:48:00	17.5	176	MB ALERT		2019-01-15 04:48:00				1761
04:49:00	2019-01-15	2019-01-15 04:49:00	21.1	173	MB ALERT		2019-01-15 04:49:00				1762
04:50:00	2019-01-15	2019-01-15 04:50:00	17.9	172	MB ALERT		2019-01-15 04:50:00				1763
04:51:00	2019-01-15	2019-01-15 04:51:00	18.4	171	MB ALERT		2019-01-15 04:51:00				1764
04:52:00	2019-01-15	2019-01-15 04:52:00	17.1	169	MB ALERT		2019-01-15 04:52:00				1765
04:53:00	2019-01-15	2019-01-15 04:53:00	19.1	175	MB ALERT		2019-01-15 04:53:00				1766
04:54:00	2019-01-15	2019-01-15 04:54:00	18.6	169	MB ALERT		2019-01-15 04:54:00				1767
04:55:00	2019-01-15	2019-01-15 04:55:00	20.5	171	MB ALERT		2019-01-15 04:55:00				1768
04:58:00	2019-01-15	2019-01-15 04:58:00	18.3	170	MB ALERT		2019-01-15 04:58:00				1769
04:59:00	2019-01-15	2019-01-15 04:59:00	18.6	175	MB ALERT		2019-01-15 04:59:00				1770
05:00:00	2019-01-15	2019-01-15 05:00:00	18.8	170	MB ALERT		2019-01-15 05:00:00				1771
05:01:00	2019-01-15	2019-01-15 05:01:00	18.3	164	MB ALERT		2019-01-15 05:01:00				1772
05:04:00	2019-01-15	2019-01-15 05:04:00	18.9	165	MB ALERT		2019-01-15 05:04:00				1773
05:05:00	2019-01-15	2019-01-15 05:05:00	18.8	172	MB ALERT		2019-01-15 05:05:00				1774
05:06:00	2019-01-15	2019-01-15 05:06:00	21	166	MB ALERT		2019-01-15 05:06:00				1775
05:07:00	2019-01-15	2019-01-15 05:07:00	20.3	169	MB ALERT		2019-01-15 05:07:00				1776
05:08:00	2019-01-15	2019-01-15 05:08:00	19.4	176	MB ALERT		2019-01-15 05:08:00				1777
05:09:00	2019-01-15	2019-01-15 05:09:00	20	174	MB ALERT		2019-01-15 05:09:00				1778
05:10:00	2019-01-15	2019-01-15 05:10:00	20.5	178	MB ALERT		2019-01-15 05:10:00				1779
05:11:00	2019-01-15	2019-01-15 05:11:00	19.7	170	MB ALERT		2019-01-15 05:11:00				1780
05:12:00	2019-01-15	2019-01-15 05:12:00	19.5	176	MB ALERT		2019-01-15 05:12:00				1781
05:13:00	2019-01-15	2019-01-15 05:13:00	20.7	175	MB ALERT		2019-01-15 05:13:00				1782
05:14:00	2019-01-15	2019-01-15 05:14:00	19.7	175	MB ALERT		2019-01-15 05:14:00				1783
05:15:00	2019-01-15	2019-01-15 05:15:00	19.9	175	MB ALERT		2019-01-15 05:15:00				1784
05:16:00	2019-01-15	2019-01-15 05:16:00	20.6	172	MB ALERT		2019-01-15 05:16:00				1785
05:17:00	2019-01-15	2019-01-15 05:17:00	20.4	173	MB ALERT		2019-01-15 05:17:00				1786
05:18:00	2019-01-15	2019-01-15 05:18:00	21.1	171	MB ALERT		2019-01-15 05:18:00				1787
05:19:00	2019-01-15	2019-01-15 05:19:00	19.7	173	MB ALERT		2019-01-15 05:19:00				1788
05:20:00	2019-01-15	2019-01-15 05:20:00	21.3	172	MB ALERT		2019-01-15 05:20:00				1789
05:21:00	2019-01-15	2019-01-15 05:21:00	20.9	173	MB ALERT		2019-01-15 05:21:00				1790
05:22:00	2019-01-15	2019-01-15 05:22:00	20.7	176	MB ALERT		2019-01-15 05:22:00				1791
05:23:00	2019-01-15	2019-01-15 05:23:00	21.1	173	MB ALERT		2019-01-15 05:23:00				1792
05:24:00	2019-01-15	2019-01-15 05:24:00	20.8	174	MB ALERT		2019-01-15 05:24:00				1793
05:25:00	2019-01-15	2019-01-15 05:25:00	21	180	MB ALERT		2019-01-15 05:25:00				1794
05:26:00	2019-01-15	2019-01-15 05:26:00	20.5	177	MB ALERT		2019-01-15 05:26:00				1795
05:27:00	2019-01-15	2019-01-15 05:27:00	20.7	179	MB ALERT		2019-01-15 05:27:00				1796
05:28:00	2019-01-15	2019-01-15 05:28:00	22.4	180	MB ALERT		2019-01-15 05:28:00				1797
05:29:00	2019-01-15	2019-01-15 05:29:00	22.8	184	MB ALERT		2019-01-15 05:29:00				1798
05:30:00	2019-01-15	2019-01-15 05:30:00	22.2	184	MB ALERT		2019-01-15 05:30:00				1799
05:31:00	2019-01-15	2019-01-15 05:31:00	23.2	179	MB ALERT		2019-01-15 05:31:00				1800
05:32:00	2019-01-15	2019-01-15 05:32:00	22.1	175	MB ALERT		2019-01-15 05:32:00				1801
05:33:00	2019-01-15	2019-01-15 05:33:00	20.3	180	MB ALERT		2019-01-15 05:33:00				1802
05:34:00	2019-01-15	2019-01-15 05:34:00	22.1	173	MB ALERT		2019-01-15 05:34:00				1803
05:35:00	2019-01-15	2019-01-15 05:35:00	21.8	172	MB ALERT		2019-01-15 05:35:00				1804
05:36:00	2019-01-15	2019-01-15 05:36:00	20.7	172	MB ALERT		2019-01-15 05:36:00				1805
05:37:00	2019-01-15	2019-01-15 05:37:00	20.5	172	MB ALERT		2019-01-15 05:37:00				1806
05:38:00	2019-01-15	2019-01-15 05:38:00	20.8	174	MB ALERT		2019-01-15 05:38:00				1807
05:39:00	2019-01-15	2019-01-15 05:39:00	19.9	176	MB ALERT		2019-01-15 05:39:00				1808
05:40:00	2019-01-15	2019-01-15 05:40:00	20.2	177	MB ALERT		2019-01-15 05:40:00				1809
05:41:00	2019-01-15	2019-01-15 05:41:00	21.4	175	MB ALERT		2019-01-15 05:41:00				1810
05:42:00	2019-01-15	2019-01-15 05:42:00	20.5	179	MB ALERT		2019-01-15 05:42:00				1811
05:43:00	2019-01-15	2019-01-15 05:43:00	20.9	179	MB ALERT		2019-01-15 05:43:00				1812
05:44:00	2019-01-15	2019-01-15 05:44:00	20.4	175	MB ALERT		2019-01-15 05:44:00				1813
05:45:00	2019-01-15	2019-01-15 05:45:00	19.4	175	MB ALERT		2019-01-15 05:45:00				1814
05:46:00	2019-01-15	2019-01-15 05:46:00	21.5	171	MB ALERT		2019-01-15 05:46:00				1815
05:47:00	2019-01-15	2019-01-15 05:47:00	20.8	171	MB ALERT		2019-01-15 05:47:00				1816
05:48:00	2019-01-15	2019-01-15 05:48:00	21.2	174	MB ALERT		2019-01-15 05:48:00				1817
05:49:00	2019-01-15	2019-01-15 05:49:00	21.7	176	MB ALERT		2019-01-15 05:49:00				1818
05:50:00	2019-01-15	2019-01-15 05:50:00	20.4	177	MB ALERT		2019-01-15 05:50:00				1819
05:51:00	2019-01-15	2019-01-15 05:51:00	18.5	177	MB ALERT		2019-01-15 05:51:00				1820
05:52:00	2019-01-15	2019-01-15 05:52:00	17.4	175	MB ALERT		2019-01-15 05:52:00				1821
05:53:00	2019-01-15	2019-01-15 05:53:00	19.6	175	MB ALERT		2019-01-15 05:53:00				1822
05:58:00	2019-01-15	2019-01-15 05:58:00	19.8	172	MB ALERT		2019-01-15 05:58:00				1823
05:59:00	2019-01-15	2019-01-15 05:59:00	20.3	169	MB ALERT		2019-01-15 05:59:00				1824
06:00:00	2019-01-15	2019-01-15 06:00:00	19	172	MB ALERT		2019-01-15 06:00:00				1825
06:17:00	2019-01-15	2019-01-15 06:17:00	20.2	177	MB ALERT		2019-01-15 06:17:00				1826
06:18:00	2019-01-15	2019-01-15 06:18:00	21	179	MB ALERT		2019-01-15 06:18:00				1827
06:19:00	2019-01-15	2019-01-15 06:19:00	19.7	172	MB ALERT		2019-01-15 06:19:00				1828
06:20:00	2019-01-15	2019-01-15 06:20:00	18.9	173	MB ALERT		2019-01-15 06:20:00				1829
06:21:00	2019-01-15	2019-01-15 06:21:00	19.8	171	MB ALERT		2019-01-15 06:21:00				1830
06:22:00	2019-01-15	2019-01-15 06:22:00	17.6	168	MB ALERT		2019-01-15 06:22:00				1831
06:23:00	2019-01-15	2019-01-15 06:23:00	18.5	177	MB ALERT		2019-01-15 06:23:00				1832
06:24:00	2019-01-15	2019-01-15 06:24:00	19.4	180	MB ALERT		2019-01-15 06:24:00				1833
06:25:00	2019-01-15	2019-01-15 06:25:00	18.8	176	MB ALERT		2019-01-15 06:25:00				1834
06:26:00	2019-01-15	2019-01-15 06:26:00	19.1	173	MB ALERT		2019-01-15 06:26:00				1835
06:27:00	2019-01-15	2019-01-15 06:27:00	20.8	177	MB ALERT		2019-01-15 06:27:00				1836
06:28:00	2019-01-15	2019-01-15 06:28:00	19.7	179	MB ALERT		2019-01-15 06:28:00				1837
06:29:00	2019-01-15	2019-01-15 06:29:00	20.4	180	MB ALERT		2019-01-15 06:29:00				1838
06:30:00	2019-01-15	2019-01-15 06:30:00	22.4	177	MB ALERT		2019-01-15 06:30:00				1839
06:31:00	2019-01-15	2019-01-15 06:31:00	21.8	178	MB ALERT		2019-01-15 06:31:00				1840
06:32:00	2019-01-15	2019-01-15 06:32:00	20.9	179	MB ALERT		2019-01-15 06:32:00				1841
06:33:00	2019-01-15	2019-01-15 06:33:00	20.7	176	MB ALERT		2019-01-15 06:33:00				1842
06:34:00	2019-01-15	2019-01-15 06:34:00	22.7	184	MB ALERT		2019-01-15 06:34:00				1843
06:35:00	2019-01-15	2019-01-15 06:35:00	19	183	MB ALERT		2019-01-15 06:35:00				1844
06:36:00	2019-01-15	2019-01-15 06:36:00	21	189	MB ALERT		2019-01-15 06:36:00				1845
06:37:00	2019-01-15	2019-01-15 06:37:00	17.9	182	MB ALERT		2019-01-15 06:37:00				1846
06:38:00	2019-01-15	2019-01-15 06:38:00	20.9	188	MB ALERT		2019-01-15 06:38:00				1847
06:39:00	2019-01-15	2019-01-15 06:39:00	20.7	182	MB ALERT		2019-01-15 06:39:00				1848
06:40:00	2019-01-15	2019-01-15 06:40:00	20.8	179	MB ALERT		2019-01-15 06:40:00				1849
06:41:00	2019-01-15	2019-01-15 06:41:00	21.4	183	MB ALERT		2019-01-15 06:41:00				1850
06:42:00	2019-01-15	2019-01-15 06:42:00	20.6	183	MB ALERT		2019-01-15 06:42:00				1851
06:43:00	2019-01-15	2019-01-15 06:43:00	19.2	172	MB ALERT		2019-01-15 06:43:00				1852
06:44:00	2019-01-15	2019-01-15 06:44:00	20.1	182	MB ALERT		2019-01-15 06:44:00				1853
06:45:00	2019-01-15	2019-01-15 06:45:00	20.8	182	MB ALERT		2019-01-15 06:45:00				1854
06:46:00	2019-01-15	2019-01-15 06:46:00	18.9	180	MB ALERT		2019-01-15 06:46:00				1855
06:47:00	2019-01-15	2019-01-15 06:47:00	18.2	182	MB ALERT		2019-01-15 06:47:00				1856
06:48:00	2019-01-15	2019-01-15 06:48:00	19.3	183	MB ALERT		2019-01-15 06:48:00				1857
06:49:00	2019-01-15	2019-01-15 06:49:00	17	181	MB ALERT		2019-01-15 06:49:00				1858
06:50:00	2019-01-15	2019-01-15 06:50:00	17.9	180	MB ALERT		2019-01-15 06:50:00				1859
06:51:00	2019-01-15	2019-01-15 06:51:00	17.4	187	MB ALERT		2019-01-15 06:51:00				1860
06:52:00	2019-01-15	2019-01-15 06:52:00	18.8	186	MB ALERT		2019-01-15 06:52:00				1861
06:53:00	2019-01-15	2019-01-15 06:53:00	19.6	184	MB ALERT		2019-01-15 06:53:00				1862
06:54:00	2019-01-15	2019-01-15 06:54:00	17.6	185	MB ALERT		2019-01-15 06:54:00				1863
06:55:00	2019-01-15	2019-01-15 06:55:00	19.9	186	MB ALERT		2019-01-15 06:55:00				1864
06:56:00	2019-01-15	2019-01-15 06:56:00	20.6	176	MB ALERT		2019-01-15 06:56:00				1865
06:57:00	2019-01-15	2019-01-15 06:57:00	19	171	MB ALERT		2019-01-15 06:57:00				1866
06:58:00	2019-01-15	2019-01-15 06:58:00	18.1	180	MB ALERT		2019-01-15 06:58:00				1867
06:59:00	2019-01-15	2019-01-15 06:59:00	17.6	179	MB ALERT		2019-01-15 06:59:00				1868
07:00:00	2019-01-15	2019-01-15 07:00:00	18.7	168	MB ALERT		2019-01-15 07:00:00				1869
07:01:00	2019-01-15	2019-01-15 07:01:00	22.1	170	MB ALERT		2019-01-15 07:01:00				1870
07:02:00	2019-01-15	2019-01-15 07:02:00	22.1	167	MB ALERT		2019-01-15 07:02:00				1871
07:03:00	2019-01-15	2019-01-15 07:03:00	20.9	165	MB ALERT		2019-01-15 07:03:00				1872
07:04:00	2019-01-15	2019-01-15 07:04:00	23.1	161	MB ALERT		2019-01-15 07:04:00				1873
07:05:00	2019-01-15	2019-01-15 07:05:00	22.2	172	MB ALERT		2019-01-15 07:05:00				1874
07:06:00	2019-01-15	2019-01-15 07:06:00	20.4	165	MB ALERT		2019-01-15 07:06:00				1875
07:07:00	2019-01-15	2019-01-15 07:07:00	22.4	167	MB ALERT		2019-01-15 07:07:00				1876
07:08:00	2019-01-15	2019-01-15 07:08:00	20.9	164	MB ALERT		2019-01-15 07:08:00				1877
07:09:00	2019-01-15	2019-01-15 07:09:00	22.3	165	MB ALERT		2019-01-15 07:09:00				1878
07:10:00	2019-01-15	2019-01-15 07:10:00	21.9	167	MB ALERT		2019-01-15 07:10:00				1879
07:11:00	2019-01-15	2019-01-15 07:11:00	23.4	170	MB ALERT		2019-01-15 07:11:00				1880
07:12:00	2019-01-15	2019-01-15 07:12:00	22.6	171	MB ALERT		2019-01-15 07:12:00				1881
07:13:00	2019-01-15	2019-01-15 07:13:00	22.4	158	MB ALERT		2019-01-15 07:13:00				1882
07:14:00	2019-01-15	2019-01-15 07:14:00	21.9	165	MB ALERT		2019-01-15 07:14:00				1883
07:15:00	2019-01-15	2019-01-15 07:15:00	24.4	163	MB ALERT		2019-01-15 07:15:00				1884
07:16:00	2019-01-15	2019-01-15 07:16:00	21.2	162	MB ALERT		2019-01-15 07:16:00				1885
07:17:00	2019-01-15	2019-01-15 07:17:00	23.7	166	MB ALERT		2019-01-15 07:17:00				1886
07:18:00	2019-01-15	2019-01-15 07:18:00	22.3	160	MB ALERT		2019-01-15 07:18:00				1887
07:19:00	2019-01-15	2019-01-15 07:19:00	22.5	158	MB ALERT		2019-01-15 07:19:00				1888
07:20:00	2019-01-15	2019-01-15 07:20:00	21.1	156	MB ALERT		2019-01-15 07:20:00				1889
07:21:00	2019-01-15	2019-01-15 07:21:00	19.5	154	MB ALERT		2019-01-15 07:21:00				1890
07:22:00	2019-01-15	2019-01-15 07:22:00	24.1	160	MB ALERT		2019-01-15 07:22:00				1891
07:23:00	2019-01-15	2019-01-15 07:23:00	25.8	161	MB ALERT		2019-01-15 07:23:00				1892
07:24:00	2019-01-15	2019-01-15 07:24:00	25.4	153	MB ALERT		2019-01-15 07:24:00				1893
07:25:00	2019-01-15	2019-01-15 07:25:00	23.5	160	MB ALERT		2019-01-15 07:25:00				1894
07:26:00	2019-01-15	2019-01-15 07:26:00	22.6	160	MB ALERT		2019-01-15 07:26:00				1895
07:27:00	2019-01-15	2019-01-15 07:27:00	20.1	148	MB ALERT		2019-01-15 07:27:00				1896
07:28:00	2019-01-15	2019-01-15 07:28:00	20.8	160	MB ALERT		2019-01-15 07:28:00				1897
07:29:00	2019-01-15	2019-01-15 07:29:00	24.5	166	MB ALERT		2019-01-15 07:29:00				1898
07:30:00	2019-01-15	2019-01-15 07:30:00	24.7	162	MB ALERT		2019-01-15 07:30:00				1899
07:31:00	2019-01-15	2019-01-15 07:31:00	23.1	167	MB ALERT		2019-01-15 07:31:00				1900
07:32:00	2019-01-15	2019-01-15 07:32:00	21.9	163	MB ALERT		2019-01-15 07:32:00				1901
07:33:00	2019-01-15	2019-01-15 07:33:00	23.7	168	MB ALERT		2019-01-15 07:33:00				1902
07:34:00	2019-01-15	2019-01-15 07:34:00	24.8	162	MB ALERT		2019-01-15 07:34:00				1903
07:35:00	2019-01-15	2019-01-15 07:35:00	23.7	165	MB ALERT		2019-01-15 07:35:00				1904
07:36:00	2019-01-15	2019-01-15 07:36:00	22.4	162	MB ALERT		2019-01-15 07:36:00				1905
07:37:00	2019-01-15	2019-01-15 07:37:00	21.6	162	MB ALERT		2019-01-15 07:37:00				1906
07:38:00	2019-01-15	2019-01-15 07:38:00	20.4	162	MB ALERT		2019-01-15 07:38:00				1907
07:39:00	2019-01-15	2019-01-15 07:39:00	21.4	164	MB ALERT		2019-01-15 07:39:00				1908
07:40:00	2019-01-15	2019-01-15 07:40:00	20.6	163	MB ALERT		2019-01-15 07:40:00				1909
07:41:00	2019-01-15	2019-01-15 07:41:00	23.4	164	MB ALERT		2019-01-15 07:41:00				1910
07:42:00	2019-01-15	2019-01-15 07:42:00	23.3	163	MB ALERT		2019-01-15 07:42:00				1911
07:43:00	2019-01-15	2019-01-15 07:43:00	24.2	156	MB ALERT		2019-01-15 07:43:00				1912
07:44:00	2019-01-15	2019-01-15 07:44:00	19.8	155	MB ALERT		2019-01-15 07:44:00				1913
07:45:00	2019-01-15	2019-01-15 07:45:00	23.9	163	MB ALERT		2019-01-15 07:45:00				1914
07:46:00	2019-01-15	2019-01-15 07:46:00	23.6	165	MB ALERT		2019-01-15 07:46:00				1915
07:47:00	2019-01-15	2019-01-15 07:47:00	22.1	158	MB ALERT		2019-01-15 07:47:00				1916
07:48:00	2019-01-15	2019-01-15 07:48:00	22.4	159	MB ALERT		2019-01-15 07:48:00				1917
07:49:00	2019-01-15	2019-01-15 07:49:00	25.1	165	MB ALERT		2019-01-15 07:49:00				1918
07:50:00	2019-01-15	2019-01-15 07:50:00	23.9	161	MB ALERT		2019-01-15 07:50:00				1919
07:51:00	2019-01-15	2019-01-15 07:51:00	22.9	164	MB ALERT		2019-01-15 07:51:00				1920
07:52:00	2019-01-15	2019-01-15 07:52:00	22.9	160	MB ALERT		2019-01-15 07:52:00				1921
07:53:00	2019-01-15	2019-01-15 07:53:00	22.3	160	MB ALERT		2019-01-15 07:53:00				1922
07:54:00	2019-01-15	2019-01-15 07:54:00	24.8	164	MB ALERT		2019-01-15 07:54:00				1923
07:55:00	2019-01-15	2019-01-15 07:55:00	24.8	163	MB ALERT		2019-01-15 07:55:00				1924
07:56:00	2019-01-15	2019-01-15 07:56:00	23.5	163	MB ALERT		2019-01-15 07:56:00				1925
07:57:00	2019-01-15	2019-01-15 07:57:00	26	168	MB ALERT		2019-01-15 07:57:00				1926
07:58:00	2019-01-15	2019-01-15 07:58:00	22.9	163	MB ALERT		2019-01-15 07:58:00				1927
07:59:00	2019-01-15	2019-01-15 07:59:00	24.4	158	MB ALERT		2019-01-15 07:59:00				1928
08:00:00	2019-01-15	2019-01-15 08:00:00	24.6	162	MB ALERT		2019-01-15 08:00:00				1929
08:01:00	2019-01-15	2019-01-15 08:01:00	21	138	MB ALERT		2019-01-15 08:01:00				1930
08:02:00	2019-01-15	2019-01-15 08:02:00	20.9	155	MB ALERT		2019-01-15 08:02:00				1931
08:03:00	2019-01-15	2019-01-15 08:03:00	20.8	162	MB ALERT		2019-01-15 08:03:00				1932
08:04:00	2019-01-15	2019-01-15 08:04:00	24.5	163	MB ALERT		2019-01-15 08:04:00				1933
08:05:00	2019-01-15	2019-01-15 08:05:00	24.2	159	MB ALERT		2019-01-15 08:05:00				1934
08:06:00	2019-01-15	2019-01-15 08:06:00	23.3	160	MB ALERT		2019-01-15 08:06:00				1935
08:07:00	2019-01-15	2019-01-15 08:07:00	19.8	158	MB ALERT		2019-01-15 08:07:00				1936
08:08:00	2019-01-15	2019-01-15 08:08:00	21.8	163	MB ALERT		2019-01-15 08:08:00				1937
08:09:00	2019-01-15	2019-01-15 08:09:00	23.5	162	MB ALERT		2019-01-15 08:09:00				1938
08:10:00	2019-01-15	2019-01-15 08:10:00	23.7	161	MB ALERT		2019-01-15 08:10:00				1939
08:11:00	2019-01-15	2019-01-15 08:11:00	20.4	157	MB ALERT		2019-01-15 08:11:00				1940
08:12:00	2019-01-15	2019-01-15 08:12:00	21.6	153	MB ALERT		2019-01-15 08:12:00				1941
08:13:00	2019-01-15	2019-01-15 08:13:00	21.8	163	MB ALERT		2019-01-15 08:13:00				1942
08:14:00	2019-01-15	2019-01-15 08:14:00	21.5	149	MB ALERT		2019-01-15 08:14:00				1943
08:15:00	2019-01-15	2019-01-15 08:15:00	18.2	152	MB ALERT		2019-01-15 08:15:00				1944
08:16:00	2019-01-15	2019-01-15 08:16:00	18.9	153	MB ALERT		2019-01-15 08:16:00				1945
08:17:00	2019-01-15	2019-01-15 08:17:00	20.1	159	MB ALERT		2019-01-15 08:17:00				1946
08:18:00	2019-01-15	2019-01-15 08:18:00	20	159	MB ALERT		2019-01-15 08:18:00				1947
08:19:00	2019-01-15	2019-01-15 08:19:00	19.5	158	MB ALERT		2019-01-15 08:19:00				1948
08:20:00	2019-01-15	2019-01-15 08:20:00	18.9	156	MB ALERT		2019-01-15 08:20:00				1949
08:21:00	2019-01-15	2019-01-15 08:21:00	21.8	155	MB ALERT		2019-01-15 08:21:00				1950
08:23:00	2019-01-15	2019-01-15 08:23:00	20.7	161	MB ALERT		2019-01-15 08:23:00				1951
08:27:00	2019-01-15	2019-01-15 08:27:00	20.9	155	MB ALERT		2019-01-15 08:27:00				1952
08:29:00	2019-01-15	2019-01-15 08:29:00	19.5	157	MB ALERT		2019-01-15 08:29:00				1953
08:30:00	2019-01-15	2019-01-15 08:30:00	22.4	160	MB ALERT		2019-01-15 08:30:00				1954
08:31:00	2019-01-15	2019-01-15 08:31:00	22.6	163	MB ALERT		2019-01-15 08:31:00				1955
08:32:00	2019-01-15	2019-01-15 08:32:00	23.4	161	MB ALERT		2019-01-15 08:32:00				1956
08:33:00	2019-01-15	2019-01-15 08:33:00	21.2	169	MB ALERT		2019-01-15 08:33:00				1957
08:34:00	2019-01-15	2019-01-15 08:34:00	22.5	165	MB ALERT		2019-01-15 08:34:00				1958
08:36:00	2019-01-15	2019-01-15 08:36:00	21.5	158	MB ALERT		2019-01-15 08:36:00				1959
08:39:00	2019-01-15	2019-01-15 08:39:00	21.7	154	MB ALERT		2019-01-15 08:39:00				1960
08:40:00	2019-01-15	2019-01-15 08:40:00	19.7	156	MB ALERT		2019-01-15 08:40:00				1961
08:42:00	2019-01-15	2019-01-15 08:42:00	18.8	166	MB ALERT		2019-01-15 08:42:00				1962
08:45:00	2019-01-15	2019-01-15 08:45:00	23.5	154	MB ALERT		2019-01-15 08:45:00				1963
08:47:00	2019-01-15	2019-01-15 08:47:00	22.4	155	MB ALERT		2019-01-15 08:47:00				1964
08:53:00	2019-01-15	2019-01-15 08:53:00	25	155	MB ALERT		2019-01-15 08:53:00				1965
09:03:00	2019-01-15	2019-01-15 09:03:00	27	149	MB ALERT		2019-01-15 09:03:00				1966
09:07:00	2019-01-15	2019-01-15 09:07:00	27.8	149	MB ALERT		2019-01-15 09:07:00				1967
09:08:00	2019-01-15	2019-01-15 09:08:00	27.4	149	MB ALERT		2019-01-15 09:08:00				1968
09:09:00	2019-01-15	2019-01-15 09:09:00	27.9	156	MB ALERT		2019-01-15 09:09:00				1969
09:11:00	2019-01-15	2019-01-15 09:11:00	27.2	152	MB ALERT		2019-01-15 09:11:00				1970
09:18:00	2019-01-15	2019-01-15 09:18:00	28.9	154	MB ALERT		2019-01-15 09:18:00				1971
09:19:00	2019-01-15	2019-01-15 09:19:00	31.1	152	MB ALERT		2019-01-15 09:19:00				1972
09:20:00	2019-01-15	2019-01-15 09:20:00	29.3	146	MB ALERT		2019-01-15 09:20:00				1973
09:21:00	2019-01-15	2019-01-15 09:21:00	30.8	148	MB ALERT		2019-01-15 09:21:00				1974
09:22:00	2019-01-15	2019-01-15 09:22:00	27.3	152	MB ALERT		2019-01-15 09:22:00				1975
09:23:00	2019-01-15	2019-01-15 09:23:00	29.2	147	MB ALERT		2019-01-15 09:23:00				1976
09:24:00	2019-01-15	2019-01-15 09:24:00	28.8	146	MB ALERT		2019-01-15 09:24:00				1977
09:25:00	2019-01-15	2019-01-15 09:25:00	27.2	142	MB ALERT		2019-01-15 09:25:00				1978
09:26:00	2019-01-15	2019-01-15 09:26:00	26	148	MB ALERT		2019-01-15 09:26:00				1979
09:27:00	2019-01-15	2019-01-15 09:27:00	27.7	142	MB ALERT		2019-01-15 09:27:00				1980
09:28:00	2019-01-15	2019-01-15 09:28:00	26.8	145	MB ALERT		2019-01-15 09:28:00				1981
09:29:00	2019-01-15	2019-01-15 09:29:00	23.8	152	MB ALERT		2019-01-15 09:29:00				1982
09:30:00	2019-01-15	2019-01-15 09:30:00	23.6	156	MB ALERT		2019-01-15 09:30:00				1983
09:31:00	2019-01-15	2019-01-15 09:31:00	19.7	147	MB ALERT		2019-01-15 09:31:00				1984
09:32:00	2019-01-15	2019-01-15 09:32:00	25	151	MB ALERT		2019-01-15 09:32:00				1985
09:33:00	2019-01-15	2019-01-15 09:33:00	25.7	153	MB ALERT		2019-01-15 09:33:00				1986
09:34:00	2019-01-15	2019-01-15 09:34:00	28.9	161	MB ALERT		2019-01-15 09:34:00				1987
09:35:00	2019-01-15	2019-01-15 09:35:00	24.9	152	MB ALERT		2019-01-15 09:35:00				1988
09:36:00	2019-01-15	2019-01-15 09:36:00	25.5	152	MB ALERT		2019-01-15 09:36:00				1989
09:38:00	2019-01-15	2019-01-15 09:38:00	25.9	151	MB ALERT		2019-01-15 09:38:00				1990
09:39:00	2019-01-15	2019-01-15 09:39:00	24.9	154	MB ALERT		2019-01-15 09:39:00				1991
09:40:00	2019-01-15	2019-01-15 09:40:00	19.8	158	MB ALERT		2019-01-15 09:40:00				1992
09:41:00	2019-01-15	2019-01-15 09:41:00	28.8	143	MB ALERT		2019-01-15 09:41:00				1993
09:42:00	2019-01-15	2019-01-15 09:42:00	25.9	152	MB ALERT		2019-01-15 09:42:00				1994
09:43:00	2019-01-15	2019-01-15 09:43:00	26.6	152	MB ALERT		2019-01-15 09:43:00				1995
09:44:00	2019-01-15	2019-01-15 09:44:00	25.5	147	MB ALERT		2019-01-15 09:44:00				1996
09:45:00	2019-01-15	2019-01-15 09:45:00	23.8	155	MB ALERT		2019-01-15 09:45:00				1997
09:46:00	2019-01-15	2019-01-15 09:46:00	21.3	144	MB ALERT		2019-01-15 09:46:00				1998
09:47:00	2019-01-15	2019-01-15 09:47:00	23.6	156	MB ALERT		2019-01-15 09:47:00				1999
[truncated: 1,977 more rows]

## Sheet: Sayfa5
Count	1-min	10-min	Lidar	Wind Station
1	2019-01-02 18:23:00	2019-01-02 18:23:00	2018-02-20 19:10:00	2018-02-18
2	2019-01-02 18:24:00	2019-01-02 18:24:00	2018-02-20 19:20:00	2018-02-18 00:10:00
3	2019-01-02 18:26:00	2019-01-02 18:26:00	2018-02-20 19:50:00	2018-02-18 00:30:00
4	2019-01-02 18:27:00	2019-01-02 18:27:00	2018-02-20 20:00:00	2018-02-25 00:10:00
5	2019-01-02 18:28:00	2019-01-02 18:28:00	2018-02-20 20:10:00	2018-02-25 00:20:00
6	2019-01-02 18:29:00	2019-01-02 18:29:00	2018-02-20 20:20:00	2018-02-25 00:30:00
7	2019-01-02 18:30:00	2019-01-02 18:30:00	2018-02-20 20:30:00	2018-02-25 00:40:00
8	2019-01-02 18:31:00	2019-01-02 18:31:00	2018-02-20 20:40:00	2018-02-25 00:50:00
9	2019-01-02 18:32:00	2019-01-02 18:32:00	2018-02-20 20:50:00	2018-02-25 01:10:00
10	2019-01-02 18:33:00	2019-01-02 18:33:00	2018-02-20 21:00:00	2018-02-25 01:20:00
11	2019-01-02 18:34:00	2019-01-02 18:34:00	2018-02-20 21:10:00	2018-02-25 01:30:00
12	2019-01-02 18:35:00	2019-01-02 18:35:00	2018-02-20 21:20:00	2018-02-25 01:40:00
13	2019-01-02 18:36:00	2019-01-02 18:36:00	2018-02-20 22:00:00	2018-02-25 01:50:00
14	2019-01-02 18:37:00	2019-01-02 18:37:00	2018-02-20 22:10:00	2018-02-25 02:00:00
15	2019-01-02 18:38:00	2019-01-02 18:38:00	2018-02-20 22:20:00	2018-02-25 02:10:00
16	2019-01-02 18:39:00	2019-01-02 18:39:00	2018-02-21 00:40:00	2018-02-25 02:20:00
17	2019-01-02 18:40:00	2019-01-02 18:40:00	2018-02-25 00:40:00	2018-02-25 02:30:00
18	2019-01-02 18:41:00	2019-01-02 18:41:00	2018-02-25 01:00:00	2018-02-25 02:40:00
19	2019-01-02 18:42:00	2019-01-02 18:42:00	2018-02-25 01:10:00	2018-02-25 02:50:00
20	2019-01-02 18:43:00	2019-01-02 18:43:00	2018-02-25 03:10:00	2018-02-26 23:50:00
21	2019-01-02 18:44:00	2019-01-02 18:44:00	2018-02-25 03:20:00	2018-02-27
22	2019-01-02 18:45:00	2019-01-02 18:45:00	2018-02-25 03:30:00	2018-02-27 00:10:00
23	2019-01-02 18:46:00	2019-01-02 18:46:00	2018-02-25 03:40:00	2018-02-27 00:20:00
24	2019-01-02 18:47:00	2019-01-02 18:47:00	2018-02-25 03:50:00	2018-02-27 00:30:00
25	2019-01-02 18:48:00	2019-01-02 18:48:00	2018-02-25 04:00:00	2018-02-27 00:40:00
26	2019-01-02 18:49:00	2019-01-02 18:49:00	2018-02-25 04:10:00	2018-02-27 00:50:00
27	2019-01-02 18:50:00	2019-01-02 18:50:00	2018-02-25 04:20:00	2018-02-27 01:00:00
28	2019-01-02 18:51:00	2019-01-02 18:51:00	2018-02-25 04:30:00	2018-02-27 01:10:00
29	2019-01-02 18:52:00	2019-01-02 18:52:00	2018-02-25 04:40:00	2018-02-27 01:20:00
30	2019-01-02 18:53:00	2019-01-02 18:53:00	2018-02-25 04:50:00	2018-02-27 01:30:00
31	2019-01-02 18:54:00	2019-01-02 18:54:00	2018-02-25 05:00:00	2018-02-27 01:40:00
32	2019-01-02 18:55:00	2019-01-02 18:55:00	2018-02-25 05:10:00	2018-02-27 01:50:00
33	2019-01-02 22:26:00	2019-01-02 22:26:00	2018-02-25 05:20:00	2018-02-28 21:40:00
34	2019-01-02 22:29:00	2019-01-02 22:29:00	2018-02-25 05:30:00	2018-03-06 02:20:00
35	2019-01-02 22:30:00	2019-01-02 22:30:00	2018-02-25 05:40:00	2018-04-02 08:30:00
36	2019-01-02 22:31:00	2019-01-02 22:31:00	2018-02-25 05:50:00	2018-07-31 21:00:00
37	2019-01-02 22:32:00	2019-01-02 22:32:00	2018-02-25 06:00:00	2018-07-31 21:10:00
38	2019-01-02 22:35:00	2019-01-02 22:35:00	2018-02-25 06:10:00	2018-10-24 16:30:00
39	2019-01-02 22:36:00	2019-01-02 22:36:00	2018-02-25 06:30:00	2018-10-24 16:40:00
40	2019-01-02 22:38:00	2019-01-02 22:38:00	2018-02-25 06:40:00	2018-10-24 16:50:00
41	2019-01-02 22:39:00	2019-01-02 22:39:00	2018-02-25 07:00:00	2018-10-24 17:00:00
42	2019-01-02 22:40:00	2019-01-02 22:40:00	2018-02-25 07:20:00	2018-10-24 17:40:00
43	2019-01-02 22:41:00	2019-01-02 22:41:00	2018-02-25 07:30:00	2018-10-24 17:50:00
44	2019-01-02 22:42:00	2019-01-02 22:42:00	2018-02-25 07:50:00	2018-10-24 18:00:00
45	2019-01-02 22:43:00	2019-01-02 22:43:00	2018-02-25 08:00:00	2018-10-24 18:10:00
46	2019-01-02 22:44:00	2019-01-02 22:44:00	2018-02-26 23:50:00	2018-10-24 18:20:00
47	2019-01-02 22:46:00	2019-01-02 22:46:00	2018-02-27	2018-10-24 18:30:00
48	2019-01-02 22:47:00	2019-01-02 22:47:00	2018-02-27 00:10:00	2018-10-24 18:40:00
49	2019-01-02 22:49:00	2019-01-02 22:49:00	2018-02-27 00:20:00	2018-10-24 18:50:00
50	2019-01-02 22:50:00	2019-01-02 22:50:00	2018-02-27 00:30:00	2018-10-24 20:00:00
51	2019-01-02 22:51:00	2019-01-02 22:51:00	2018-02-27 00:40:00	2018-10-24 20:10:00
52	2019-01-02 22:52:00	2019-01-02 22:52:00	2018-02-27 00:50:00	2018-10-24 20:20:00
53	2019-01-02 22:53:00	2019-01-02 22:53:00	2018-02-27 01:00:00	2018-10-24 20:40:00
54	2019-01-02 22:54:00	2019-01-02 22:54:00	2018-02-27 01:10:00	2018-10-24 20:50:00
55	2019-01-02 22:55:00	2019-01-02 22:55:00	2018-02-27 01:20:00	2018-10-24 21:00:00
56	2019-01-02 22:56:00	2019-01-02 22:56:00	2018-02-27 01:50:00	2018-10-24 21:30:00
57	2019-01-02 22:57:00	2019-01-02 22:57:00	2018-02-27 02:00:00	2018-10-24 21:40:00
58	2019-01-02 22:58:00	2019-01-02 22:58:00	2018-02-27 02:10:00	2018-10-24 21:50:00
59	2019-01-02 22:59:00	2019-01-02 22:59:00	2018-02-27 02:20:00	2018-10-24 22:00:00
60	2019-01-02 23:00:00	2019-01-02 23:00:00	2018-02-27 02:30:00	2018-10-24 22:10:00
61	2019-01-02 23:01:00	2019-01-02 23:01:00	2018-02-27 02:40:00	2018-10-24 22:20:00
62	2019-01-02 23:02:00	2019-01-02 23:02:00	2018-02-27 02:50:00	2018-10-24 22:30:00
63	2019-01-02 23:03:00	2019-01-02 23:03:00	2018-02-27 03:00:00	2018-10-24 22:40:00
64	2019-01-02 23:04:00	2019-01-02 23:04:00	2018-02-27 03:10:00	2018-10-24 23:10:00
65	2019-01-02 23:05:00	2019-01-02 23:05:00	2018-02-27 03:20:00	2018-10-24 23:20:00
66	2019-01-02 23:06:00	2019-01-02 23:06:00	2018-02-27 03:30:00	2018-10-24 23:30:00
67	2019-01-02 23:07:00	2019-01-02 23:07:00	2018-02-27 03:40:00	2018-10-24 23:40:00
68	2019-01-02 23:08:00	2019-01-02 23:08:00	2018-02-27 03:50:00	2018-10-24 23:50:00
69	2019-01-02 23:09:00	2019-01-02 23:09:00	2018-02-28 20:40:00	2018-10-25
70	2019-01-02 23:10:00	2019-01-02 23:10:00	2018-02-28 21:00:00	2018-10-25 00:10:00
71	2019-01-02 23:11:00	2019-01-02 23:11:00	2018-02-28 21:10:00	2018-10-25 00:20:00
72	2019-01-02 23:12:00	2019-01-02 23:12:00	2018-02-28 21:40:00	2018-10-25 00:30:00
73	2019-01-02 23:13:00	2019-01-02 23:13:00	2018-02-28 21:50:00	2018-10-25 13:40:00
74	2019-01-02 23:14:00	2019-01-02 23:14:00	2018-02-28 22:30:00	2018-10-25 13:50:00
75	2019-01-02 23:15:00	2019-01-02 23:15:00	2018-02-28 22:40:00	2018-10-25 14:00:00
76	2019-01-02 23:16:00	2019-01-02 23:16:00	2018-03-05 03:40:00	2018-10-25 19:30:00
77	2019-01-02 23:17:00	2019-01-02 23:17:00	2018-03-05 03:50:00	2018-10-25 19:40:00
78	2019-01-02 23:18:00	2019-01-02 23:18:00	2018-03-05 04:10:00	2018-11-26 22:30:00
79	2019-01-02 23:19:00	2019-01-02 23:19:00	2018-03-06 01:30:00	2018-11-26 22:40:00
80	2019-01-02 23:20:00	2019-01-02 23:20:00	2018-03-06 01:40:00	2018-11-27 05:10:00
81	2019-01-02 23:21:00	2019-01-02 23:21:00	2018-03-06 01:50:00	2018-11-27 05:30:00
82	2019-01-02 23:22:00	2019-01-02 23:22:00	2018-03-06 02:00:00	2018-11-27 05:40:00
83	2019-01-02 23:23:00	2019-01-02 23:23:00	2018-03-06 02:10:00	2018-11-27 05:50:00
84	2019-01-02 23:24:00	2019-01-02 23:24:00	2018-03-06 02:20:00	2018-11-27 23:50:00
85	2019-01-02 23:25:00	2019-01-02 23:25:00	2018-03-06 02:30:00	2018-11-28
86	2019-01-02 23:26:00	2019-01-02 23:26:00	2018-03-06 02:40:00	2018-11-28 03:00:00
87	2019-01-02 23:27:00	2019-01-02 23:27:00	2018-03-06 02:50:00	2018-11-28 03:10:00
88	2019-01-02 23:28:00	2019-01-02 23:28:00	2018-03-06 03:00:00	2018-11-28 03:20:00
89	2019-01-02 23:29:00	2019-01-02 23:29:00	2018-03-06 03:10:00	2018-11-28 03:30:00
90	2019-01-02 23:30:00	2019-01-02 23:30:00	2018-03-06 03:20:00	2018-11-28 03:40:00
91	2019-01-02 23:31:00	2019-01-02 23:31:00	2018-03-06 03:30:00	2018-11-28 03:50:00
92	2019-01-02 23:32:00	2019-01-02 23:32:00	2018-03-06 03:40:00	2018-11-28 04:00:00
93	2019-01-02 23:33:00	2019-01-02 23:33:00	2018-03-06 03:50:00	2018-11-28 04:10:00
94	2019-01-02 23:34:00	2019-01-02 23:34:00	2018-03-06 04:00:00	2018-11-28 04:20:00
95	2019-01-02 23:35:00	2019-01-02 23:35:00	2018-03-06 04:10:00	2018-11-28 04:30:00
96	2019-01-02 23:36:00	2019-01-02 23:36:00	2018-03-06 04:20:00	2018-11-28 04:40:00
97	2019-01-02 23:37:00	2019-01-02 23:37:00	2018-03-06 04:30:00	2018-11-28 04:50:00
98	2019-01-02 23:38:00	2019-01-02 23:38:00	2018-03-06 04:40:00	2018-11-28 05:00:00
99	2019-01-02 23:39:00	2019-01-02 23:39:00	2018-03-06 04:50:00	2018-11-28 05:10:00
100	2019-01-02 23:40:00	2019-01-02 23:40:00	2018-03-06 05:00:00	2018-11-28 05:20:00
101	2019-01-02 23:41:00	2019-01-02 23:41:00	2018-03-06 05:10:00	2018-11-28 05:30:00
102	2019-01-02 23:42:00	2019-01-02 23:42:00	2018-03-06 05:20:00	2018-11-28 05:40:00
103	2019-01-02 23:43:00	2019-01-02 23:43:00	2018-03-06 05:30:00	2018-11-28 05:50:00
104	2019-01-02 23:44:00	2019-01-02 23:44:00	2018-03-06 05:40:00	2018-11-28 20:00:00
105	2019-01-02 23:45:00	2019-01-02 23:45:00	2018-03-06 05:50:00	2018-11-28 20:10:00
106	2019-01-02 23:46:00	2019-01-02 23:46:00	2018-03-06 06:00:00	2018-11-28 20:20:00
107	2019-01-02 23:47:00	2019-01-02 23:47:00	2018-03-06 06:10:00	2018-11-28 20:30:00
108	2019-01-02 23:48:00	2019-01-02 23:48:00	2018-03-06 06:20:00	2018-11-28 20:40:00
109	2019-01-02 23:49:00	2019-01-02 23:49:00	2018-03-06 06:30:00	2018-11-28 20:50:00
110	2019-01-02 23:50:00	2019-01-02 23:50:00	2018-03-06 06:40:00	2018-11-28 21:00:00
111	2019-01-02 23:51:00	2019-01-02 23:51:00	2018-03-06 06:50:00	2018-11-28 21:10:00
112	2019-01-02 23:52:00	2019-01-02 23:52:00	2018-03-06 07:00:00	2018-11-28 21:20:00
113	2019-01-02 23:53:00	2019-01-02 23:53:00	2018-03-06 07:10:00	2018-11-28 21:30:00
114	2019-01-02 23:54:00	2019-01-02 23:54:00	2018-03-06 07:20:00	2018-11-28 21:40:00
115	2019-01-02 23:55:00	2019-01-02 23:55:00	2018-03-06 07:30:00	2018-11-28 21:50:00
116	2019-01-02 23:56:00	2019-01-02 23:56:00	2018-03-06 07:40:00	2018-11-29 00:10:00
117	2019-01-02 23:57:00	2019-01-02 23:57:00	2018-03-06 07:50:00	2018-11-29 00:30:00
118	2019-01-02 23:58:00	2019-01-02 23:58:00	2018-03-06 08:00:00	2018-11-29 01:20:00
119	2019-01-02 23:59:00	2019-01-02 23:59:00	2018-03-06 08:10:00	2018-11-29 01:30:00
120	2019-01-03	2019-01-03	2018-03-09 01:40:00	2018-12-09 18:20:00
121	2019-01-03 00:01:00	2019-01-03 00:01:00	2018-03-09 02:00:00	2018-12-09 18:30:00
122	2019-01-03 00:02:00	2019-01-03 00:02:00	2018-03-09 02:20:00	2018-12-09 18:40:00
123	2019-01-03 00:03:00	2019-01-03 00:03:00	2018-03-09 02:30:00	2018-12-09 18:50:00
124	2019-01-03 00:04:00	2019-01-03 00:04:00	2018-03-09 02:50:00	2018-12-09 19:00:00
125	2019-01-03 00:05:00	2019-01-03 00:05:00	2018-03-09 03:50:00	2018-12-10 00:10:00
126	2019-01-03 00:06:00	2019-01-03 00:06:00	2018-03-09 04:00:00	2018-12-10 00:20:00
127	2019-01-03 00:07:00	2019-01-03 00:07:00	2018-03-15 20:40:00	2018-12-10 00:30:00
128	2019-01-03 00:08:00	2019-01-03 00:08:00	2018-03-15 21:10:00	2018-12-10 00:40:00
129	2019-01-03 00:09:00	2019-01-03 00:09:00	2018-03-15 21:20:00	2018-12-10 00:50:00
130	2019-01-03 00:10:00	2019-01-03 00:10:00	2018-03-15 22:20:00	2018-12-10 01:00:00
131	2019-01-03 00:11:00	2019-01-03 00:11:00	2018-03-15 22:40:00	2018-12-10 01:10:00
132	2019-01-03 00:12:00	2019-01-03 00:12:00	2018-03-15 22:50:00	2018-12-10 01:20:00
133	2019-01-03 00:13:00	2019-01-03 00:13:00	2018-03-15 23:00:00	2018-12-10 01:30:00
134	2019-01-03 00:14:00	2019-01-03 00:14:00	2018-03-15 23:10:00	2018-12-10 01:40:00
135	2019-01-03 00:15:00	2019-01-03 00:15:00	2018-03-15 23:20:00	2018-12-10 01:50:00
136	2019-01-03 00:46:00	2019-01-03 00:46:00	2018-03-15 23:30:00	2018-12-10 02:00:00
137	2019-01-03 00:47:00	2019-01-03 00:47:00	2018-03-15 23:40:00	2018-12-10 02:10:00
138	2019-01-03 00:48:00	2019-01-03 00:48:00	2018-03-16 05:20:00	2018-12-10 02:20:00
139	2019-01-03 00:49:00	2019-01-03 00:49:00	2018-03-16 05:30:00	2018-12-10 02:30:00
140	2019-01-03 00:50:00	2019-01-03 00:50:00	2018-03-16 06:10:00	2018-12-10 02:40:00
141	2019-01-03 00:51:00	2019-01-03 00:51:00	2018-03-28 19:50:00	2018-12-10 02:50:00
142	2019-01-03 00:53:00	2019-01-03 00:53:00	2018-03-28 20:00:00	2018-12-10 03:00:00
143	2019-01-03 00:56:00	2019-01-03 00:56:00	2018-03-28 20:10:00	2018-12-10 03:10:00
144	2019-01-03 01:04:00	2019-01-03 01:04:00	2018-03-28 20:20:00	2018-12-10 03:20:00
145	2019-01-03 01:05:00	2019-01-03 01:05:00	2018-03-28 20:30:00	2018-12-10 03:30:00
146	2019-01-03 01:06:00	2019-01-03 01:06:00	2018-03-28 20:40:00	2018-12-10 03:40:00
147	2019-01-03 01:07:00	2019-01-03 01:07:00	2018-03-28 20:50:00	2018-12-10 03:50:00
148	2019-01-03 01:10:00	2019-01-03 01:10:00	2018-03-28 21:00:00	2018-12-10 04:00:00
149	2019-01-03 01:11:00	2019-01-03 01:11:00	2018-03-28 21:10:00	2018-12-10 04:10:00
150	2019-01-03 01:12:00	2019-01-03 01:12:00	2018-03-28 22:20:00	2018-12-10 04:20:00
151	2019-01-03 01:15:00	2019-01-03 01:15:00	2018-03-28 22:40:00	2018-12-10 04:30:00
152	2019-01-03 01:18:00	2019-01-03 01:18:00	2018-03-28 22:50:00	2018-12-10 04:40:00
153	2019-01-03 01:19:00	2019-01-03 01:19:00	2018-03-28 23:00:00	2018-12-10 05:00:00
154	2019-01-03 02:05:00	2019-01-03 02:05:00	2018-03-28 23:10:00	2018-12-10 05:10:00
155	2019-01-03 02:06:00	2019-01-03 02:06:00	2018-03-28 23:20:00	2018-12-10 05:20:00
156	2019-01-03 02:07:00	2019-01-03 02:07:00	2018-03-28 23:30:00	2018-12-10 06:10:00
157	2019-01-03 02:08:00	2019-01-03 02:08:00	2018-03-29	2018-12-10 06:20:00
158	2019-01-03 02:11:00	2019-01-03 02:11:00	2018-03-29 00:10:00	2018-12-10 06:30:00
159	2019-01-03 02:12:00	2019-01-03 02:12:00	2018-03-29 00:20:00	2018-12-10 07:10:00
160	2019-01-03 02:15:00	2019-01-03 02:15:00	2018-03-29 00:30:00	2018-12-10 22:10:00
161	2019-01-03 02:16:00	2019-01-03 02:16:00	2018-03-29 00:40:00	2018-12-10 22:20:00
162	2019-01-03 02:17:00	2019-01-03 02:17:00	2018-03-29 00:50:00	2018-12-10 22:30:00
163	2019-01-03 02:19:00	2019-01-03 02:19:00	2018-03-29 01:00:00	2018-12-10 22:40:00
164	2019-01-03 02:22:00	2019-01-03 02:22:00	2018-03-29 01:40:00	2018-12-10 22:50:00
165	2019-01-03 02:24:00	2019-01-03 02:24:00	2018-03-29 01:50:00	2018-12-10 23:00:00
166	2019-01-03 09:29:00	2019-01-03 09:29:00	2018-03-29 02:00:00	2018-12-10 23:10:00
167	2019-01-03 09:31:00	2019-01-03 09:31:00	2018-03-29 02:10:00	2018-12-10 23:20:00
168	2019-01-03 09:34:00	2019-01-03 09:34:00	2018-03-29 02:20:00	2018-12-10 23:30:00
169	2019-01-03 09:35:00	2019-01-03 09:35:00	2018-03-29 02:30:00	2018-12-10 23:40:00
170	2019-01-03 09:44:00	2019-01-03 09:44:00	2018-03-29 02:40:00
171	2019-01-03 09:45:00	2019-01-03 09:45:00	2018-03-29 02:50:00
172	2019-01-03 09:48:00	2019-01-03 09:48:00	2018-03-29 03:00:00
173	2019-01-03 09:49:00	2019-01-03 09:49:00	2018-03-29 03:10:00
174	2019-01-03 09:50:00	2019-01-03 09:50:00	2018-03-29 03:30:00
175	2019-01-03 11:03:00	2019-01-03 11:03:00	2018-03-29 04:30:00
176	2019-01-03 11:04:00	2019-01-03 11:04:00	2018-03-29 04:40:00
177	2019-01-03 11:05:00	2019-01-03 11:05:00	2018-03-29 04:50:00
178	2019-01-03 11:06:00	2019-01-03 11:06:00	2018-03-29 05:00:00
179	2019-01-03 11:07:00	2019-01-03 11:07:00	2018-03-29 05:10:00
180	2019-01-03 11:08:00	2019-01-03 11:08:00	2018-03-29 05:20:00
181	2019-01-03 11:09:00	2019-01-03 11:09:00	2018-03-29 05:30:00
182	2019-01-03 11:10:00	2019-01-03 11:10:00	2018-03-29 05:40:00
183	2019-01-03 11:12:00	2019-01-03 11:12:00	2018-03-29 17:40:00
184	2019-01-03 11:14:00	2019-01-03 11:14:00	2018-03-29 17:50:00
185	2019-01-03 11:15:00	2019-01-03 11:15:00	2018-03-29 18:10:00
186	2019-01-03 11:16:00	2019-01-03 11:16:00	2018-03-29 18:20:00
187	2019-01-03 11:17:00	2019-01-03 11:17:00	2018-03-29 18:30:00
188	2019-01-03 11:18:00	2019-01-03 11:18:00	2018-03-29 19:00:00
189	2019-01-03 11:19:00	2019-01-03 11:19:00	2018-04-09 16:00:00
190	2019-01-03 11:20:00	2019-01-03 11:20:00	2018-04-09 16:10:00
191	2019-01-03 11:21:00	2019-01-03 11:21:00	2018-04-09 16:30:00
192	2019-01-03 11:22:00	2019-01-03 11:22:00	2018-04-09 16:40:00
193	2019-01-03 11:23:00	2019-01-03 11:23:00	2018-04-09 16:50:00
194	2019-01-03 11:24:00	2019-01-03 11:24:00	2018-04-09 17:40:00
195	2019-01-03 11:25:00	2019-01-03 11:25:00	2018-04-09 17:50:00
196	2019-01-03 11:26:00	2019-01-03 11:26:00	2018-05-10 00:50:00
197	2019-01-03 11:27:00	2019-01-03 11:27:00	2018-05-10 22:30:00
198	2019-01-03 11:28:00	2019-01-03 11:28:00	2018-05-10 22:40:00
199	2019-01-03 11:29:00	2019-01-03 11:29:00	2018-05-10 22:50:00
200	2019-01-03 11:30:00	2019-01-03 11:30:00	2018-05-10 23:50:00
201	2019-01-03 11:33:00	2019-01-03 11:33:00	2018-05-11 01:20:00
202	2019-01-03 11:34:00	2019-01-03 11:34:00	2018-05-11 10:40:00
203	2019-01-03 11:35:00	2019-01-03 11:35:00	2018-05-11 11:20:00
204	2019-01-03 11:36:00	2019-01-03 11:36:00	2018-05-11 11:30:00
205	2019-01-03 11:38:00	2019-01-03 11:38:00	2018-05-11 11:40:00
206	2019-01-03 11:39:00	2019-01-03 11:39:00	2018-05-11 11:50:00
207	2019-01-03 11:40:00	2019-01-03 11:40:00	2018-05-12 08:10:00
208	2019-01-03 11:41:00	2019-01-03 11:41:00	2018-05-12 08:30:00
209	2019-01-03 11:42:00	2019-01-03 11:42:00	2018-05-12 08:40:00
210	2019-01-03 11:43:00	2019-01-03 11:43:00	2018-05-12 08:50:00
211	2019-01-03 11:44:00	2019-01-03 11:44:00	2018-05-12 09:00:00
212	2019-01-03 11:45:00	2019-01-03 11:45:00	2018-05-12 09:10:00
213	2019-01-03 11:46:00	2019-01-03 11:46:00	2018-10-12 18:00:00
214	2019-01-03 11:47:00	2019-01-03 11:47:00	2018-10-12 18:10:00
215	2019-01-03 11:48:00	2019-01-03 11:48:00	2018-10-12 18:20:00
216	2019-01-03 11:49:00	2019-01-03 11:49:00	2018-10-12 18:30:00
217	2019-01-03 11:50:00	2019-01-03 11:50:00	2018-10-12 18:50:00
218	2019-01-03 11:51:00	2019-01-03 11:51:00	2018-10-12 19:00:00
219	2019-01-03 11:52:00	2019-01-03 11:52:00	2018-10-12 19:10:00
220	2019-01-03 11:53:00	2019-01-03 11:53:00	2018-10-12 19:20:00
221	2019-01-03 11:54:00	2019-01-03 11:54:00	2018-10-12 19:30:00
222	2019-01-03 11:55:00	2019-01-03 11:55:00	2018-10-12 19:40:00
223	2019-01-03 11:56:00	2019-01-03 11:56:00	2018-10-12 19:50:00
224	2019-01-03 11:57:00	2019-01-03 11:57:00	2018-10-12 20:00:00
225	2019-01-03 11:58:00	2019-01-03 11:58:00	2018-10-12 20:10:00
226	2019-01-03 11:59:00	2019-01-03 11:59:00	2018-10-12 20:20:00
227	2019-01-03 12:00:00	2019-01-03 12:00:00	2018-10-12 20:30:00
228	2019-01-03 12:01:00	2019-01-03 12:01:00	2018-10-12 20:40:00
229	2019-01-03 12:02:00	2019-01-03 12:02:00	2018-10-12 20:50:00
230	2019-01-03 12:03:00	2019-01-03 12:03:00	2018-10-12 21:00:00
231	2019-01-03 12:04:00	2019-01-03 12:04:00	2018-10-12 21:10:00
232	2019-01-03 12:05:00	2019-01-03 12:05:00	2018-10-12 21:20:00
233	2019-01-03 12:06:00	2019-01-03 12:06:00	2018-10-12 21:30:00
234	2019-01-03 12:07:00	2019-01-03 12:07:00	2018-10-12 21:40:00
235	2019-01-03 12:08:00	2019-01-03 12:08:00	2018-10-12 21:50:00
236	2019-01-03 12:09:00	2019-01-03 12:09:00	2018-10-12 22:00:00
237	2019-01-03 12:10:00	2019-01-03 12:10:00	2018-10-12 22:10:00
238	2019-01-03 12:11:00	2019-01-03 12:11:00	2018-10-12 22:20:00
239	2019-01-03 12:14:00	2019-01-03 12:14:00	2018-10-12 22:30:00
240	2019-01-03 12:15:00	2019-01-03 12:15:00	2018-10-12 22:40:00
241	2019-01-03 12:16:00	2019-01-03 12:16:00	2018-10-12 22:50:00
242	2019-01-03 12:17:00	2019-01-03 12:17:00	2018-10-12 23:00:00
243	2019-01-03 12:18:00	2019-01-03 12:18:00	2018-10-12 23:10:00
244	2019-01-03 12:19:00	2019-01-03 12:19:00	2018-10-12 23:20:00
245	2019-01-03 12:20:00	2019-01-03 12:20:00	2018-10-12 23:30:00
246	2019-01-03 12:21:00	2019-01-03 12:21:00	2018-10-12 23:40:00
247	2019-01-03 12:22:00	2019-01-03 12:22:00	2018-10-12 23:50:00
248	2019-01-03 12:23:00	2019-01-03 12:23:00	2018-10-13
249	2019-01-03 12:24:00	2019-01-03 12:24:00	2018-10-13 00:10:00
250	2019-01-03 12:25:00	2019-01-03 12:25:00	2018-10-13 00:20:00
251	2019-01-03 12:26:00	2019-01-03 12:26:00	2018-10-13 00:30:00
252	2019-01-03 12:27:00	2019-01-03 12:27:00	2018-10-13 00:40:00
253	2019-01-03 12:28:00	2019-01-03 12:28:00	2018-10-13 00:50:00
254	2019-01-03 12:29:00	2019-01-03 12:29:00	2018-10-13 01:00:00
255	2019-01-03 12:30:00	2019-01-03 12:30:00	2018-10-13 01:10:00
256	2019-01-03 12:31:00	2019-01-03 12:31:00	2018-10-13 01:20:00
257	2019-01-03 12:32:00	2019-01-03 12:32:00	2018-10-13 01:30:00
258	2019-01-03 12:33:00	2019-01-03 12:33:00	2018-10-13 01:40:00
259	2019-01-03 12:34:00	2019-01-03 12:34:00	2018-10-13 01:50:00
260	2019-01-03 12:35:00	2019-01-03 12:35:00	2018-10-13 02:00:00
261	2019-01-03 12:36:00	2019-01-03 12:36:00	2018-10-13 02:10:00
262	2019-01-03 12:37:00	2019-01-03 12:37:00	2018-10-13 02:20:00
263	2019-01-03 12:39:00	2019-01-03 12:39:00	2018-10-13 02:30:00
264	2019-01-03 12:41:00	2019-01-03 12:41:00	2018-10-13 02:40:00
265	2019-01-03 12:42:00	2019-01-03 12:42:00	2018-10-13 02:50:00
266	2019-01-03 12:43:00	2019-01-03 12:43:00	2018-10-13 03:00:00
267	2019-01-03 12:44:00	2019-01-03 12:44:00	2018-10-13 03:10:00
268	2019-01-03 13:15:00	2019-01-03 13:15:00	2018-10-13 03:20:00
269	2019-01-03 13:16:00	2019-01-03 13:16:00	2018-10-13 03:30:00
270	2019-01-03 13:17:00	2019-01-03 13:17:00	2018-10-13 03:40:00
271	2019-01-03 13:18:00	2019-01-03 13:18:00	2018-10-13 03:50:00
272	2019-01-03 13:19:00	2019-01-03 13:19:00	2018-10-13 04:00:00
273	2019-01-03 13:20:00	2019-01-03 13:20:00	2018-10-13 04:10:00
274	2019-01-03 13:21:00	2019-01-03 13:21:00	2018-10-13 04:20:00
275	2019-01-03 13:24:00	2019-01-03 13:24:00	2018-10-13 04:30:00
276	2019-01-03 13:58:00	2019-01-03 13:58:00	2018-10-13 04:40:00
277	2019-01-03 14:58:00	2019-01-03 14:58:00	2018-10-13 04:50:00
278	2019-01-03 15:00:00	2019-01-03 15:00:00	2018-10-13 05:00:00
279	2019-01-03 15:10:00	2019-01-03 15:10:00	2018-10-13 05:10:00
280	2019-01-03 15:11:00	2019-01-03 15:11:00	2018-10-13 05:20:00
281	2019-01-03 15:12:00	2019-01-03 15:12:00	2018-10-13 05:30:00
282	2019-01-03 15:13:00	2019-01-03 15:13:00	2018-10-13 05:40:00
283	2019-01-03 15:15:00	2019-01-03 15:15:00	2018-10-13 05:50:00
284	2019-01-03 15:16:00	2019-01-03 15:16:00	2018-10-13 06:00:00
285	2019-01-03 15:17:00	2019-01-03 15:17:00	2018-10-13 06:10:00
286	2019-01-03 15:18:00	2019-01-03 15:18:00	2018-10-24 16:30:00
287	2019-01-03 15:19:00	2019-01-03 15:19:00	2018-10-24 16:40:00
288	2019-01-03 15:20:00	2019-01-03 15:20:00	2018-10-24 17:50:00
289	2019-01-03 15:21:00	2019-01-03 15:21:00	2018-10-24 18:00:00
290	2019-01-03 15:22:00	2019-01-03 15:22:00	2018-10-24 18:10:00
291	2019-01-03 15:23:00	2019-01-03 15:23:00	2018-10-24 18:20:00
292	2019-01-03 15:24:00	2019-01-03 15:24:00	2018-10-24 18:30:00
293	2019-01-03 15:25:00	2019-01-03 15:25:00	2018-10-24 18:40:00
294	2019-01-03 15:26:00	2019-01-03 15:26:00	2018-10-24 18:50:00
295	2019-01-03 15:27:00	2019-01-03 15:27:00	2018-10-24 19:00:00
296	2019-01-03 15:28:00	2019-01-03 15:28:00	2018-10-24 19:10:00
297	2019-01-03 15:29:00	2019-01-03 15:29:00	2018-10-24 19:20:00
298	2019-01-03 15:30:00	2019-01-03 15:30:00	2018-10-24 19:30:00
299	2019-01-03 15:31:00	2019-01-03 15:31:00	2018-10-24 19:40:00
300	2019-01-03 15:32:00	2019-01-03 15:32:00	2018-10-24 19:50:00
301	2019-01-03 15:33:00	2019-01-03 15:33:00	2018-10-24 20:00:00
302	2019-01-03 15:34:00	2019-01-03 15:34:00	2018-10-24 20:10:00
303	2019-01-03 15:35:00	2019-01-03 15:35:00	2018-10-24 20:20:00
304	2019-01-03 15:36:00	2019-01-03 15:36:00	2018-10-24 20:30:00
305	2019-01-03 15:37:00	2019-01-03 15:37:00	2018-10-24 20:40:00
306	2019-01-03 15:38:00	2019-01-03 15:38:00	2018-10-24 20:50:00
307	2019-01-03 15:39:00	2019-01-03 15:39:00	2018-10-24 21:00:00
308	2019-01-03 15:40:00	2019-01-03 15:40:00	2018-10-24 21:10:00
309	2019-01-03 15:41:00	2019-01-03 15:41:00	2018-10-24 21:20:00
310	2019-01-03 15:42:00	2019-01-03 15:42:00	2018-10-24 21:30:00
311	2019-01-03 15:43:00	2019-01-03 15:43:00	2018-10-25 00:10:00
312	2019-01-03 15:44:00	2019-01-03 15:44:00	2018-10-25 00:20:00
313	2019-01-03 15:45:00	2019-01-03 15:45:00	2018-10-25 00:30:00
314	2019-01-03 15:46:00	2019-01-03 15:46:00	2018-10-25 00:40:00
315	2019-01-03 15:47:00	2019-01-03 15:47:00	2018-10-25 00:50:00
316	2019-01-03 15:48:00	2019-01-03 15:48:00	2018-10-25 01:00:00
317	2019-01-03 15:49:00	2019-01-03 15:49:00	2018-10-25 01:10:00
318	2019-01-03 15:50:00	2019-01-03 15:50:00	2018-10-25 01:20:00
319	2019-01-03 15:51:00	2019-01-03 15:51:00	2018-10-25 01:30:00
320	2019-01-03 15:52:00	2019-01-03 15:52:00	2018-10-25 01:40:00
321	2019-01-03 15:53:00	2019-01-03 15:53:00	2018-10-25 01:50:00
322	2019-01-03 15:54:00	2019-01-03 15:54:00	2018-10-25 02:00:00
323	2019-01-03 15:55:00	2019-01-03 15:55:00	2018-10-25 02:10:00
324	2019-01-03 15:56:00	2019-01-03 15:56:00	2018-10-25 02:20:00
325	2019-01-03 15:57:00	2019-01-03 15:57:00	2018-10-25 02:30:00
326	2019-01-03 15:58:00	2019-01-03 15:58:00	2018-10-25 02:40:00
327	2019-01-03 15:59:00	2019-01-03 15:59:00	2018-10-25 02:50:00
328	2019-01-03 16:00:00	2019-01-03 16:00:00	2018-10-25 03:00:00
329	2019-01-03 16:01:00	2019-01-03 16:01:00	2018-10-25 03:10:00
330	2019-01-03 16:03:00	2019-01-03 16:03:00	2018-10-25 03:20:00
331	2019-01-03 16:04:00	2019-01-03 16:04:00	2018-10-25 03:30:00
332	2019-01-03 16:05:00	2019-01-03 16:05:00	2018-10-25 03:40:00
333	2019-01-03 16:06:00	2019-01-03 16:06:00	2018-10-25 03:50:00
334	2019-01-03 16:07:00	2019-01-03 16:07:00	2018-10-25 04:00:00
335	2019-01-03 16:08:00	2019-01-03 16:08:00	2018-10-25 04:10:00
336	2019-01-03 16:15:00	2019-01-03 16:15:00	2018-10-25 04:20:00
337	2019-01-03 16:17:00	2019-01-03 16:17:00	2018-10-25 04:30:00
338	2019-01-03 16:18:00	2019-01-03 16:18:00	2018-10-25 04:40:00
339	2019-01-03 16:19:00	2019-01-03 16:19:00	2018-10-25 05:00:00
340	2019-01-03 16:31:00	2019-01-03 16:31:00	2018-10-25 05:10:00
341	2019-01-03 16:32:00	2019-01-03 16:32:00	2018-10-25 05:20:00
342	2019-01-03 16:33:00	2019-01-03 16:33:00	2018-10-25 05:30:00
343	2019-01-03 16:34:00	2019-01-03 16:34:00	2018-10-25 05:40:00
344	2019-01-03 16:35:00	2019-01-03 16:35:00	2018-10-25 05:50:00
345	2019-01-03 16:38:00	2019-01-03 16:38:00	2018-10-25 06:00:00
346	2019-01-03 16:59:00	2019-01-03 16:59:00	2018-10-25 06:10:00
347	2019-01-03 17:01:00	2019-01-03 17:01:00	2018-10-25 06:20:00
348	2019-01-03 17:04:00	2019-01-03 17:04:00	2018-10-25 06:30:00
349	2019-01-03 18:03:00	2019-01-03 18:03:00	2018-10-25 06:40:00
350	2019-01-03 18:09:00	2019-01-03 18:09:00	2018-10-25 06:50:00
351	2019-01-03 18:11:00	2019-01-03 18:11:00	2018-10-25 13:40:00
352	2019-01-03 18:12:00	2019-01-03 18:12:00	2018-10-25 14:00:00
353	2019-01-03 18:13:00	2019-01-03 18:13:00	2018-10-25 14:10:00
354	2019-01-03 18:15:00	2019-01-03 18:15:00	2018-10-25 14:20:00
355	2019-01-03 18:16:00	2019-01-03 18:16:00	2018-10-25 14:30:00
356	2019-01-03 18:18:00	2019-01-03 18:18:00	2018-10-25 14:40:00
357	2019-01-03 18:19:00	2019-01-03 18:19:00	2018-10-25 14:50:00
358	2019-01-03 18:22:00	2019-01-03 18:22:00	2018-10-25 15:10:00
359	2019-01-03 18:24:00	2019-01-03 18:24:00	2018-10-25 15:20:00
360	2019-01-03 18:25:00	2019-01-03 18:25:00	2018-10-25 15:30:00
361	2019-01-03 18:28:00	2019-01-03 18:28:00	2018-10-25 15:40:00
362	2019-01-03 18:29:00	2019-01-03 18:29:00	2018-10-25 15:50:00
363	2019-01-03 18:30:00	2019-01-03 18:30:00	2018-10-25 16:00:00
364	2019-01-03 18:31:00	2019-01-03 18:31:00	2018-10-25 16:20:00
365	2019-01-03 18:34:00	2019-01-03 18:34:00	2018-10-25 16:30:00
366	2019-01-03 18:40:00	2019-01-03 18:40:00	2018-10-25 16:40:00
367	2019-01-03 18:46:00	2019-01-03 18:46:00	2018-10-25 17:00:00
368	2019-01-03 18:49:00	2019-01-03 18:49:00	2018-10-25 17:30:00
369	2019-01-03 18:50:00	2019-01-03 18:50:00	2018-10-25 17:40:00
370	2019-01-03 19:14:00	2019-01-03 19:14:00	2018-10-25 17:50:00
371	2019-01-03 19:20:00	2019-01-03 19:20:00	2018-10-25 18:00:00
372	2019-01-03 19:21:00	2019-01-03 19:21:00	2018-10-25 18:10:00
373	2019-01-03 19:22:00	2019-01-03 19:22:00	2018-10-25 18:20:00
374	2019-01-03 19:23:00	2019-01-03 19:23:00	2018-10-25 18:30:00
375	2019-01-03 19:24:00	2019-01-03 19:24:00	2018-10-25 18:40:00
376	2019-01-03 19:25:00	2019-01-03 19:25:00	2018-10-25 18:50:00
377	2019-01-03 19:26:00	2019-01-03 19:26:00	2018-10-25 19:00:00
378	2019-01-03 19:27:00	2019-01-03 19:27:00	2018-10-25 19:10:00
379	2019-01-03 19:28:00	2019-01-03 19:28:00	2018-10-25 19:20:00
380	2019-01-03 19:30:00	2019-01-03 19:30:00	2018-10-25 19:30:00
381	2019-01-03 19:31:00	2019-01-03 19:31:00	2018-10-25 19:40:00
382	2019-01-03 19:37:00	2019-01-03 19:37:00	2018-10-25 19:50:00
383	2019-01-03 19:38:00	2019-01-03 19:38:00	2018-10-25 20:00:00
384	2019-01-03 19:39:00	2019-01-03 19:39:00	2018-10-25 20:10:00
385	2019-01-03 19:40:00	2019-01-03 19:40:00	2018-10-25 20:20:00
386	2019-01-03 19:41:00	2019-01-03 19:41:00	2018-10-25 20:30:00
387	2019-01-03 19:46:00	2019-01-03 19:46:00	2018-10-25 20:40:00
388	2019-01-03 19:57:00	2019-01-03 19:57:00	2018-10-25 20:50:00
389	2019-01-03 19:58:00	2019-01-03 19:58:00	2018-10-25 21:00:00
390	2019-01-03 19:59:00	2019-01-03 19:59:00	2018-10-25 21:10:00
391	2019-01-03 20:00:00	2019-01-03 20:00:00	2018-10-25 21:20:00
392	2019-01-03 20:01:00	2019-01-03 20:01:00	2018-10-25 21:30:00
393	2019-01-03 20:08:00	2019-01-03 20:08:00	2018-10-25 21:40:00
394	2019-01-03 20:09:00	2019-01-03 20:09:00	2018-10-25 21:50:00
395	2019-01-03 20:10:00	2019-01-03 20:10:00	2018-10-25 22:00:00
396	2019-01-03 20:11:00	2019-01-03 20:11:00	2018-10-25 22:10:00
397	2019-01-03 20:12:00	2019-01-03 20:12:00	2018-10-25 22:20:00
398	2019-01-03 20:13:00	2019-01-03 20:13:00	2018-10-25 22:30:00
399	2019-01-03 20:14:00	2019-01-03 20:14:00	2018-10-25 22:40:00
400	2019-01-03 20:15:00	2019-01-03 20:15:00	2018-10-25 22:50:00
401	2019-01-03 20:16:00	2019-01-03 20:16:00	2018-10-25 23:00:00
402	2019-01-03 20:17:00	2019-01-03 20:17:00	2018-11-26 21:50:00
403	2019-01-03 20:18:00	2019-01-03 20:18:00	2018-11-26 22:00:00
404	2019-01-03 20:19:00	2019-01-03 20:19:00	2018-11-26 22:10:00
405	2019-01-03 20:20:00	2019-01-03 20:20:00	2018-11-26 22:20:00
406	2019-01-03 20:21:00	2019-01-03 20:21:00	2018-11-26 22:30:00
407	2019-01-03 20:22:00	2019-01-03 20:22:00	2018-11-26 22:40:00
408	2019-01-03 20:23:00	2019-01-03 20:23:00	2018-11-26 22:50:00
409	2019-01-03 20:24:00	2019-01-03 20:24:00	2018-11-26 23:00:00
410	2019-01-03 20:25:00	2019-01-03 20:25:00	2018-11-26 23:10:00
411	2019-01-03 20:26:00	2019-01-03 20:26:00	2018-11-26 23:20:00
412	2019-01-03 20:27:00	2019-01-03 20:27:00	2018-11-26 23:30:00
413	2019-01-03 20:28:00	2019-01-03 20:28:00	2018-11-26 23:40:00
414	2019-01-03 20:29:00	2019-01-03 20:29:00	2018-11-26 23:50:00
415	2019-01-03 20:30:00	2019-01-03 20:30:00	2018-11-27
416	2019-01-03 20:31:00	2019-01-03 20:31:00	2018-11-27 00:10:00
417	2019-01-03 20:32:00	2019-01-03 20:32:00	2018-11-27 00:20:00
418	2019-01-03 20:33:00	2019-01-03 20:33:00	2018-11-27 00:30:00
419	2019-01-03 20:34:00	2019-01-03 20:34:00	2018-11-27 00:40:00
420	2019-01-03 20:35:00	2019-01-03 20:35:00	2018-11-27 00:50:00
421	2019-01-03 20:36:00	2019-01-03 20:36:00	2018-11-27 01:00:00
422	2019-01-03 20:37:00	2019-01-03 20:37:00	2018-11-27 01:10:00
423	2019-01-03 20:38:00	2019-01-03 20:38:00	2018-11-27 01:20:00
424	2019-01-03 20:39:00	2019-01-03 20:39:00	2018-11-27 01:30:00
425	2019-01-03 20:40:00	2019-01-03 20:40:00	2018-11-27 01:40:00
426	2019-01-03 20:41:00	2019-01-03 20:41:00	2018-11-27 01:50:00
427	2019-01-03 20:42:00	2019-01-03 20:42:00	2018-11-27 02:00:00
428	2019-01-03 20:43:00	2019-01-03 20:43:00	2018-11-27 02:10:00
429	2019-01-03 20:44:00	2019-01-03 20:44:00	2018-11-27 02:20:00
430	2019-01-03 20:45:00	2019-01-03 20:45:00	2018-11-27 02:30:00
431	2019-01-03 20:46:00	2019-01-03 20:46:00	2018-11-27 02:40:00
432	2019-01-03 20:47:00	2019-01-03 20:47:00	2018-11-27 02:50:00
433	2019-01-03 20:48:00	2019-01-03 20:48:00	2018-11-27 03:00:00
434	2019-01-03 20:49:00	2019-01-03 20:49:00	2018-11-27 03:10:00
435	2019-01-03 20:50:00	2019-01-03 20:50:00	2018-11-27 03:20:00
436	2019-01-03 20:57:00	2019-01-03 20:57:00	2018-11-27 03:30:00
437	2019-01-03 20:58:00	2019-01-03 20:58:00	2018-11-27 03:40:00
438	2019-01-03 21:00:00	2019-01-03 21:00:00	2018-11-27 03:50:00
439	2019-01-03 21:07:00	2019-01-03 21:07:00	2018-11-27 04:00:00
440	2019-01-03 21:11:00	2019-01-03 21:11:00	2018-11-27 04:10:00
441	2019-01-03 21:12:00	2019-01-03 21:12:00	2018-11-27 04:20:00
442	2019-01-03 21:20:00	2019-01-03 21:20:00	2018-11-27 04:30:00
443	2019-01-03 21:21:00	2019-01-03 21:21:00	2018-11-27 04:40:00
444	2019-01-03 21:36:00	2019-01-03 21:36:00	2018-11-27 04:50:00
445	2019-01-03 21:37:00	2019-01-03 21:37:00	2018-11-28 03:40:00
446	2019-01-03 21:38:00	2019-01-03 21:38:00	2018-11-28 03:50:00
447	2019-01-03 21:39:00	2019-01-03 21:39:00	2018-11-28 04:00:00
448	2019-01-03 21:40:00	2019-01-03 21:40:00	2018-11-28 04:10:00
449	2019-01-03 21:41:00	2019-01-03 21:41:00	2018-11-28 04:20:00
450	2019-01-03 22:54:00	2019-01-03 22:54:00	2018-11-28 04:30:00
451	2019-01-03 22:55:00	2019-01-03 22:55:00	2018-11-28 04:40:00
452	2019-01-03 22:56:00	2019-01-03 22:56:00	2018-11-28 04:50:00
453	2019-01-03 22:57:00	2019-01-03 22:57:00	2018-11-28 05:00:00
454	2019-01-03 23:18:00	2019-01-03 23:18:00	2018-11-28 05:10:00
455	2019-01-03 23:19:00	2019-01-03 23:19:00	2018-11-28 05:20:00
456	2019-01-03 23:20:00	2019-01-03 23:20:00	2018-11-28 20:00:00
457	2019-01-03 23:21:00	2019-01-03 23:21:00	2018-11-28 20:10:00
458	2019-01-03 23:23:00	2019-01-03 23:23:00	2018-11-28 20:20:00
459	2019-01-03 23:24:00	2019-01-03 23:24:00	2018-11-28 20:30:00
460	2019-01-03 23:26:00	2019-01-03 23:26:00	2018-11-28 20:40:00
461	2019-01-03 23:28:00	2019-01-03 23:28:00	2018-11-28 20:50:00
462	2019-01-03 23:32:00	2019-01-03 23:32:00	2018-11-28 21:00:00
463	2019-01-03 23:34:00	2019-01-03 23:34:00	2018-11-28 21:10:00
464	2019-01-03 23:35:00	2019-01-03 23:35:00	2018-11-28 21:20:00
465	2019-01-03 23:36:00	2019-01-03 23:36:00	2018-11-28 21:30:00
466	2019-01-03 23:37:00	2019-01-03 23:37:00	2018-11-28 21:40:00
467	2019-01-03 23:38:00	2019-01-03 23:38:00	2018-11-30 02:10:00
468	2019-01-03 23:39:00	2019-01-03 23:39:00	2018-11-30 02:20:00
469	2019-01-03 23:40:00	2019-01-03 23:40:00	2018-11-30 02:30:00
470	2019-01-03 23:42:00	2019-01-03 23:42:00	2018-11-30 02:40:00
471	2019-01-03 23:43:00	2019-01-03 23:43:00	2018-11-30 02:50:00
472	2019-01-03 23:44:00	2019-01-03 23:44:00	2018-11-30 03:00:00
473	2019-01-03 23:45:00	2019-01-03 23:45:00	2018-11-30 03:10:00
474	2019-01-03 23:46:00	2019-01-03 23:46:00	2018-11-30 03:20:00
475	2019-01-03 23:47:00	2019-01-03 23:47:00	2018-11-30 03:30:00
476	2019-01-03 23:48:00	2019-01-03 23:48:00	2018-11-30 03:40:00
477	2019-01-03 23:49:00	2019-01-03 23:49:00	2018-11-30 03:50:00
478	2019-01-03 23:50:00	2019-01-03 23:50:00	2018-11-30 04:00:00
479	2019-01-03 23:51:00	2019-01-03 23:51:00	2018-11-30 04:10:00
480	2019-01-03 23:52:00	2019-01-03 23:52:00	2018-11-30 04:20:00
481	2019-01-03 23:53:00	2019-01-03 23:53:00	2018-11-30 04:30:00
482	2019-01-03 23:54:00	2019-01-03 23:54:00	2018-11-30 04:40:00
483	2019-01-03 23:55:00	2019-01-03 23:55:00	2018-11-30 04:50:00
484	2019-01-03 23:56:00	2019-01-03 23:56:00	2018-11-30 05:00:00
485	2019-01-03 23:57:00	2019-01-03 23:57:00	2018-11-30 05:10:00
486	2019-01-03 23:58:00	2019-01-03 23:58:00	2018-11-30 05:20:00
487	2019-01-03 23:59:00	2019-01-03 23:59:00	2018-11-30 05:30:00
488	2019-01-04	2019-01-04	2018-11-30 05:40:00
489	2019-01-04 00:01:00	2019-01-04 00:01:00	2018-11-30 05:50:00
490	2019-01-04 00:02:00	2019-01-04 00:02:00	2018-11-30 06:00:00
491	2019-01-04 00:03:00	2019-01-04 00:03:00	2018-11-30 06:10:00
492	2019-01-04 00:04:00	2019-01-04 00:04:00	2018-11-30 06:20:00
493	2019-01-04 00:05:00	2019-01-04 00:05:00	2018-11-30 06:30:00
494	2019-01-04 00:06:00	2019-01-04 00:06:00	2018-11-30 06:40:00
495	2019-01-04 00:07:00	2019-01-04 00:07:00	2018-11-30 06:50:00
496	2019-01-04 00:08:00	2019-01-04 00:08:00	2018-11-30 07:00:00
497	2019-01-04 00:09:00	2019-01-04 00:09:00	2018-11-30 07:10:00
498	2019-01-04 00:10:00	2019-01-04 00:10:00	2018-11-30 07:20:00
499	2019-01-04 00:11:00	2019-01-04 00:11:00	2018-11-30 07:30:00
500	2019-01-04 00:12:00	2019-01-04 00:12:00	2018-11-30 07:40:00
501	2019-01-04 00:13:00	2019-01-04 00:13:00	2018-11-30 07:50:00
502	2019-01-04 00:14:00	2019-01-04 00:14:00	2018-11-30 08:00:00
503	2019-01-04 00:15:00	2019-01-04 00:15:00	2018-11-30 08:10:00
504	2019-01-04 00:17:00	2019-01-04 00:17:00	2018-11-30 08:20:00
505	2019-01-04 00:18:00	2019-01-04 00:18:00	2018-11-30 08:30:00
506	2019-01-04 00:19:00	2019-01-04 00:19:00	2018-11-30 08:40:00
507	2019-01-04 00:20:00	2019-01-04 00:20:00	2018-11-30 08:50:00
508	2019-01-04 00:21:00	2019-01-04 00:21:00	2018-11-30 09:00:00
509	2019-01-04 00:22:00	2019-01-04 00:22:00	2018-11-30 09:10:00
510	2019-01-04 00:23:00	2019-01-04 00:23:00	2018-11-30 09:20:00
511	2019-01-04 00:24:00	2019-01-04 00:24:00	2018-11-30 09:30:00
512	2019-01-04 00:25:00	2019-01-04 00:25:00	2018-11-30 09:40:00
513	2019-01-04 00:26:00	2019-01-04 00:26:00	2018-11-30 09:50:00
514	2019-01-04 00:27:00	2019-01-04 00:27:00	2018-11-30 10:00:00
515	2019-01-04 00:28:00	2019-01-04 00:28:00	2018-11-30 10:10:00
516	2019-01-04 00:29:00	2019-01-04 00:29:00	2018-11-30 10:20:00
517	2019-01-04 00:30:00	2019-01-04 00:30:00	2018-11-30 20:30:00
518	2019-01-04 00:31:00	2019-01-04 00:31:00	2018-11-30 20:40:00
519	2019-01-04 00:32:00	2019-01-04 00:32:00	2018-11-30 20:50:00
520	2019-01-04 00:34:00	2019-01-04 00:34:00	2018-11-30 21:00:00
521	2019-01-04 00:35:00	2019-01-04 00:35:00	2018-11-30 21:10:00
522	2019-01-04 00:36:00	2019-01-04 00:36:00	2018-11-30 21:20:00
523	2019-01-04 00:37:00	2019-01-04 00:37:00	2018-11-30 21:30:00
524	2019-01-04 00:38:00	2019-01-04 00:38:00	2018-11-30 21:40:00
525	2019-01-04 00:39:00	2019-01-04 00:39:00	2018-11-30 21:50:00
526	2019-01-04 00:40:00	2019-01-04 00:40:00	2018-11-30 22:00:00
527	2019-01-04 00:41:00	2019-01-04 00:41:00	2018-11-30 22:10:00
528	2019-01-04 00:46:00	2019-01-04 00:46:00	2018-11-30 22:20:00
529	2019-01-04 00:47:00	2019-01-04 00:47:00	2018-11-30 22:30:00
530	2019-01-04 00:49:00	2019-01-04 00:49:00	2018-11-30 22:40:00
531	2019-01-04 00:50:00	2019-01-04 00:50:00	2018-11-30 22:50:00
532	2019-01-04 00:51:00	2019-01-04 00:51:00	2018-11-30 23:00:00
533	2019-01-04 00:52:00	2019-01-04 00:52:00	2018-11-30 23:10:00
534	2019-01-04 00:53:00	2019-01-04 00:53:00	2018-11-30 23:20:00
535	2019-01-04 00:54:00	2019-01-04 00:54:00	2018-11-30 23:30:00
536	2019-01-04 00:55:00	2019-01-04 00:55:00	2018-11-30 23:40:00
537	2019-01-04 00:56:00	2019-01-04 00:56:00	2018-11-30 23:50:00
538	2019-01-04 00:57:00	2019-01-04 00:57:00	2018-12-01
539	2019-01-04 00:58:00	2019-01-04 00:58:00	2018-12-01 00:10:00
540	2019-01-04 00:59:00	2019-01-04 00:59:00	2018-12-01 00:20:00
541	2019-01-04 01:00:00	2019-01-04 01:00:00	2018-12-01 00:30:00
542	2019-01-04 01:01:00	2019-01-04 01:01:00	2018-12-01 00:40:00
543	2019-01-04 01:02:00	2019-01-04 01:02:00	2018-12-01 00:50:00
544	2019-01-04 01:03:00	2019-01-04 01:03:00	2018-12-01 01:00:00
545	2019-01-04 01:06:00	2019-01-04 01:06:00	2018-12-01 01:10:00
546	2019-01-04 01:07:00	2019-01-04 01:07:00	2018-12-01 01:20:00
547	2019-01-04 01:08:00	2019-01-04 01:08:00	2018-12-01 01:30:00
548	2019-01-04 01:09:00	2019-01-04 01:09:00	2018-12-01 01:40:00
549	2019-01-04 01:10:00	2019-01-04 01:10:00	2018-12-01 01:50:00
550	2019-01-04 01:11:00	2019-01-04 01:11:00	2018-12-01 02:00:00
551	2019-01-04 01:12:00	2019-01-04 01:12:00	2018-12-01 02:10:00
552	2019-01-04 01:14:00	2019-01-04 01:14:00	2018-12-01 02:20:00
553	2019-01-04 01:15:00	2019-01-04 01:15:00	2018-12-01 02:30:00
554	2019-01-04 01:16:00	2019-01-04 01:16:00	2018-12-01 02:40:00
555	2019-01-04 01:17:00	2019-01-04 01:17:00	2018-12-01 02:50:00
556	2019-01-04 01:18:00	2019-01-04 01:18:00	2018-12-01 03:00:00
557	2019-01-04 01:19:00	2019-01-04 01:19:00	2018-12-01 03:10:00
558	2019-01-04 01:20:00	2019-01-04 01:20:00	2018-12-01 03:30:00
559	2019-01-04 01:21:00	2019-01-04 01:21:00	2018-12-01 03:40:00
560	2019-01-04 01:22:00	2019-01-04 01:22:00	2018-12-01 03:50:00
561	2019-01-04 01:23:00	2019-01-04 01:23:00	2018-12-01 04:00:00
562	2019-01-04 01:24:00	2019-01-04 01:24:00	2018-12-01 04:10:00
563	2019-01-04 01:25:00	2019-01-04 01:25:00	2018-12-01 04:20:00
564	2019-01-04 01:26:00	2019-01-04 01:26:00	2018-12-01 04:30:00
565	2019-01-04 01:27:00	2019-01-04 01:27:00	2018-12-01 04:40:00
566	2019-01-04 01:28:00	2019-01-04 01:28:00	2018-12-01 04:50:00
567	2019-01-04 01:29:00	2019-01-04 01:29:00	2018-12-01 05:00:00
568	2019-01-04 01:31:00	2019-01-04 01:31:00	2018-12-01 05:10:00
569	2019-01-04 01:32:00	2019-01-04 01:32:00	2018-12-01 05:20:00
570	2019-01-04 01:33:00	2019-01-04 01:33:00	2018-12-01 05:30:00
571	2019-01-04 01:34:00	2019-01-04 01:34:00	2018-12-01 05:40:00
572	2019-01-04 01:35:00	2019-01-04 01:35:00	2018-12-01 05:50:00
573	2019-01-04 01:36:00	2019-01-04 01:36:00	2018-12-01 06:00:00
574	2019-01-04 01:37:00	2019-01-04 01:37:00	2018-12-01 06:10:00
575	2019-01-04 01:38:00	2019-01-04 01:38:00	2018-12-01 06:20:00
576	2019-01-04 01:39:00	2019-01-04 01:39:00	2018-12-01 06:30:00
577	2019-01-04 01:40:00	2019-01-04 01:40:00	2018-12-01 06:40:00
578	2019-01-04 01:41:00	2019-01-04 01:41:00	2018-12-01 06:50:00
579	2019-01-04 01:42:00	2019-01-04 01:42:00	2018-12-01 07:00:00
580	2019-01-04 01:43:00	2019-01-04 01:43:00	2018-12-01 07:10:00
581	2019-01-04 01:47:00	2019-01-04 01:47:00	2018-12-01 07:20:00
582	2019-01-04 01:48:00	2019-01-04 01:48:00	2018-12-01 07:30:00
583	2019-01-04 01:49:00	2019-01-04 01:49:00	2018-12-01 07:40:00
584	2019-01-04 01:50:00	2019-01-04 01:50:00	2018-12-01 07:50:00
585	2019-01-04 01:51:00	2019-01-04 01:51:00	2018-12-01 08:00:00
586	2019-01-04 01:52:00	2019-01-04 01:52:00	2018-12-01 08:10:00
587	2019-01-04 01:53:00	2019-01-04 01:53:00	2018-12-01 08:20:00
588	2019-01-04 01:54:00	2019-01-04 01:54:00	2018-12-01 08:30:00
589	2019-01-04 01:55:00	2019-01-04 01:55:00	2018-12-01 08:40:00
590	2019-01-04 01:56:00	2019-01-04 01:56:00	2018-12-01 08:50:00
591	2019-01-04 01:57:00	2019-01-04 01:57:00	2018-12-01 09:00:00
592	2019-01-04 01:58:00	2019-01-04 01:58:00	2018-12-01 09:10:00
593	2019-01-04 01:59:00	2019-01-04 01:59:00	2018-12-01 09:20:00
594	2019-01-04 02:00:00	2019-01-04 02:00:00	2018-12-06 12:10:00
595	2019-01-04 02:01:00	2019-01-04 02:01:00	2018-12-06 12:40:00
596	2019-01-04 02:02:00	2019-01-04 02:02:00	2018-12-06 12:50:00
597	2019-01-04 02:03:00	2019-01-04 02:03:00	2018-12-06 13:10:00
598	2019-01-04 02:04:00	2019-01-04 02:04:00	2018-12-06 13:20:00
599	2019-01-04 02:05:00	2019-01-04 02:05:00	2018-12-06 13:30:00
600	2019-01-04 02:06:00	2019-01-04 02:06:00	2018-12-06 13:40:00
601	2019-01-04 02:07:00	2019-01-04 02:07:00	2018-12-06 13:50:00
602	2019-01-04 02:08:00	2019-01-04 02:08:00	2018-12-06 14:00:00
603	2019-01-04 02:10:00		2018-12-06 14:10:00
604	2019-01-04 02:11:00		2018-12-06 14:20:00
605	2019-01-04 02:12:00		2018-12-06 14:30:00
606	2019-01-04 02:13:00		2018-12-06 14:40:00
607	2019-01-04 02:14:00		2018-12-06 14:50:00
608	2019-01-04 02:15:00		2018-12-06 15:10:00
609	2019-01-04 02:16:00		2018-12-06 15:40:00
610	2019-01-04 02:17:00		2018-12-06 15:50:00
611	2019-01-04 02:18:00		2018-12-06 16:00:00
612	2019-01-04 02:19:00		2018-12-06 16:10:00
613	2019-01-04 02:20:00		2018-12-06 16:20:00
614	2019-01-04 02:21:00		2018-12-06 16:30:00
615	2019-01-04 02:23:00		2018-12-06 16:40:00
616	2019-01-04 02:24:00		2018-12-06 16:50:00
617	2019-01-04 02:25:00		2018-12-06 17:00:00
618	2019-01-04 02:26:00		2018-12-06 19:30:00
619	2019-01-04 02:27:00		2018-12-06 20:20:00
620	2019-01-04 02:28:00		2018-12-06 20:30:00
621	2019-01-04 02:29:00		2018-12-06 20:50:00
622	2019-01-04 02:30:00		2018-12-06 21:00:00
623	2019-01-04 02:31:00		2018-12-06 21:20:00
624	2019-01-04 02:32:00		2018-12-06 21:30:00
625	2019-01-04 02:34:00		2018-12-06 21:40:00
626	2019-01-04 02:35:00		2018-12-06 21:50:00
627	2019-01-04 02:36:00		2018-12-06 22:00:00
628	2019-01-04 02:37:00		2018-12-07 00:10:00
629	2019-01-04 02:38:00		2018-12-07 00:20:00
630	2019-01-04 02:39:00		2018-12-07 01:30:00
631	2019-01-04 02:40:00		2018-12-07 01:40:00
632	2019-01-04 02:41:00		2018-12-07 01:50:00
633	2019-01-04 02:42:00		2018-12-07 02:10:00
634	2019-01-04 02:43:00		2018-12-07 02:20:00
635	2019-01-04 02:44:00		2018-12-07 02:30:00
636	2019-01-04 02:45:00		2018-12-07 02:50:00
637	2019-01-04 02:46:00		2018-12-07 03:00:00
638	2019-01-04 02:47:00		2018-12-07 03:30:00
639	2019-01-04 02:48:00		2018-12-07 03:40:00
640	2019-01-04 02:49:00		2018-12-07 03:50:00
641	2019-01-04 02:50:00		2018-12-07 05:00:00
642	2019-01-04 02:51:00		2018-12-07 05:10:00
643	2019-01-04 02:52:00		2018-12-07 07:20:00
644	2019-01-04 02:53:00		2018-12-07 07:30:00
645	2019-01-04 02:55:00		2018-12-07 07:40:00
646	2019-01-04 02:56:00		2018-12-07 07:50:00
647	2019-01-04 02:57:00		2018-12-07 08:00:00
648	2019-01-04 02:58:00		2018-12-07 08:10:00
649	2019-01-04 02:59:00		2018-12-07 08:20:00
650	2019-01-04 03:00:00		2018-12-07 08:40:00
651	2019-01-04 03:01:00		2018-12-07 08:50:00
652	2019-01-04 03:02:00		2018-12-10 00:10:00
653	2019-01-04 03:03:00		2018-12-10 00:20:00
654	2019-01-04 03:04:00		2018-12-10 00:30:00
655	2019-01-04 03:05:00		2018-12-10 00:40:00
656	2019-01-04 03:06:00		2018-12-10 00:50:00
657	2019-01-04 03:07:00		2018-12-10 01:00:00
658	2019-01-04 03:08:00		2018-12-10 01:10:00
659	2019-01-04 03:09:00		2018-12-10 01:20:00
660	2019-01-04 03:10:00		2018-12-10 01:30:00
661	2019-01-04 03:11:00		2018-12-10 01:40:00
662	2019-01-04 03:12:00		2018-12-10 01:50:00
663	2019-01-04 03:13:00		2018-12-10 02:00:00
664	2019-01-04 03:14:00		2018-12-10 02:10:00
665	2019-01-04 03:15:00		2018-12-10 02:20:00
666	2019-01-04 03:16:00		2018-12-10 02:30:00
667	2019-01-04 03:17:00		2018-12-10 02:40:00
668	2019-01-04 03:18:00		2018-12-10 02:50:00
669	2019-01-04 03:19:00		2018-12-10 03:00:00
670	2019-01-04 03:20:00		2018-12-10 03:10:00
671	2019-01-04 03:22:00		2018-12-10 03:20:00
672	2019-01-04 03:23:00		2018-12-10 03:30:00
673	2019-01-04 03:24:00		2018-12-10 03:40:00
674	2019-01-04 03:25:00		2018-12-10 03:50:00
675	2019-01-04 03:26:00		2018-12-10 04:00:00
676	2019-01-04 03:27:00		2018-12-10 04:10:00
677	2019-01-04 03:28:00		2018-12-10 04:20:00
678	2019-01-04 03:29:00		2018-12-10 04:30:00
679	2019-01-04 03:30:00		2018-12-10 04:40:00
680	2019-01-04 03:31:00		2018-12-10 04:50:00
681	2019-01-04 03:32:00		2018-12-10 05:00:00
682	2019-01-04 03:33:00		2018-12-10 05:10:00
683	2019-01-04 03:34:00		2018-12-10 05:20:00
684	2019-01-04 03:35:00		2018-12-10 05:30:00
685	2019-01-04 03:36:00		2018-12-10 05:40:00
686	2019-01-04 03:37:00		2018-12-10 05:50:00
687	2019-01-04 03:38:00		2018-12-10 06:00:00
688	2019-01-04 03:39:00		2018-12-10 06:10:00
689	2019-01-04 03:40:00		2018-12-10 06:20:00
690	2019-01-04 03:41:00		2018-12-10 06:30:00
691	2019-01-04 03:42:00		2018-12-10 06:40:00
692	2019-01-04 03:43:00		2018-12-10 06:50:00
693	2019-01-04 03:44:00		2018-12-10 07:00:00
694	2019-01-04 03:45:00		2018-12-10 07:10:00
695	2019-01-04 03:46:00		2018-12-10 07:20:00
696	2019-01-04 03:47:00		2018-12-10 07:30:00
697	2019-01-04 03:48:00		2018-12-10 07:40:00
698	2019-01-04 03:49:00		2018-12-10 07:50:00
699	2019-01-04 03:50:00		2018-12-10 08:00:00
700	2019-01-04 03:51:00		2018-12-10 08:10:00
701	2019-01-04 03:52:00		2018-12-10 08:20:00
702	2019-01-04 03:53:00		2018-12-10 08:30:00
703	2019-01-04 03:54:00		2018-12-10 08:40:00
704	2019-01-04 03:55:00		2018-12-10 08:50:00
705	2019-01-04 03:56:00		2018-12-10 09:00:00
706	2019-01-04 03:57:00		2018-12-10 09:10:00
707	2019-01-04 03:58:00		2018-12-10 09:20:00
708	2019-01-04 03:59:00		2018-12-10 09:30:00
709	2019-01-04 04:00:00		2018-12-10 09:40:00
710	2019-01-04 04:01:00		2018-12-10 09:50:00
711	2019-01-04 04:02:00		2018-12-10 10:00:00
712	2019-01-04 04:03:00		2018-12-10 22:00:00
713	2019-01-04 04:04:00		2018-12-10 22:10:00
714	2019-01-04 04:05:00		2018-12-10 22:20:00
715	2019-01-04 04:06:00		2018-12-10 22:30:00
716	2019-01-04 04:07:00		2018-12-10 22:40:00
717	2019-01-04 04:08:00		2018-12-10 22:50:00
718	2019-01-04 04:09:00		2018-12-10 23:00:00
719	2019-01-04 04:10:00		2018-12-10 23:10:00
720	2019-01-04 04:11:00		2018-12-10 23:20:00
721	2019-01-04 04:12:00		2018-12-10 23:30:00
722	2019-01-04 04:13:00		2018-12-10 23:40:00
723	2019-01-04 04:14:00		2018-12-11 01:00:00
724	2019-01-04 04:15:00		2018-12-11 01:10:00
725	2019-01-04 04:16:00		2018-12-11 01:20:00
726	2019-01-04 04:17:00		2018-12-11 01:30:00
727	2019-01-04 04:18:00		2018-12-11 01:40:00
728	2019-01-04 04:19:00		2018-12-11 01:50:00
729	2019-01-04 04:20:00		2018-12-11 02:00:00
730	2019-01-04 04:21:00		2018-12-11 02:10:00
731	2019-01-04 04:22:00		2018-12-11 02:20:00
732	2019-01-04 04:23:00		2018-12-11 02:30:00
733	2019-01-04 04:24:00		2018-12-11 02:40:00
734	2019-01-04 04:25:00		2018-12-11 02:50:00
735	2019-01-04 04:26:00		2018-12-11 03:00:00
736	2019-01-04 04:27:00		2018-12-11 03:10:00
737	2019-01-04 04:28:00		2018-12-14 15:50:00
738	2019-01-04 04:29:00		2018-12-14 16:00:00
739	2019-01-04 04:30:00		2018-12-14 16:10:00
740	2019-01-04 04:31:00		2018-12-14 16:20:00
741	2019-01-04 04:32:00		2018-12-14 16:30:00
742	2019-01-04 04:33:00		2018-12-14 16:40:00
743	2019-01-04 04:34:00		2018-12-14 16:50:00
744	2019-01-04 04:35:00		2018-12-14 17:00:00
745	2019-01-04 04:36:00		2018-12-14 17:10:00
746	2019-01-04 04:37:00		2018-12-14 17:20:00
747	2019-01-04 04:38:00		2018-12-14 17:30:00
748	2019-01-04 04:39:00		2018-12-14 17:40:00
749	2019-01-04 04:40:00		2018-12-14 17:50:00
750	2019-01-04 04:41:00		2018-12-14 18:00:00
751	2019-01-04 04:42:00		2018-12-14 18:10:00
752	2019-01-04 04:43:00		2018-12-14 18:20:00
753	2019-01-04 04:44:00		2018-12-14 18:30:00
754	2019-01-04 04:45:00		2018-12-14 18:40:00
755	2019-01-04 04:46:00		2018-12-14 18:50:00
756	2019-01-04 04:47:00		2018-12-14 19:00:00
757	2019-01-04 04:48:00		2018-12-14 19:10:00
758	2019-01-04 04:49:00		2018-12-14 19:20:00
759	2019-01-04 04:50:00		2018-12-14 19:30:00
760	2019-01-04 04:51:00		2018-12-14 19:40:00
761	2019-01-04 04:52:00		2018-12-14 19:50:00
762	2019-01-04 04:53:00		2018-12-14 20:00:00
763	2019-01-04 04:54:00		2018-12-14 20:10:00
764	2019-01-04 04:55:00		2018-12-14 20:20:00
765	2019-01-04 04:56:00		2018-12-14 20:30:00
766	2019-01-04 04:57:00		2018-12-14 20:40:00
767	2019-01-04 04:58:00		2018-12-14 20:50:00
768	2019-01-04 04:59:00		2018-12-14 21:00:00
769	2019-01-04 05:00:00		2018-12-14 21:10:00
770	2019-01-04 05:01:00		2018-12-14 21:20:00
771	2019-01-04 05:02:00		2018-12-14 21:30:00
772	2019-01-04 05:03:00		2018-12-14 21:40:00
773	2019-01-04 05:04:00		2018-12-14 21:50:00
774	2019-01-04 05:05:00		2018-12-14 22:00:00
775	2019-01-04 05:06:00		2018-12-14 22:10:00
776	2019-01-04 05:07:00		2018-12-14 22:20:00
777	2019-01-04 05:08:00		2018-12-14 22:30:00
778	2019-01-04 05:09:00		2018-12-14 22:40:00
779	2019-01-04 05:10:00		2018-12-14 22:50:00
780	2019-01-04 05:11:00		2018-12-14 23:00:00
781	2019-01-04 05:12:00		2018-12-14 23:10:00
782	2019-01-04 05:13:00		2018-12-14 23:20:00
783	2019-01-04 05:14:00		2018-12-14 23:30:00
784	2019-01-04 05:15:00		2018-12-14 23:40:00
785	2019-01-04 05:16:00		2018-12-15 05:20:00
786	2019-01-04 05:17:00		2018-12-15 05:30:00
787	2019-01-04 05:18:00		2018-12-15 05:40:00
788	2019-01-04 05:19:00		2018-12-15 05:50:00
789	2019-01-04 05:20:00		2018-12-17 17:30:00
790	2019-01-04 05:21:00		2018-12-17 17:40:00
791	2019-01-04 05:22:00		2018-12-17 17:50:00
792	2019-01-04 05:23:00		2018-12-17 18:00:00
793	2019-01-04 05:24:00		2018-12-17 18:10:00
794	2019-01-04 05:25:00		2018-12-17 20:30:00
795	2019-01-04 05:26:00		2018-12-17 20:40:00
796	2019-01-04 05:27:00		2018-12-17 20:50:00
797	2019-01-04 05:28:00		2018-12-17 21:00:00
798	2019-01-04 05:29:00		2018-12-17 21:10:00
799	2019-01-04 05:30:00		2018-12-17 21:20:00
800	2019-01-04 05:31:00		2018-12-17 21:30:00
801	2019-01-04 05:32:00		2018-12-17 21:40:00
802	2019-01-04 05:33:00		2018-12-17 21:50:00
803	2019-01-04 05:34:00		2018-12-17 22:00:00
804	2019-01-04 05:35:00		2018-12-17 22:10:00
805	2019-01-04 05:36:00		2018-12-17 22:20:00
806	2019-01-04 05:37:00		2018-12-17 22:30:00
807	2019-01-04 05:38:00		2018-12-17 22:40:00
808	2019-01-04 05:39:00		2018-12-17 22:50:00
809	2019-01-04 05:40:00		2018-12-17 23:00:00
810	2019-01-04 05:41:00		2018-12-17 23:10:00
811	2019-01-04 05:42:00		2018-12-17 23:20:00
812	2019-01-04 05:43:00		2018-12-17 23:30:00
813	2019-01-04 05:44:00		2018-12-17 23:40:00
814	2019-01-04 05:45:00		2018-12-17 23:50:00
815	2019-01-04 05:46:00		2018-12-18
816	2019-01-04 05:47:00		2018-12-18 00:10:00
817	2019-01-04 05:48:00		2018-12-18 00:20:00
818	2019-01-04 05:49:00		2018-12-18 00:30:00
819	2019-01-04 05:50:00		2018-12-18 00:40:00
820	2019-01-04 05:51:00		2018-12-18 00:50:00
821	2019-01-04 05:52:00		2018-12-18 01:00:00
822	2019-01-04 05:53:00		2018-12-18 01:10:00
823	2019-01-04 05:54:00		2018-12-18 01:20:00
824	2019-01-04 05:55:00		2018-12-18 01:30:00
825	2019-01-04 05:56:00		2018-12-18 01:40:00
826	2019-01-04 05:57:00		2018-12-18 01:50:00
827	2019-01-04 05:58:00		2018-12-18 02:00:00
828	2019-01-04 05:59:00		2018-12-18 02:10:00
829	2019-01-04 06:00:00		2018-12-18 02:20:00
830	2019-01-04 06:01:00		2018-12-18 02:30:00
831	2019-01-04 06:02:00		2018-12-18 02:40:00
832	2019-01-04 06:03:00		2018-12-18 02:50:00
833	2019-01-04 06:04:00		2018-12-18 03:00:00
834	2019-01-04 06:05:00		2018-12-18 03:10:00
835	2019-01-04 06:06:00		2018-12-18 03:20:00
836	2019-01-04 06:07:00		2018-12-18 03:30:00
837	2019-01-04 06:08:00		2018-12-18 03:40:00
838	2019-01-04 06:09:00		2018-12-18 03:50:00
839	2019-01-04 06:10:00		2018-12-18 04:00:00
840	2019-01-04 06:11:00		2018-12-18 04:10:00
841	2019-01-04 06:12:00		2018-12-18 04:20:00
842	2019-01-04 06:13:00		2018-12-18 04:30:00
843	2019-01-04 06:14:00		2018-12-18 04:40:00
844	2019-01-04 06:15:00		2018-12-18 04:50:00
845	2019-01-04 06:16:00		2018-12-18 05:00:00
846	2019-01-04 06:17:00		2018-12-18 05:10:00
847	2019-01-04 06:18:00		2018-12-18 05:20:00
848	2019-01-04 06:19:00		2018-12-18 05:30:00
849	2019-01-04 06:20:00		2018-12-18 05:40:00
850	2019-01-04 06:21:00		2018-12-18 05:50:00
851	2019-01-04 06:22:00		2018-12-18 06:00:00
852	2019-01-04 06:23:00		2018-12-18 06:10:00
853	2019-01-04 06:24:00		2018-12-18 06:20:00
854	2019-01-04 06:25:00		2018-12-18 06:30:00
855	2019-01-04 06:26:00		2018-12-18 06:40:00
856	2019-01-04 06:27:00		2018-12-18 06:50:00
857	2019-01-04 06:28:00		2018-12-18 07:40:00
858	2019-01-04 06:29:00		2018-12-18 07:50:00
859	2019-01-04 06:30:00		2018-12-18 08:10:00
860	2019-01-04 06:31:00		2018-12-18 22:10:00
861	2019-01-04 06:32:00		2018-12-18 22:20:00
862	2019-01-04 06:33:00		2018-12-18 22:30:00
863	2019-01-04 06:34:00		2018-12-18 22:40:00
864	2019-01-04 06:35:00		2018-12-18 22:50:00
865	2019-01-04 06:36:00		2018-12-18 23:00:00
866	2019-01-04 06:37:00		2018-12-18 23:10:00
867	2019-01-04 06:38:00		2018-12-18 23:20:00
868	2019-01-04 06:39:00		2018-12-18 23:30:00
869	2019-01-04 06:40:00		2018-12-18 23:40:00
870	2019-01-04 06:41:00		2018-12-18 23:50:00
871	2019-01-04 06:42:00		2018-12-19
872	2019-01-04 06:43:00		2018-12-19 00:10:00
873	2019-01-04 06:44:00		2018-12-19 00:20:00
874	2019-01-04 06:45:00		2018-12-19 00:30:00
875	2019-01-04 06:46:00		2018-12-19 00:40:00
876	2019-01-04 06:47:00		2018-12-19 00:50:00
877	2019-01-04 06:48:00		2018-12-19 01:00:00
878	2019-01-04 06:49:00		2018-12-19 01:10:00
879	2019-01-04 06:50:00		2018-12-19 01:20:00
880	2019-01-04 06:51:00		2018-12-19 01:30:00
881	2019-01-04 06:52:00		2018-12-19 01:40:00
882	2019-01-04 06:53:00		2018-12-19 01:50:00
883	2019-01-04 06:54:00		2018-12-19 02:00:00
884	2019-01-04 06:55:00		2018-12-19 02:10:00
885	2019-01-04 06:56:00		2018-12-19 02:20:00
886	2019-01-04 06:57:00		2018-12-19 14:40:00
887	2019-01-04 06:58:00		2018-12-19 14:50:00
888	2019-01-04 06:59:00		2018-12-19 15:00:00
889	2019-01-04 07:00:00		2018-12-19 15:10:00
890	2019-01-04 07:01:00		2018-12-19 17:00:00
891	2019-01-04 07:02:00		2018-12-19 20:50:00
892	2019-01-04 07:03:00		2018-12-19 21:00:00
893	2019-01-04 07:04:00		2018-12-19 21:10:00
894	2019-01-04 07:05:00		2018-12-19 21:20:00
895	2019-01-04 07:06:00		2018-12-19 21:30:00
896	2019-01-04 07:07:00		2018-12-19 21:40:00
897	2019-01-04 07:08:00		2018-12-19 21:50:00
898	2019-01-04 07:09:00		2018-12-19 22:00:00
899	2019-01-04 07:10:00		2018-12-19 22:20:00
900	2019-01-04 07:11:00		2018-12-19 22:50:00
901	2019-01-04 07:12:00		2018-12-19 23:00:00
902	2019-01-04 07:13:00		2018-12-19 23:10:00
903	2019-01-04 07:14:00		2018-12-19 23:20:00
904	2019-01-04 07:15:00		2018-12-19 23:30:00
905	2019-01-04 07:16:00		2018-12-19 23:40:00
906	2019-01-04 07:17:00		2018-12-19 23:50:00
907	2019-01-04 07:18:00		2018-12-20
908	2019-01-04 07:19:00		2018-12-20 00:10:00
909	2019-01-04 07:20:00		2018-12-20 00:20:00
910	2019-01-04 07:21:00		2018-12-20 00:30:00
911	2019-01-04 07:22:00		2018-12-20 00:40:00
912	2019-01-04 07:23:00		2018-12-20 00:50:00
913	2019-01-04 07:24:00		2018-12-20 01:00:00
914	2019-01-04 07:25:00		2018-12-20 01:10:00
915	2019-01-04 07:26:00		2018-12-20 01:20:00
916	2019-01-04 07:27:00		2018-12-20 01:30:00
917	2019-01-04 07:28:00		2018-12-20 01:40:00
918	2019-01-04 07:29:00		2018-12-20 03:00:00
919	2019-01-04 07:30:00		2018-12-20 03:50:00
920	2019-01-04 07:31:00		2018-12-20 07:00:00
921	2019-01-04 07:32:00		2018-12-20 07:30:00
922	2019-01-04 07:33:00		2018-12-20 07:40:00
923	2019-01-04 07:34:00		2018-12-20 07:50:00
924	2019-01-04 07:35:00		2018-12-20 08:00:00
925	2019-01-04 07:36:00		2018-12-20 08:10:00
926	2019-01-04 07:37:00		2018-12-20 08:20:00
927	2019-01-04 07:38:00		2018-12-20 08:30:00
928	2019-01-04 07:39:00		2018-12-20 12:40:00
929	2019-01-04 07:40:00		2018-12-20 12:50:00
930	2019-01-04 07:41:00		2018-12-20 13:00:00
931	2019-01-04 07:42:00		2018-12-20 13:10:00
932	2019-01-04 07:43:00		2018-12-20 13:20:00
933	2019-01-04 07:44:00		2018-12-20 13:30:00
934	2019-01-04 07:45:00		2018-12-20 13:40:00
935	2019-01-04 07:46:00		2018-12-20 13:50:00
936	2019-01-04 07:47:00		2018-12-20 14:20:00
937	2019-01-04 07:48:00		2018-12-20 14:30:00
938	2019-01-04 07:49:00		2018-12-20 14:40:00
939	2019-01-04 07:50:00		2018-12-20 14:50:00
940	2019-01-04 07:51:00		2018-12-20 15:10:00
941	2019-01-04 07:52:00		2018-12-20 15:50:00
942	2019-01-04 07:53:00		2018-12-20 16:00:00
943	2019-01-04 07:54:00		2018-12-20 16:20:00
944	2019-01-04 07:55:00		2018-12-20 16:30:00
945	2019-01-04 07:56:00		2018-12-20 17:00:00
946	2019-01-04 07:57:00		2018-12-20 17:20:00
947	2019-01-04 07:58:00		2018-12-20 17:30:00
948	2019-01-04 07:59:00		2018-12-20 17:40:00
949	2019-01-04 08:00:00		2018-12-20 17:50:00
950	2019-01-04 08:01:00		2018-12-20 18:00:00
951	2019-01-04 08:02:00		2018-12-20 18:10:00
952	2019-01-04 08:03:00		2018-12-20 21:10:00
953	2019-01-04 08:04:00		2018-12-20 21:20:00
954	2019-01-04 08:05:00		2018-12-20 21:30:00
955	2019-01-04 08:06:00		2018-12-20 21:40:00
956	2019-01-04 08:07:00		2018-12-21 21:00:00
957	2019-01-04 08:08:00		2018-12-21 21:10:00
958	2019-01-04 08:09:00		2018-12-21 21:20:00
959	2019-01-04 08:10:00		2018-12-21 21:30:00
960	2019-01-04 08:11:00		2018-12-21 22:50:00
961	2019-01-04 08:12:00		2018-12-21 23:00:00
962	2019-01-04 08:13:00		2018-12-21 23:10:00
963	2019-01-04 08:14:00		2018-12-21 23:20:00
964	2019-01-04 08:15:00		2018-12-22
965	2019-01-04 08:16:00		2018-12-22 00:10:00
966	2019-01-04 08:17:00		2018-12-22 04:10:00
967	2019-01-04 08:18:00		2018-12-22 04:20:00
968	2019-01-04 08:19:00		2018-12-22 04:30:00
969	2019-01-04 08:20:00		2018-12-22 04:40:00
970	2019-01-04 08:21:00		2018-12-22 04:50:00
971	2019-01-04 08:22:00		2018-12-22 05:00:00
972	2019-01-04 08:23:00		2018-12-22 21:20:00
973	2019-01-04 08:24:00		2018-12-22 21:30:00
974	2019-01-04 08:25:00		2018-12-22 21:40:00
975	2019-01-04 08:26:00		2018-12-22 21:50:00
976	2019-01-04 08:27:00		2018-12-22 22:00:00
977	2019-01-04 08:28:00		2018-12-22 22:10:00
978	2019-01-04 08:29:00		2018-12-22 22:20:00
979	2019-01-04 08:30:00		2018-12-22 22:30:00
980	2019-01-04 08:31:00		2018-12-22 22:40:00
981	2019-01-04 08:32:00		2018-12-22 22:50:00
982	2019-01-04 08:33:00		2018-12-22 23:00:00
983	2019-01-04 08:34:00		2018-12-22 23:10:00
984	2019-01-04 08:35:00		2018-12-22 23:20:00
985	2019-01-04 08:36:00		2018-12-22 23:30:00
986	2019-01-04 08:37:00		2018-12-22 23:40:00
987	2019-01-04 08:38:00		2018-12-22 23:50:00
988	2019-01-04 08:39:00		2018-12-23 01:00:00
989	2019-01-04 08:40:00		2018-12-23 01:10:00
990	2019-01-04 08:41:00		2018-12-23 01:20:00
991	2019-01-04 08:42:00		2018-12-23 01:30:00
992	2019-01-04 08:43:00		2018-12-23 01:40:00
993	2019-01-04 08:44:00		2018-12-23 01:50:00
994	2019-01-04 08:45:00		2018-12-23 21:30:00
995	2019-01-04 08:46:00		2018-12-23 21:40:00
996	2019-01-04 08:47:00		2018-12-23 21:50:00
997	2019-01-04 08:48:00		2018-12-23 22:00:00
998	2019-01-04 08:49:00		2018-12-23 22:10:00
999	2019-01-04 08:50:00		2018-12-23 22:20:00
1000	2019-01-04 08:51:00		2018-12-23 22:30:00
1001	2019-01-04 08:52:00		2018-12-24 00:20:00
1002	2019-01-04 08:53:00		2018-12-24 00:30:00
1003	2019-01-04 08:54:00		2018-12-24 00:40:00
1004	2019-01-04 09:09:00		2018-12-24 00:50:00
1005	2019-01-04 19:54:00		2018-12-24 01:00:00
1006	2019-01-04 19:55:00		2018-12-24 01:40:00
1007	2019-01-04 19:56:00		2018-12-24 01:50:00
1008	2019-01-04 19:57:00		2018-12-24 02:00:00
1009	2019-01-05 10:37:00		2018-12-24 02:50:00
1010	2019-01-05 11:20:00		2018-12-24 03:00:00
1011	2019-01-05 15:45:00		2018-12-24 03:10:00
1012	2019-01-05 15:46:00		2018-12-24 03:20:00
1013	2019-01-05 15:47:00		2018-12-24 03:30:00
1014	2019-01-05 15:50:00		2018-12-24 03:40:00
1015	2019-01-05 15:51:00		2018-12-24 03:50:00
1016	2019-01-05 15:53:00		2018-12-24 04:00:00
1017	2019-01-05 15:54:00		2018-12-24 04:20:00
1018	2019-01-05 16:24:00		2018-12-25 18:30:00
1019	2019-01-06 07:11:00		2018-12-25 18:40:00
1020	2019-01-06 07:13:00		2018-12-25 18:50:00
1021	2019-01-06 07:16:00		2018-12-25 19:00:00
1022	2019-01-06 07:17:00		2018-12-25 19:10:00
1023	2019-01-06 07:18:00		2018-12-25 19:20:00
1024	2019-01-06 07:19:00		2018-12-25 19:30:00
1025	2019-01-06 07:20:00		2018-12-25 19:40:00
1026	2019-01-06 07:21:00		2018-12-25 19:50:00
1027	2019-01-06 07:22:00		2018-12-25 20:00:00
1028	2019-01-06 07:23:00		2018-12-25 20:10:00
1029	2019-01-06 07:24:00		2018-12-25 20:20:00
1030	2019-01-06 07:25:00		2018-12-25 20:30:00
1031	2019-01-06 07:26:00		2018-12-25 20:40:00
1032	2019-01-06 07:28:00		2018-12-25 20:50:00
1033	2019-01-06 07:29:00		2018-12-25 21:00:00
1034	2019-01-06 07:30:00		2018-12-25 21:10:00
1035	2019-01-06 07:32:00		2018-12-25 21:20:00
1036	2019-01-06 08:37:00		2018-12-25 21:30:00
1037	2019-01-06 08:54:00		2018-12-25 21:40:00
1038	2019-01-06 09:02:00		2018-12-25 21:50:00
1039	2019-01-06 09:05:00		2018-12-25 22:00:00
1040	2019-01-06 09:11:00		2018-12-25 22:10:00
1041	2019-01-06 09:14:00		2018-12-25 22:20:00
1042	2019-01-06 09:17:00		2018-12-25 22:30:00
1043	2019-01-06 09:18:00		2019-01-02 18:20:00
1044	2019-01-06 09:19:00		2019-01-02 18:30:00
1045	2019-01-06 09:20:00		2019-01-02 18:40:00
1046	2019-01-06 09:21:00		2019-01-02 18:50:00
1047	2019-01-06 09:31:00		2019-01-02 19:00:00
1048	2019-01-06 09:35:00		2019-01-02 19:10:00
1049	2019-01-06 09:36:00		2019-01-02 19:20:00
1050	2019-01-06 09:40:00		2019-01-02 19:30:00
1051	2019-01-06 09:41:00		2019-01-02 19:40:00
1052	2019-01-06 09:42:00		2019-01-02 19:50:00
1053	2019-01-06 09:43:00		2019-01-03 01:50:00
1054	2019-01-06 09:44:00		2019-01-03 02:00:00
1055	2019-01-06 09:45:00		2019-01-03 02:10:00
1056	2019-01-06 09:48:00		2019-01-03 02:20:00
1057	2019-01-06 09:49:00		2019-01-03 02:30:00
1058	2019-01-06 09:50:00		2019-01-03 02:40:00
1059	2019-01-06 09:51:00		2019-01-03 03:30:00
1060	2019-01-06 09:52:00		2019-01-03 03:40:00
1061	2019-01-06 09:53:00		2019-01-03 03:50:00
1062	2019-01-06 09:56:00		2019-01-03 04:00:00
1063	2019-01-06 09:57:00		2019-01-03 04:10:00
1064	2019-01-06 10:00:00		2019-01-03 04:20:00
1065	2019-01-06 10:03:00		2019-01-03 04:30:00
1066	2019-01-06 10:06:00		2019-01-03 04:40:00
1067	2019-01-06 10:17:00		2019-01-03 04:50:00
1068	2019-01-06 10:18:00		2019-01-03 05:00:00
1069	2019-01-06 10:19:00		2019-01-03 05:10:00
1070	2019-01-06 10:20:00		2019-01-03 05:20:00
1071	2019-01-06 10:21:00		2019-01-03 05:30:00
1072	2019-01-06 10:22:00		2019-01-03 05:40:00
1073	2019-01-06 10:23:00		2019-01-03 05:50:00
1074	2019-01-06 10:24:00		2019-01-03 06:00:00
1075	2019-01-06 10:25:00		2019-01-03 06:30:00
1076	2019-01-06 10:26:00		2019-01-04 02:10:00
1077	2019-01-06 10:27:00		2019-01-04 02:20:00
1078	2019-01-06 10:28:00		2019-01-04 02:30:00
1079	2019-01-06 10:29:00		2019-01-04 02:40:00
1080	2019-01-06 10:30:00		2019-01-04 03:30:00
1081	2019-01-06 10:31:00		2019-01-04 03:40:00
1082	2019-01-06 10:32:00		2019-01-04 03:50:00
1083	2019-01-06 10:40:00		2019-01-04 04:00:00
1084	2019-01-06 10:41:00		2019-01-04 04:10:00
1085	2019-01-06 11:10:00		2019-01-04 04:20:00
1086	2019-01-06 11:18:00		2019-01-04 04:30:00
1087	2019-01-06 11:20:00		2019-01-04 05:20:00
1088	2019-01-07 23:06:00		2019-01-04 05:30:00
1089	2019-01-07 23:27:00		2019-01-04 05:40:00
1090	2019-01-07 23:54:00		2019-01-04 05:50:00
1091	2019-01-07 23:56:00		2019-01-04 06:30:00
1092	2019-01-07 23:58:00		2019-01-04 06:40:00
1093	2019-01-08 00:07:00		2019-01-04 06:50:00
1094	2019-01-08 00:13:00		2019-01-04 07:00:00
1095	2019-01-08 00:17:00		2019-01-04 07:10:00
1096	2019-01-08 00:18:00		2019-01-04 07:20:00
1097	2019-01-14 10:01:00		2019-01-05 14:00:00
1098	2019-01-14 10:02:00		2019-01-05 14:10:00
1099	2019-01-14 10:03:00		2019-01-05 14:20:00
1100	2019-01-14 10:04:00		2019-01-05 14:30:00
1101	2019-01-14 10:05:00		2019-01-05 14:40:00
1102	2019-01-14 10:06:00		2019-01-05 14:50:00
1103	2019-01-14 10:07:00		2019-01-05 15:00:00
1104	2019-01-14 10:08:00		2019-01-05 15:10:00
1105	2019-01-14 10:09:00		2019-01-05 15:20:00
1106	2019-01-14 10:10:00		2019-01-05 15:30:00
1107	2019-01-14 10:11:00		2019-01-05 15:40:00
1108	2019-01-14 10:12:00		2019-01-05 15:50:00
1109	2019-01-14 10:13:00		2019-01-05 16:00:00
1110	2019-01-14 10:14:00		2019-01-05 17:00:00
1111	2019-01-14 10:15:00		2019-01-05 17:10:00
1112	2019-01-14 10:16:00		2019-01-05 17:20:00
1113	2019-01-14 10:17:00		2019-01-05 17:30:00
1114	2019-01-14 10:18:00		2019-01-06 07:30:00
1115	2019-01-14 10:19:00		2019-01-06 07:40:00
1116	2019-01-14 10:20:00		2019-01-06 07:50:00
1117	2019-01-14 10:21:00		2019-01-06 08:40:00
1118	2019-01-14 10:22:00		2019-01-06 08:50:00
1119	2019-01-14 10:23:00		2019-01-06 09:00:00
1120	2019-01-14 10:24:00		2019-01-06 09:10:00
1121	2019-01-14 10:25:00		2019-01-06 09:20:00
1122	2019-01-14 10:26:00		2019-01-06 09:30:00
1123	2019-01-14 10:27:00		2019-01-06 09:40:00
1124	2019-01-14 10:28:00		2019-01-06 09:50:00
1125	2019-01-14 10:29:00		2019-01-06 10:00:00
1126	2019-01-14 10:30:00		2019-01-06 10:10:00
1127	2019-01-14 10:31:00		2019-01-06 10:20:00
1128	2019-01-14 10:32:00		2019-01-06 10:30:00
1129	2019-01-14 10:33:00		2019-01-06 10:40:00
1130	2019-01-14 10:34:00		2019-01-06 10:50:00
1131	2019-01-14 10:35:00		2019-01-06 11:00:00
1132	2019-01-14 10:36:00		2019-01-06 11:10:00
1133	2019-01-14 10:37:00		2019-01-06 11:20:00
1134	2019-01-14 10:38:00		2019-01-06 11:30:00
1135	2019-01-14 10:39:00		2019-01-06 11:40:00
1136	2019-01-14 10:40:00		2019-01-06 11:50:00
1137	2019-01-14 10:41:00		2019-01-06 12:00:00
1138	2019-01-14 10:42:00		2019-01-06 12:10:00
1139	2019-01-14 10:43:00		2019-01-06 12:20:00
1140	2019-01-14 10:44:00		2019-01-06 12:30:00
1141	2019-01-14 10:45:00		2019-01-06 12:40:00
1142	2019-01-14 10:46:00		2019-01-07 11:10:00
1143	2019-01-14 10:47:00		2019-01-07 11:50:00
1144	2019-01-14 10:48:00		2019-01-07 12:00:00
1145	2019-01-14 10:49:00		2019-01-12 23:00:00
1146	2019-01-14 10:50:00		2019-01-12 23:10:00
1147	2019-01-14 10:51:00		2019-01-12 23:20:00
1148	2019-01-14 10:52:00		2019-01-12 23:30:00
1149	2019-01-14 10:53:00		2019-01-12 23:40:00
1150	2019-01-14 10:54:00		2019-01-12 23:50:00
1151	2019-01-14 10:55:00		2019-01-13
1152	2019-01-14 10:57:00		2019-01-13 00:10:00
1153	2019-01-14 10:58:00		2019-01-13 00:20:00
1154	2019-01-14 10:59:00		2019-01-13 00:30:00
1155	2019-01-14 11:00:00		2019-01-13 00:40:00
1156	2019-01-14 11:01:00		2019-01-13 00:50:00
1157	2019-01-14 11:02:00		2019-01-13 01:00:00
1158	2019-01-14 11:03:00		2019-01-13 01:10:00
1159	2019-01-14 11:04:00		2019-01-13 01:20:00
1160	2019-01-14 11:06:00		2019-01-13 01:30:00
1161	2019-01-14 11:08:00		2019-01-13 01:40:00
1162	2019-01-14 11:09:00		2019-01-13 01:50:00
1163	2019-01-14 11:10:00		2019-01-13 02:00:00
1164	2019-01-14 11:16:00		2019-01-13 02:10:00
1165	2019-01-14 11:17:00		2019-01-13 02:20:00
1166	2019-01-14 11:18:00		2019-01-13 02:30:00
1167	2019-01-14 11:19:00		2019-01-13 02:40:00
1168	2019-01-14 11:27:00		2019-01-13 02:50:00
1169	2019-01-14 11:28:00		2019-01-13 03:00:00
1170	2019-01-14 12:08:00		2019-01-13 03:10:00
1171	2019-01-14 12:18:00		2019-01-13 03:20:00
1172	2019-01-14 12:19:00		2019-01-13 03:30:00
1173	2019-01-14 12:20:00		2019-01-13 03:40:00
1174	2019-01-14 12:22:00		2019-01-13 03:50:00
1175	2019-01-14 12:23:00		2019-01-13 04:30:00
1176	2019-01-14 12:24:00		2019-01-13 04:40:00
1177	2019-01-14 12:25:00		2019-01-13 04:50:00
1178	2019-01-14 12:26:00		2019-01-13 05:00:00
1179	2019-01-14 12:27:00		2019-01-13 05:10:00
1180	2019-01-14 12:28:00		2019-01-13 05:20:00
1181	2019-01-14 12:29:00		2019-01-13 05:30:00
1182	2019-01-14 12:30:00		2019-01-13 05:40:00
1183	2019-01-14 12:31:00		2019-01-13 05:50:00
1184	2019-01-14 12:32:00		2019-01-13 06:00:00
1185	2019-01-14 12:33:00		2019-01-13 06:10:00
1186	2019-01-14 12:34:00		2019-01-13 06:20:00
1187	2019-01-14 12:35:00		2019-01-14 12:00:00
1188	2019-01-14 12:36:00		2019-01-14 12:10:00
1189	2019-01-14 12:37:00		2019-01-14 12:20:00
1190	2019-01-14 12:38:00		2019-01-14 12:30:00
1191	2019-01-14 12:39:00		2019-01-14 12:40:00
1192	2019-01-14 12:40:00		2019-01-14 12:50:00
1193	2019-01-14 12:41:00		2019-01-14 13:00:00
1194	2019-01-14 12:42:00		2019-01-14 13:10:00
1195	2019-01-14 12:43:00		2019-01-14 13:20:00
1196	2019-01-14 12:44:00		2019-01-14 13:30:00
1197	2019-01-14 12:45:00		2019-01-14 13:40:00
1198	2019-01-14 12:49:00		2019-01-14 13:50:00
1199	2019-01-14 12:52:00		2019-01-14 14:00:00
1200	2019-01-14 12:57:00		2019-01-14 14:10:00
1201	2019-01-14 13:00:00		2019-01-14 14:20:00
1202	2019-01-14 13:01:00		2019-01-14 14:40:00
1203	2019-01-14 13:10:00		2019-01-14 14:50:00
1204	2019-01-14 13:13:00		2019-01-14 15:00:00
1205	2019-01-14 13:14:00		2019-01-14 15:10:00
1206	2019-01-14 13:15:00		2019-01-14 15:20:00
1207	2019-01-14 13:16:00		2019-01-14 15:30:00
1208	2019-01-14 13:24:00		2019-01-14 15:40:00
1209	2019-01-14 13:26:00		2019-01-14 15:50:00
1210	2019-01-14 13:27:00		2019-01-14 16:00:00
1211	2019-01-14 13:35:00		2019-01-14 16:10:00
1212	2019-01-14 13:36:00		2019-01-14 16:20:00
1213	2019-01-14 13:37:00		2019-01-14 16:30:00
1214	2019-01-14 13:38:00		2019-01-14 16:40:00
1215	2019-01-14 13:39:00		2019-01-14 16:50:00
1216	2019-01-14 13:40:00		2019-01-14 17:00:00
1217	2019-01-14 13:41:00		2019-01-14 17:10:00
1218	2019-01-14 13:42:00		2019-01-14 17:20:00
1219	2019-01-14 13:43:00		2019-01-14 17:30:00
1220	2019-01-14 13:44:00		2019-01-14 17:40:00
1221	2019-01-14 13:45:00		2019-01-14 17:50:00
1222	2019-01-14 13:48:00		2019-01-14 18:00:00
1223	2019-01-14 13:49:00		2019-01-14 18:10:00
1224	2019-01-14 13:50:00		2019-01-14 18:20:00
1225	2019-01-14 13:51:00		2019-01-14 18:30:00
1226	2019-01-14 13:52:00		2019-01-14 18:40:00
1227	2019-01-14 13:53:00		2019-01-14 20:30:00
1228	2019-01-14 13:54:00		2019-01-14 20:40:00
1229	2019-01-14 13:55:00		2019-01-14 20:50:00
1230	2019-01-14 13:56:00		2019-01-14 21:00:00
1231	2019-01-14 13:57:00		2019-01-14 21:10:00
1232	2019-01-14 13:58:00		2019-01-14 21:20:00
1233	2019-01-14 14:01:00		2019-01-14 21:30:00
1234	2019-01-14 14:02:00		2019-01-14 21:40:00
1235	2019-01-14 14:03:00		2019-01-14 21:50:00
1236	2019-01-14 14:04:00		2019-01-14 22:00:00
1237	2019-01-14 14:05:00		2019-01-14 22:10:00
1238	2019-01-14 14:10:00		2019-01-14 22:20:00
1239	2019-01-14 14:11:00		2019-01-14 22:30:00
1240	2019-01-14 14:12:00		2019-01-14 22:40:00
1241	2019-01-14 14:13:00		2019-01-14 22:50:00
1242	2019-01-14 14:14:00		2019-01-14 23:00:00
1243	2019-01-14 14:15:00		2019-01-14 23:10:00
1244	2019-01-14 14:16:00		2019-01-14 23:20:00
1245	2019-01-14 14:17:00		2019-01-14 23:30:00
1246	2019-01-14 14:18:00		2019-01-14 23:40:00
1247	2019-01-14 14:19:00		2019-01-14 23:50:00
1248	2019-01-14 14:20:00		2019-01-15
1249	2019-01-14 14:21:00		2019-01-15 00:10:00
1250	2019-01-14 14:22:00		2019-01-15 00:20:00
1251	2019-01-14 14:23:00		2019-01-15 00:30:00
1252	2019-01-14 14:24:00		2019-01-15 00:40:00
1253	2019-01-14 14:25:00		2019-01-15 00:50:00
1254	2019-01-14 14:26:00		2019-01-15 01:00:00
1255	2019-01-14 14:27:00		2019-01-15 01:10:00
1256	2019-01-14 14:28:00		2019-01-15 01:20:00
1257	2019-01-14 14:29:00		2019-01-15 01:30:00
1258	2019-01-14 14:30:00		2019-01-15 01:40:00
1259	2019-01-14 14:31:00		2019-01-15 01:50:00
1260	2019-01-14 14:32:00		2019-01-15 02:00:00
1261	2019-01-14 14:33:00		2019-01-15 02:10:00
1262	2019-01-14 14:34:00		2019-01-15 02:20:00
1263	2019-01-14 14:35:00		2019-01-15 02:30:00
1264	2019-01-14 14:36:00		2019-01-15 02:40:00
1265	2019-01-14 14:37:00		2019-01-15 02:50:00
1266	2019-01-14 14:38:00		2019-01-15 03:00:00
1267	2019-01-14 14:39:00		2019-01-15 03:10:00
1268	2019-01-14 14:40:00		2019-01-15 03:20:00
1269	2019-01-14 14:41:00		2019-01-15 03:30:00
1270	2019-01-14 14:42:00		2019-01-15 03:40:00
1271	2019-01-14 14:43:00		2019-01-15 03:50:00
1272	2019-01-14 14:44:00		2019-01-15 04:00:00
1273	2019-01-14 14:45:00		2019-01-15 11:10:00
1274	2019-01-14 14:46:00		2019-01-15 11:20:00
1275	2019-01-14 14:47:00		2019-01-15 11:30:00
1276	2019-01-14 14:48:00		2019-01-15 11:40:00
1277	2019-01-14 14:49:00		2019-01-15 11:50:00
1278	2019-01-14 14:50:00		2019-01-15 12:00:00
1279	2019-01-14 14:51:00		2019-01-15 15:20:00
1280	2019-01-14 14:52:00		2019-01-15 15:30:00
1281	2019-01-14 14:53:00		2019-01-15 15:40:00
1282	2019-01-14 14:54:00		2019-01-15 15:50:00
1283	2019-01-14 14:55:00		2019-01-15 17:40:00
1284	2019-01-14 14:56:00		2019-01-15 17:50:00
1285	2019-01-14 14:58:00		2019-01-15 18:00:00
1286	2019-01-14 14:59:00		2019-01-15 18:10:00
1287	2019-01-14 15:01:00		2019-01-21 20:50:00
1288	2019-01-14 15:06:00		2019-01-21 21:00:00
1289	2019-01-14 15:07:00		2019-01-21 21:10:00
1290	2019-01-14 15:08:00		2019-01-21 21:20:00
1291	2019-01-14 15:09:00		2019-01-21 21:30:00
1292	2019-01-14 15:10:00		2019-01-21 21:40:00
1293	2019-01-14 15:11:00		2019-01-21 21:50:00
1294	2019-01-14 15:12:00		2019-01-21 22:00:00
1295	2019-01-14 15:13:00		2019-01-21 22:10:00
1296	2019-01-14 15:14:00		2019-01-21 22:20:00
1297	2019-01-14 15:15:00		2019-01-21 22:30:00
1298	2019-01-14 15:16:00		2019-01-21 22:40:00
1299	2019-01-14 15:17:00		2019-01-21 22:50:00
1300	2019-01-14 15:18:00		2019-01-21 23:00:00
1301	2019-01-14 15:19:00		2019-01-21 23:10:00
1302	2019-01-14 15:20:00		2019-01-21 23:20:00
1303	2019-01-14 15:21:00		2019-01-21 23:30:00
1304	2019-01-14 15:22:00		2019-01-21 23:40:00
1305	2019-01-14 15:23:00		2019-01-21 23:50:00
1306	2019-01-14 15:24:00		2019-01-22
1307	2019-01-14 15:25:00		2019-01-22 00:10:00
1308	2019-01-14 15:26:00		2019-01-22 00:20:00
1309	2019-01-14 15:27:00		2019-01-22 00:30:00
1310	2019-01-14 15:28:00		2019-01-22 00:40:00
1311	2019-01-14 15:29:00		2019-01-22 00:50:00
1312	2019-01-14 15:30:00		2019-01-22 01:00:00
1313	2019-01-14 15:31:00		2019-01-22 01:10:00
1314	2019-01-14 15:32:00		2019-01-22 01:20:00
1315	2019-01-14 15:33:00		2019-01-22 01:30:00
1316	2019-01-14 15:34:00		2019-01-22 01:40:00
1317	2019-01-14 15:35:00		2019-01-22 01:50:00
1318	2019-01-14 15:36:00		2019-01-22 02:00:00
1319	2019-01-14 15:37:00		2019-01-22 02:10:00
1320	2019-01-14 15:38:00		2019-01-22 02:20:00
1321	2019-01-14 15:39:00		2019-01-22 02:30:00
1322	2019-01-14 15:40:00		2019-01-22 02:40:00
1323	2019-01-14 15:41:00		2019-01-22 02:50:00
1324	2019-01-14 15:42:00		2019-01-22 03:00:00
1325	2019-01-14 15:43:00		2019-01-22 03:10:00
1326	2019-01-14 15:44:00		2019-01-22 03:20:00
1327	2019-01-14 15:45:00		2019-01-22 03:30:00
1328	2019-01-14 15:46:00		2019-01-22 03:40:00
1329	2019-01-14 15:47:00		2019-01-22 04:00:00
1330	2019-01-14 15:48:00		2019-01-22 04:10:00
1331	2019-01-14 15:49:00		2019-01-22 04:20:00
1332	2019-01-14 15:50:00		2019-01-22 04:30:00
1333	2019-01-14 15:51:00		2019-01-22 04:40:00
1334	2019-01-14 15:52:00		2019-01-22 04:50:00
1335	2019-01-14 15:53:00		2019-01-22 05:00:00
1336	2019-01-14 15:54:00		2019-01-22 05:10:00
1337	2019-01-14 15:55:00		2019-01-22 05:20:00
1338	2019-01-14 15:58:00		2019-01-22 05:30:00
1339	2019-01-14 15:59:00		2019-01-22 05:40:00
1340	2019-01-14 16:00:00		2019-01-22 05:50:00
1341	2019-01-14 16:01:00		2019-01-22 06:00:00
1342	2019-01-14 16:02:00		2019-01-22 06:10:00
1343	2019-01-14 16:03:00		2019-01-24 18:10:00
1344	2019-01-14 16:04:00		2019-01-24 18:20:00
1345	2019-01-14 16:05:00		2019-01-24 18:30:00
1346	2019-01-14 16:06:00		2019-01-24 18:40:00
1347	2019-01-14 16:07:00		2019-01-24 18:50:00
1348	2019-01-14 16:08:00		2019-01-24 19:00:00
1349	2019-01-14 16:09:00		2019-01-24 19:10:00
1350	2019-01-14 16:10:00		2019-01-24 19:20:00
1351	2019-01-14 16:11:00		2019-01-24 19:30:00
1352	2019-01-14 16:12:00		2019-01-24 19:40:00
1353	2019-01-14 16:13:00		2019-01-24 19:50:00
1354	2019-01-14 16:14:00		2019-01-24 20:00:00
1355	2019-01-14 16:15:00		2019-01-24 20:10:00
1356	2019-01-14 16:16:00		2019-01-24 20:20:00
1357	2019-01-14 16:17:00		2019-01-24 20:30:00
1358	2019-01-14 16:18:00		2019-01-24 20:40:00
1359	2019-01-14 16:19:00		2019-01-24 20:50:00
1360	2019-01-14 16:20:00		2019-01-24 21:00:00
1361	2019-01-14 16:21:00		2019-01-24 21:10:00
1362	2019-01-14 16:22:00		2019-01-24 21:20:00
1363	2019-01-14 16:23:00		2019-01-24 21:30:00
1364	2019-01-14 16:24:00		2019-01-24 21:40:00
1365	2019-01-14 16:25:00		2019-01-24 21:50:00
1366	2019-01-14 16:26:00		2019-01-24 22:00:00
1367	2019-01-14 16:27:00		2019-01-24 22:10:00
1368	2019-01-14 16:28:00		2019-01-24 22:20:00
1369	2019-01-14 16:29:00		2019-01-24 23:30:00
1370	2019-01-14 16:30:00		2019-01-24 23:40:00
1371	2019-01-14 16:31:00		2019-01-24 23:50:00
1372	2019-01-14 16:32:00		2019-01-25
1373	2019-01-14 16:33:00		2019-01-25 00:10:00
1374	2019-01-14 16:34:00		2019-01-25 00:20:00
1375	2019-01-14 16:35:00		2019-01-25 00:30:00
1376	2019-01-14 16:36:00		2019-01-25 00:40:00
1377	2019-01-14 16:37:00		2019-01-25 00:50:00
1378	2019-01-14 16:38:00		2019-01-25 01:00:00
1379	2019-01-14 16:39:00		2019-01-25 02:40:00
1380	2019-01-14 16:40:00		2019-01-25 02:50:00
1381	2019-01-14 16:41:00		2019-01-25 03:00:00
1382	2019-01-14 16:42:00		2019-01-25 03:10:00
1383	2019-01-14 16:43:00		2019-01-25 03:20:00
1384	2019-01-14 16:44:00		2019-01-25 03:30:00
1385	2019-01-14 16:45:00		2019-01-25 03:40:00
1386	2019-01-14 16:46:00		2019-01-25 03:50:00
1387	2019-01-14 16:47:00		2019-01-25 04:00:00
1388	2019-01-14 16:48:00		2019-01-25 04:10:00
1389	2019-01-14 16:49:00		2019-01-25 04:20:00
1390	2019-01-14 17:19:00		2019-01-25 04:30:00
1391	2019-01-14 17:25:00		2019-01-25 04:40:00
1392	2019-01-14 17:26:00		2019-01-25 04:50:00
1393	2019-01-14 17:33:00		2019-01-25 05:00:00
1394	2019-01-14 17:34:00		2019-01-25 05:10:00
1395	2019-01-14 17:35:00		2019-01-25 05:20:00
1396	2019-01-14 17:45:00		2019-01-26 18:50:00
1397	2019-01-14 17:46:00		2019-01-26 19:00:00
1398	2019-01-14 17:50:00		2019-01-26 19:10:00
1399	2019-01-14 17:53:00		2019-01-26 19:20:00
1400	2019-01-14 17:54:00		2019-01-26 19:30:00
1401	2019-01-14 17:55:00		2019-01-26 19:40:00
1402	2019-01-14 17:59:00		2019-01-26 19:50:00
1403	2019-01-14 18:34:00		2019-01-26 20:00:00
1404	2019-01-14 18:35:00		2019-01-26 20:10:00
1405	2019-01-14 19:55:00		2019-01-26 20:20:00
1406	2019-01-14 19:56:00		2019-01-26 20:30:00
1407	2019-01-14 19:57:00		2019-01-26 20:40:00
1408	2019-01-14 20:03:00		2019-01-26 20:50:00
1409	2019-01-14 20:13:00		2019-01-26 21:00:00
1410	2019-01-14 20:15:00		2019-01-26 21:10:00
1411	2019-01-14 20:16:00		2019-01-26 21:20:00
1412	2019-01-14 20:18:00		2019-01-26 21:30:00
1413	2019-01-14 20:19:00		2019-01-26 21:40:00
1414	2019-01-14 20:20:00		2019-01-26 21:50:00
1415	2019-01-14 20:21:00		2019-01-26 22:00:00
1416	2019-01-14 20:22:00		2019-01-26 22:10:00
1417	2019-01-14 20:23:00		2019-01-26 22:20:00
1418	2019-01-14 20:24:00		2019-01-26 22:30:00
1419	2019-01-14 20:25:00		2019-01-26 22:40:00
1420	2019-01-14 20:26:00		2019-01-26 22:50:00
1421	2019-01-14 20:27:00		2019-01-26 23:00:00
1422	2019-01-14 20:28:00		2019-01-26 23:10:00
1423	2019-01-14 20:29:00		2019-01-26 23:20:00
1424	2019-01-14 20:30:00		2019-01-27 00:30:00
1425	2019-01-14 20:31:00		2019-01-27 00:40:00
1426	2019-01-14 20:32:00		2019-01-27 00:50:00
1427	2019-01-14 20:33:00		2019-01-27 01:00:00
1428	2019-01-14 20:34:00		2019-01-27 01:10:00
1429	2019-01-14 20:35:00		2019-01-27 01:20:00
1430	2019-01-14 20:36:00		2019-01-27 01:30:00
1431	2019-01-14 20:37:00		2019-01-27 01:40:00
1432	2019-01-14 20:38:00		2019-01-27 01:50:00
1433	2019-01-14 20:39:00		2019-01-27 02:00:00
1434	2019-01-14 20:40:00		2019-01-27 02:10:00
1435	2019-01-14 20:41:00		2019-01-27 02:20:00
1436	2019-01-14 20:42:00		2019-01-27 02:30:00
1437	2019-01-14 20:43:00		2019-01-27 02:40:00
1438	2019-01-14 20:44:00		2019-01-27 02:50:00
1439	2019-01-14 20:45:00		2019-01-27 03:00:00
1440	2019-01-14 20:46:00		2019-01-27 03:10:00
1441	2019-01-14 20:47:00		2019-01-27 03:20:00
1442	2019-01-14 20:48:00		2019-01-27 03:30:00
1443	2019-01-14 20:49:00		2019-01-27 03:40:00
1444	2019-01-14 20:50:00		2019-01-27 11:00:00
1445	2019-01-14 20:51:00		2019-01-27 11:10:00
1446	2019-01-14 20:52:00		2019-01-27 11:20:00
1447	2019-01-14 20:53:00		2019-01-27 11:30:00
1448	2019-01-14 20:54:00		2019-01-27 11:40:00
1449	2019-01-14 20:55:00		2019-01-27 11:50:00
1450	2019-01-14 20:56:00		2019-01-27 12:00:00
1451	2019-01-14 20:57:00		2019-01-27 12:10:00
1452	2019-01-14 20:58:00		2019-01-27 12:20:00
1453	2019-01-14 20:59:00		2019-01-27 12:30:00
1454	2019-01-14 21:00:00		2019-01-27 12:40:00
1455	2019-01-14 21:01:00		2019-01-27 12:50:00
1456	2019-01-14 21:02:00		2019-01-27 13:00:00
1457	2019-01-14 21:03:00		2019-01-27 13:10:00
1458	2019-01-14 21:04:00		2019-01-27 13:20:00
1459	2019-01-14 21:05:00		2019-01-27 13:30:00
1460	2019-01-14 21:06:00		2019-01-27 13:40:00
1461	2019-01-14 21:07:00		2019-01-27 13:50:00
1462	2019-01-14 21:08:00		2019-01-27 14:00:00
1463	2019-01-14 21:09:00		2019-01-27 14:10:00
1464	2019-01-14 21:10:00		2019-01-27 14:20:00
1465	2019-01-14 21:11:00		2019-01-27 14:30:00
1466	2019-01-14 21:12:00		2019-01-27 14:40:00
1467	2019-01-14 21:13:00		2019-01-27 14:50:00
1468	2019-01-14 21:14:00		2019-01-27 15:00:00
1469	2019-01-14 21:15:00		2019-01-27 15:10:00
1470	2019-01-14 21:16:00		2019-01-27 15:20:00
1471	2019-01-14 21:17:00		2019-01-27 15:30:00
1472	2019-01-14 21:18:00		2019-01-27 15:40:00
1473	2019-01-14 21:19:00		2019-01-27 15:50:00
1474	2019-01-14 21:20:00		2019-01-27 16:00:00
1475	2019-01-14 21:21:00		2019-01-27 16:10:00
1476	2019-01-14 21:22:00		2019-01-27 16:20:00
1477	2019-01-14 21:23:00		2019-01-27 16:30:00
1478	2019-01-14 21:25:00		2019-01-27 17:50:00
1479	2019-01-14 21:26:00		2019-01-27 18:00:00
1480	2019-01-14 21:27:00		2019-01-27 18:10:00
1481	2019-01-14 21:29:00		2019-01-27 18:20:00
1482	2019-01-14 21:30:00		2019-01-27 18:30:00
1483	2019-01-14 21:31:00		2019-01-27 18:40:00
1484	2019-01-14 21:32:00		2019-01-27 18:50:00
1485	2019-01-14 21:33:00		2019-01-27 19:00:00
1486	2019-01-14 21:36:00		2019-01-27 19:10:00
1487	2019-01-14 21:37:00		2019-01-27 19:20:00
1488	2019-01-14 21:38:00		2019-01-27 19:30:00
1489	2019-01-14 21:39:00		2019-01-27 19:40:00
1490	2019-01-14 21:40:00		2019-01-27 19:50:00
1491	2019-01-14 21:42:00		2019-01-27 20:00:00
1492	2019-01-14 21:43:00		2019-01-27 20:10:00
1493	2019-01-14 21:44:00		2019-01-27 20:20:00
1494	2019-01-14 21:45:00		2019-01-27 20:30:00
1495	2019-01-14 21:47:00		2019-01-27 20:40:00
1496	2019-01-14 21:48:00		2019-01-27 20:50:00
1497	2019-01-14 21:49:00		2019-01-27 21:00:00
1498	2019-01-14 21:50:00		2019-01-27 21:10:00
1499	2019-01-14 21:51:00		2019-01-27 21:20:00
1500	2019-01-14 21:52:00		2019-01-27 21:30:00
1501	2019-01-14 21:53:00		2019-01-27 21:40:00
1502	2019-01-14 21:54:00		2019-01-27 21:50:00
1503	2019-01-14 21:55:00		2019-01-27 22:00:00
1504	2019-01-14 21:56:00		2019-01-29 03:50:00
1505	2019-01-14 21:57:00		2019-01-31 14:30:00
1506	2019-01-14 21:58:00		2019-01-31 14:40:00
1507	2019-01-14 21:59:00		2019-01-31 14:50:00
1508	2019-01-14 22:00:00		2019-01-31 15:00:00
1509	2019-01-14 22:01:00		2019-01-31 15:10:00
1510	2019-01-14 22:02:00		2019-01-31 15:20:00
1511	2019-01-14 22:03:00		2019-01-31 15:30:00
1512	2019-01-14 22:04:00		2019-01-31 15:40:00
1513	2019-01-14 22:05:00		2019-01-31 15:50:00
1514	2019-01-14 22:06:00		2019-01-31 16:00:00
1515	2019-01-14 22:07:00		2019-01-31 16:10:00
1516	2019-01-14 22:08:00		2019-01-31 16:20:00
1517	2019-01-14 22:09:00		2019-01-31 17:00:00
1518	2019-01-14 22:10:00		2019-01-31 17:10:00
1519	2019-01-14 22:11:00		2019-01-31 17:20:00
1520	2019-01-14 22:12:00		2019-01-31 17:30:00
1521	2019-01-14 22:13:00		2019-01-31 17:40:00
1522	2019-01-14 22:14:00		2019-01-31 17:50:00
1523	2019-01-14 22:15:00		2019-01-31 18:00:00
1524	2019-01-14 22:16:00		2019-01-31 18:10:00
1525	2019-01-14 22:17:00		2019-01-31 18:20:00
1526	2019-01-14 22:18:00		2019-01-31 18:30:00
1527	2019-01-14 22:19:00		2019-01-31 18:40:00
1528	2019-01-14 22:20:00		2019-01-31 18:50:00
1529	2019-01-14 22:21:00		2019-01-31 19:00:00
1530	2019-01-14 22:22:00		2019-01-31 19:40:00
1531	2019-01-14 22:23:00		2019-01-31 19:50:00
1532	2019-01-14 22:24:00		2019-01-31 20:00:00
1533	2019-01-14 22:25:00		2019-01-31 20:10:00
1534	2019-01-14 22:26:00		2019-01-31 20:20:00
1535	2019-01-14 22:27:00		2019-01-31 20:30:00
1536	2019-01-14 22:28:00		2019-01-31 20:40:00
1537	2019-01-14 22:29:00		2019-01-31 20:50:00
1538	2019-01-14 22:30:00		2019-01-31 21:00:00
1539	2019-01-14 22:31:00		2019-01-31 21:10:00
1540	2019-01-14 22:32:00		2019-01-31 21:20:00
1541	2019-01-14 22:33:00		2019-01-31 21:30:00
1542	2019-01-14 22:34:00		2019-01-31 22:00:00
1543	2019-01-14 22:35:00		2019-01-31 22:10:00
1544	2019-01-14 22:36:00		2019-01-31 22:20:00
1545	2019-01-14 22:37:00		2019-01-31 22:30:00
1546	2019-01-14 22:38:00		2019-01-31 22:40:00
1547	2019-01-14 22:39:00		2019-01-31 22:50:00
1548	2019-01-14 22:40:00		2019-01-31 23:10:00
1549	2019-01-14 22:41:00		2019-01-31 23:20:00
1550	2019-01-14 22:42:00		2019-01-31 23:30:00
1551	2019-01-14 22:43:00		2019-01-31 23:40:00
1552	2019-01-14 22:44:00		2019-01-31 23:50:00
1553	2019-01-14 22:45:00		2019-02-01
1554	2019-01-14 22:46:00		2019-02-01 00:10:00
1555	2019-01-14 22:47:00		2019-02-01 00:20:00
1556	2019-01-14 22:48:00		2019-02-01 00:30:00
1557	2019-01-14 22:49:00		2019-02-01 00:40:00
1558	2019-01-14 22:50:00		2019-02-01 00:50:00
1559	2019-01-14 22:51:00		2019-02-01 01:00:00
1560	2019-01-14 22:52:00		2019-02-01 01:10:00
1561	2019-01-14 22:53:00		2019-02-01 01:20:00
1562	2019-01-14 22:54:00		2019-02-01 01:30:00
1563	2019-01-14 22:55:00		2019-02-01 01:40:00
1564	2019-01-14 22:56:00		2019-02-01 01:50:00
1565	2019-01-14 22:57:00		2019-02-01 02:00:00
1566	2019-01-14 22:58:00		2019-02-01 02:10:00
1567	2019-01-14 22:59:00		2019-02-01 02:20:00
1568	2019-01-14 23:00:00		2019-02-01 02:30:00
1569	2019-01-14 23:01:00		2019-02-01 02:40:00
1570	2019-01-14 23:02:00		2019-02-01 02:50:00
1571	2019-01-14 23:03:00		2019-02-01 03:00:00
1572	2019-01-14 23:04:00		2019-02-01 03:10:00
1573	2019-01-14 23:05:00		2019-02-01 03:20:00
1574	2019-01-14 23:06:00		2019-02-01 03:30:00
1575	2019-01-14 23:07:00		2019-02-01 03:40:00
1576	2019-01-14 23:08:00		2019-02-01 03:50:00
1577	2019-01-14 23:09:00		2019-02-01 04:00:00
1578	2019-01-14 23:10:00		2019-02-01 04:10:00
1579	2019-01-14 23:11:00		2019-02-01 04:20:00
1580	2019-01-14 23:12:00		2019-02-01 04:30:00
1581	2019-01-14 23:13:00		2019-02-01 04:40:00
1582	2019-01-14 23:14:00		2019-02-01 04:50:00
1583	2019-01-14 23:15:00		2019-02-01 05:00:00
1584	2019-01-14 23:16:00		2019-02-01 05:10:00
1585	2019-01-14 23:17:00		2019-02-01 05:20:00
1586	2019-01-14 23:18:00		2019-02-01 05:30:00
1587	2019-01-14 23:19:00		2019-02-01 05:40:00
1588	2019-01-14 23:20:00		2019-02-01 05:50:00
1589	2019-01-14 23:21:00
1590	2019-01-14 23:22:00
1591	2019-01-14 23:23:00
1592	2019-01-14 23:24:00
1593	2019-01-14 23:25:00
1594	2019-01-14 23:26:00
1595	2019-01-14 23:27:00
1596	2019-01-14 23:28:00
1597	2019-01-14 23:29:00
1598	2019-01-14 23:30:00
1599	2019-01-14 23:31:00
1600	2019-01-14 23:32:00
1601	2019-01-14 23:33:00
1602	2019-01-14 23:34:00
1603	2019-01-14 23:35:00
1604	2019-01-14 23:36:00
1605	2019-01-14 23:37:00
1606	2019-01-14 23:38:00
1607	2019-01-14 23:39:00
1608	2019-01-14 23:40:00
1609	2019-01-14 23:41:00
1610	2019-01-14 23:42:00
1611	2019-01-14 23:43:00
1612	2019-01-14 23:44:00
1613	2019-01-14 23:45:00
1614	2019-01-14 23:46:00
1615	2019-01-14 23:47:00
1616	2019-01-14 23:48:00
1617	2019-01-14 23:49:00
1618	2019-01-14 23:50:00
1619	2019-01-14 23:51:00
1620	2019-01-14 23:52:00
1621	2019-01-14 23:53:00
1622	2019-01-14 23:54:00
1623	2019-01-14 23:55:00
1624	2019-01-14 23:56:00
1625	2019-01-14 23:57:00
1626	2019-01-14 23:58:00
1627	2019-01-14 23:59:00
1628	2019-01-15
1629	2019-01-15 00:01:00
1630	2019-01-15 00:02:00
1631	2019-01-15 00:03:00
1632	2019-01-15 00:04:00
1633	2019-01-15 00:05:00
1634	2019-01-15 00:06:00
1635	2019-01-15 00:07:00
1636	2019-01-15 00:08:00
1637	2019-01-15 00:09:00
1638	2019-01-15 00:10:00
1639	2019-01-15 00:11:00
1640	2019-01-15 00:12:00
1641	2019-01-15 00:13:00
1642	2019-01-15 00:14:00
1643	2019-01-15 00:15:00
1644	2019-01-15 00:16:00
1645	2019-01-15 00:17:00
1646	2019-01-15 00:18:00
1647	2019-01-15 00:19:00
1648	2019-01-15 00:20:00
1649	2019-01-15 00:21:00
1650	2019-01-15 00:22:00
1651	2019-01-15 00:23:00
1652	2019-01-15 00:24:00
1653	2019-01-15 00:25:00
1654	2019-01-15 00:26:00
1655	2019-01-15 00:27:00
1656	2019-01-15 00:28:00
1657	2019-01-15 00:29:00
1658	2019-01-15 00:30:00
1659	2019-01-15 00:31:00
1660	2019-01-15 00:32:00
1661	2019-01-15 00:33:00
1662	2019-01-15 00:34:00
1663	2019-01-15 00:35:00
1664	2019-01-15 00:36:00
1665	2019-01-15 00:37:00
1666	2019-01-15 00:38:00
1667	2019-01-15 00:39:00
1668	2019-01-15 00:40:00
1669	2019-01-15 00:41:00
1670	2019-01-15 00:42:00
1671	2019-01-15 00:43:00
1672	2019-01-15 00:44:00
1673	2019-01-15 00:45:00
1674	2019-01-15 00:46:00
1675	2019-01-15 00:48:00
1676	2019-01-15 00:49:00
1677	2019-01-15 00:50:00
1678	2019-01-15 00:51:00
1679	2019-01-15 00:52:00
1680	2019-01-15 00:53:00
1681	2019-01-15 00:54:00
1682	2019-01-15 00:55:00
1683	2019-01-15 00:56:00
1684	2019-01-15 00:59:00
1685	2019-01-15 01:00:00
1686	2019-01-15 01:02:00
1687	2019-01-15 01:03:00
1688	2019-01-15 01:04:00
1689	2019-01-15 01:05:00
1690	2019-01-15 01:13:00
1691	2019-01-15 01:14:00
1692	2019-01-15 01:25:00
1693	2019-01-15 02:03:00
1694	2019-01-15 02:11:00
1695	2019-01-15 02:12:00
1696	2019-01-15 02:14:00
1697	2019-01-15 02:15:00
1698	2019-01-15 02:24:00
1699	2019-01-15 02:25:00
1700	2019-01-15 02:26:00
1701	2019-01-15 02:27:00
1702	2019-01-15 02:28:00
1703	2019-01-15 02:29:00
1704	2019-01-15 03:28:00
1705	2019-01-15 03:29:00
1706	2019-01-15 03:31:00
1707	2019-01-15 03:39:00
1708	2019-01-15 03:55:00
1709	2019-01-15 03:56:00
1710	2019-01-15 03:57:00
1711	2019-01-15 03:58:00
1712	2019-01-15 03:59:00
1713	2019-01-15 04:00:00
1714	2019-01-15 04:01:00
1715	2019-01-15 04:02:00
1716	2019-01-15 04:03:00
1717	2019-01-15 04:04:00
1718	2019-01-15 04:05:00
1719	2019-01-15 04:06:00
1720	2019-01-15 04:07:00
1721	2019-01-15 04:08:00
1722	2019-01-15 04:09:00
1723	2019-01-15 04:10:00
1724	2019-01-15 04:11:00
1725	2019-01-15 04:12:00
1726	2019-01-15 04:13:00
1727	2019-01-15 04:14:00
1728	2019-01-15 04:15:00
1729	2019-01-15 04:16:00
1730	2019-01-15 04:17:00
1731	2019-01-15 04:18:00
1732	2019-01-15 04:19:00
1733	2019-01-15 04:20:00
1734	2019-01-15 04:21:00
1735	2019-01-15 04:22:00
1736	2019-01-15 04:23:00
1737	2019-01-15 04:24:00
1738	2019-01-15 04:25:00
1739	2019-01-15 04:26:00
1740	2019-01-15 04:27:00
1741	2019-01-15 04:28:00
1742	2019-01-15 04:29:00
1743	2019-01-15 04:30:00
1744	2019-01-15 04:31:00
1745	2019-01-15 04:32:00
1746	2019-01-15 04:33:00
1747	2019-01-15 04:34:00
1748	2019-01-15 04:35:00
1749	2019-01-15 04:36:00
1750	2019-01-15 04:37:00
1751	2019-01-15 04:38:00
1752	2019-01-15 04:39:00
1753	2019-01-15 04:40:00
1754	2019-01-15 04:41:00
1755	2019-01-15 04:42:00
1756	2019-01-15 04:43:00
1757	2019-01-15 04:44:00
1758	2019-01-15 04:45:00
1759	2019-01-15 04:46:00
1760	2019-01-15 04:47:00
1761	2019-01-15 04:48:00
1762	2019-01-15 04:49:00
1763	2019-01-15 04:50:00
1764	2019-01-15 04:51:00
1765	2019-01-15 04:52:00
1766	2019-01-15 04:53:00
1767	2019-01-15 04:54:00
1768	2019-01-15 04:55:00
1769	2019-01-15 04:58:00
1770	2019-01-15 04:59:00
1771	2019-01-15 05:00:00
1772	2019-01-15 05:01:00
1773	2019-01-15 05:04:00
1774	2019-01-15 05:05:00
1775	2019-01-15 05:06:00
1776	2019-01-15 05:07:00
1777	2019-01-15 05:08:00
1778	2019-01-15 05:09:00
1779	2019-01-15 05:10:00
1780	2019-01-15 05:11:00
1781	2019-01-15 05:12:00
1782	2019-01-15 05:13:00
1783	2019-01-15 05:14:00
1784	2019-01-15 05:15:00
1785	2019-01-15 05:16:00
1786	2019-01-15 05:17:00
1787	2019-01-15 05:18:00
1788	2019-01-15 05:19:00
1789	2019-01-15 05:20:00
1790	2019-01-15 05:21:00
1791	2019-01-15 05:22:00
1792	2019-01-15 05:23:00
1793	2019-01-15 05:24:00
1794	2019-01-15 05:25:00
1795	2019-01-15 05:26:00
1796	2019-01-15 05:27:00
1797	2019-01-15 05:28:00
1798	2019-01-15 05:29:00
1799	2019-01-15 05:30:00
1800	2019-01-15 05:31:00
1801	2019-01-15 05:32:00
1802	2019-01-15 05:33:00
1803	2019-01-15 05:34:00
1804	2019-01-15 05:35:00
1805	2019-01-15 05:36:00
1806	2019-01-15 05:37:00
1807	2019-01-15 05:38:00
1808	2019-01-15 05:39:00
1809	2019-01-15 05:40:00
1810	2019-01-15 05:41:00
1811	2019-01-15 05:42:00
1812	2019-01-15 05:43:00
1813	2019-01-15 05:44:00
1814	2019-01-15 05:45:00
1815	2019-01-15 05:46:00
1816	2019-01-15 05:47:00
1817	2019-01-15 05:48:00
1818	2019-01-15 05:49:00
1819	2019-01-15 05:50:00
1820	2019-01-15 05:51:00
1821	2019-01-15 05:52:00
1822	2019-01-15 05:53:00
1823	2019-01-15 05:58:00
1824	2019-01-15 05:59:00
1825	2019-01-15 06:00:00
1826	2019-01-15 06:17:00
1827	2019-01-15 06:18:00
1828	2019-01-15 06:19:00
1829	2019-01-15 06:20:00
1830	2019-01-15 06:21:00
1831	2019-01-15 06:22:00
1832	2019-01-15 06:23:00
1833	2019-01-15 06:24:00
1834	2019-01-15 06:25:00
1835	2019-01-15 06:26:00
1836	2019-01-15 06:27:00
1837	2019-01-15 06:28:00
1838	2019-01-15 06:29:00
1839	2019-01-15 06:30:00
1840	2019-01-15 06:31:00
1841	2019-01-15 06:32:00
1842	2019-01-15 06:33:00
1843	2019-01-15 06:34:00
1844	2019-01-15 06:35:00
1845	2019-01-15 06:36:00
1846	2019-01-15 06:37:00
1847	2019-01-15 06:38:00
1848	2019-01-15 06:39:00
1849	2019-01-15 06:40:00
1850	2019-01-15 06:41:00
1851	2019-01-15 06:42:00
1852	2019-01-15 06:43:00
1853	2019-01-15 06:44:00
1854	2019-01-15 06:45:00
1855	2019-01-15 06:46:00
1856	2019-01-15 06:47:00
1857	2019-01-15 06:48:00
1858	2019-01-15 06:49:00
1859	2019-01-15 06:50:00
1860	2019-01-15 06:51:00
1861	2019-01-15 06:52:00
1862	2019-01-15 06:53:00
1863	2019-01-15 06:54:00
1864	2019-01-15 06:55:00
1865	2019-01-15 06:56:00
1866	2019-01-15 06:57:00
1867	2019-01-15 06:58:00
1868	2019-01-15 06:59:00
1869	2019-01-15 07:00:00
1870	2019-01-15 07:01:00
1871	2019-01-15 07:02:00
1872	2019-01-15 07:03:00
1873	2019-01-15 07:04:00
1874	2019-01-15 07:05:00
1875	2019-01-15 07:06:00
1876	2019-01-15 07:07:00
1877	2019-01-15 07:08:00
1878	2019-01-15 07:09:00
1879	2019-01-15 07:10:00
1880	2019-01-15 07:11:00
1881	2019-01-15 07:12:00
1882	2019-01-15 07:13:00
1883	2019-01-15 07:14:00
1884	2019-01-15 07:15:00
1885	2019-01-15 07:16:00
1886	2019-01-15 07:17:00
1887	2019-01-15 07:18:00
1888	2019-01-15 07:19:00
1889	2019-01-15 07:20:00
1890	2019-01-15 07:21:00
1891	2019-01-15 07:22:00
1892	2019-01-15 07:23:00
1893	2019-01-15 07:24:00
1894	2019-01-15 07:25:00
1895	2019-01-15 07:26:00
1896	2019-01-15 07:27:00
1897	2019-01-15 07:28:00
1898	2019-01-15 07:29:00
1899	2019-01-15 07:30:00
1900	2019-01-15 07:31:00
1901	2019-01-15 07:32:00
1902	2019-01-15 07:33:00
1903	2019-01-15 07:34:00
1904	2019-01-15 07:35:00
1905	2019-01-15 07:36:00
1906	2019-01-15 07:37:00
1907	2019-01-15 07:38:00
1908	2019-01-15 07:39:00
1909	2019-01-15 07:40:00
1910	2019-01-15 07:41:00
1911	2019-01-15 07:42:00
1912	2019-01-15 07:43:00
1913	2019-01-15 07:44:00
1914	2019-01-15 07:45:00
1915	2019-01-15 07:46:00
1916	2019-01-15 07:47:00
1917	2019-01-15 07:48:00
1918	2019-01-15 07:49:00
1919	2019-01-15 07:50:00
1920	2019-01-15 07:51:00
1921	2019-01-15 07:52:00
1922	2019-01-15 07:53:00
1923	2019-01-15 07:54:00
1924	2019-01-15 07:55:00
1925	2019-01-15 07:56:00
1926	2019-01-15 07:57:00
1927	2019-01-15 07:58:00
1928	2019-01-15 07:59:00
1929	2019-01-15 08:00:00
1930	2019-01-15 08:01:00
1931	2019-01-15 08:02:00
1932	2019-01-15 08:03:00
1933	2019-01-15 08:04:00
1934	2019-01-15 08:05:00
1935	2019-01-15 08:06:00
1936	2019-01-15 08:07:00
1937	2019-01-15 08:08:00
1938	2019-01-15 08:09:00
1939	2019-01-15 08:10:00
1940	2019-01-15 08:11:00
1941	2019-01-15 08:12:00
1942	2019-01-15 08:13:00
1943	2019-01-15 08:14:00
1944	2019-01-15 08:15:00
1945	2019-01-15 08:16:00
1946	2019-01-15 08:17:00
1947	2019-01-15 08:18:00
1948	2019-01-15 08:19:00
1949	2019-01-15 08:20:00
1950	2019-01-15 08:21:00
1951	2019-01-15 08:23:00
1952	2019-01-15 08:27:00
1953	2019-01-15 08:29:00
1954	2019-01-15 08:30:00
1955	2019-01-15 08:31:00
1956	2019-01-15 08:32:00
1957	2019-01-15 08:33:00
1958	2019-01-15 08:34:00
1959	2019-01-15 08:36:00
1960	2019-01-15 08:39:00
1961	2019-01-15 08:40:00
1962	2019-01-15 08:42:00
1963	2019-01-15 08:45:00
1964	2019-01-15 08:47:00
1965	2019-01-15 08:53:00
1966	2019-01-15 09:03:00
1967	2019-01-15 09:07:00
1968	2019-01-15 09:08:00
1969	2019-01-15 09:09:00
1970	2019-01-15 09:11:00
1971	2019-01-15 09:18:00
1972	2019-01-15 09:19:00
1973	2019-01-15 09:20:00
1974	2019-01-15 09:21:00
1975	2019-01-15 09:22:00
1976	2019-01-15 09:23:00
1977	2019-01-15 09:24:00
1978	2019-01-15 09:25:00
1979	2019-01-15 09:26:00
1980	2019-01-15 09:27:00
1981	2019-01-15 09:28:00
1982	2019-01-15 09:29:00
1983	2019-01-15 09:30:00
1984	2019-01-15 09:31:00
1985	2019-01-15 09:32:00
1986	2019-01-15 09:33:00
1987	2019-01-15 09:34:00
1988	2019-01-15 09:35:00
1989	2019-01-15 09:36:00
1990	2019-01-15 09:38:00
1991	2019-01-15 09:39:00
1992	2019-01-15 09:40:00
1993	2019-01-15 09:41:00
1994	2019-01-15 09:42:00
1995	2019-01-15 09:43:00
1996	2019-01-15 09:44:00
1997	2019-01-15 09:45:00
1998	2019-01-15 09:46:00
1999	2019-01-15 09:47:00
[truncated: 1,977 more rows]

## Sheet: 10min
Date	Time		ort_ruzgar_hizi	ort_ruzgar_yonu	Shear Type
2018-02-25	00:10:00	2018-02-25 00:10:00	16.7	176	MB ALERT
2018-02-25	00:20:00	2018-02-25 00:20:00	18.2	172	MB ALERT
2018-02-25	00:30:00	2018-02-25 00:30:00	17.4	181	MB ALERT
2018-02-25	00:40:00	2018-02-25 00:40:00	17.2	186	MB ALERT
2018-02-25	01:50:00	2018-02-25 01:50:00	16.5	188	MB ALERT
2018-02-25	02:10:00	2018-02-25 02:10:00	18.3	184	MB ALERT
2018-02-25	02:30:00	2018-02-25 02:30:00	17.7	190	MB ALERT
2018-02-25	03:00:00	2018-02-25 03:00:00	17.7	194	MB ALERT
2018-02-25	03:10:00	2018-02-25 03:10:00	15.5	201	MB ALERT
2018-02-27	01:10:00	2018-02-27 01:10:00	15.5	177	MB ALERT
2018-02-27	01:20:00	2018-02-27 01:20:00	19	183	MB ALERT
2018-02-27	01:30:00	2018-02-27 01:30:00	18.2	176	MB ALERT
2018-02-27	01:40:00	2018-02-27 01:40:00	17	178	MB ALERT
2018-02-27	01:50:00	2018-02-27 01:50:00	15.6	179	MB ALERT
2018-02-27	02:00:00	2018-02-27 02:00:00	16.3	183	MB ALERT
2018-02-28	13:50:00	2018-02-28 13:50:00	23.2	160	MB ALERT
2018-02-28	14:00:00	2018-02-28 14:00:00	22.4	155	MB ALERT
2018-02-28	19:20:00	2018-02-28 19:20:00	24.6	178	MB ALERT
2018-02-28	19:30:00	2018-02-28 19:30:00	23.6	179	MB ALERT
2018-02-28	19:40:00	2018-02-28 19:40:00	23.9	182	MB ALERT
2018-02-28	19:50:00	2018-02-28 19:50:00	22.2	182	MB ALERT
2018-02-28	20:00:00	2018-02-28 20:00:00	23	184	MB ALERT
2018-02-28	20:10:00	2018-02-28 20:10:00	19.8	180	MB ALERT
2018-02-28	20:20:00	2018-02-28 20:20:00	23.1	183	MB ALERT
2018-02-28	20:30:00	2018-02-28 20:30:00	22.6	185	MB ALERT
2018-02-28	20:40:00	2018-02-28 20:40:00	22.3	176	MB ALERT
2018-02-28	20:50:00	2018-02-28 20:50:00	19.8	180	MB ALERT
2018-02-28	21:00:00	2018-02-28 21:00:00	22	185	MB ALERT
2018-02-28	21:10:00	2018-02-28 21:10:00	20	183	MB ALERT
2018-02-28	21:20:00	2018-02-28 21:20:00	19.7	184	MB ALERT
2018-02-28	21:30:00	2018-02-28 21:30:00	20.3	189	MB ALERT
2018-02-28	21:40:00	2018-02-28 21:40:00	19.8	189	MB ALERT
2018-02-28	21:50:00	2018-02-28 21:50:00	19.9	184	MB ALERT
2018-02-28	22:00:00	2018-02-28 22:00:00	18.2	191	MB ALERT
2018-02-28	22:10:00	2018-02-28 22:10:00	19.8	190	MB ALERT
2018-02-28	22:20:00	2018-02-28 22:20:00	16.3	193	MB ALERT
2018-02-28	22:30:00	2018-02-28 22:30:00	16.8	192	MB ALERT
2018-02-28	22:40:00	2018-02-28 22:40:00	15.9	198	MB ALERT
2018-02-28	22:50:00	2018-02-28 22:50:00	15.9	197	MB ALERT
2018-02-28	23:00:00	2018-02-28 23:00:00	15.5	196	MB ALERT
2018-02-28	23:10:00	2018-02-28 23:10:00	17	189	MB ALERT
2018-02-28	23:50:00	2018-02-28 23:50:00	16.1	203	MB ALERT
2018-03-06	00:00:00	2018-03-06	15.7	194	MB ALERT
2018-03-06	00:30:00	2018-03-06 00:30:00	15.8	188	MB ALERT
2018-03-06	00:40:00	2018-03-06 00:40:00	16.7	186	MB ALERT
2018-03-06	00:50:00	2018-03-06 00:50:00	17.5	183	MB ALERT
2018-03-06	01:00:00	2018-03-06 01:00:00	18	183	MB ALERT
2018-03-06	01:10:00	2018-03-06 01:10:00	16.7	174	MB ALERT
2018-03-06	01:20:00	2018-03-06 01:20:00	15.6	178	MB ALERT
2018-03-06	01:40:00	2018-03-06 01:40:00	18.8	176	MB ALERT
2018-03-06	01:50:00	2018-03-06 01:50:00	17.2	183	MB ALERT
2018-03-06	02:00:00	2018-03-06 02:00:00	17.7	177	MB ALERT
2018-03-06	02:10:00	2018-03-06 02:10:00	15.8	187	MB ALERT
2018-03-06	05:40:00	2018-03-06 05:40:00	16.6	228	MB ALERT
2018-03-06	05:50:00	2018-03-06 05:50:00	19.3	233	MB ALERT
2018-03-06	06:00:00	2018-03-06 06:00:00	18	230	MB ALERT
2018-03-06	06:10:00	2018-03-06 06:10:00	17.6	222	MB ALERT
2018-04-09	19:20:00	2018-04-09 19:20:00	16.1	176	MB ALERT
2018-06-19	14:40:00	2018-06-19 14:40:00	16	180	MB ALERT
2018-10-24	16:20:00	2018-10-24 16:20:00	15.5	183	MB ALERT
2018-10-24	17:00:00	2018-10-24 17:00:00	17.8	201	MB ALERT
2018-10-24	17:10:00	2018-10-24 17:10:00	20.9	194	MB ALERT
2018-10-24	17:20:00	2018-10-24 17:20:00	20.9	193	MB ALERT
2018-10-24	17:30:00	2018-10-24 17:30:00	17.6	192	MB ALERT
2018-10-24	17:40:00	2018-10-24 17:40:00	18.7	194	MB ALERT
2018-10-24	17:50:00	2018-10-24 17:50:00	19.5	191	MB ALERT
2018-10-24	18:00:00	2018-10-24 18:00:00	16.7	183	MB ALERT
2018-10-25	02:40:00	2018-10-25 02:40:00	16.4	187	MB ALERT
2018-10-25	02:50:00	2018-10-25 02:50:00	15.5	186	MB ALERT
2018-10-25	04:10:00	2018-10-25 04:10:00	17.1	178	MB ALERT
2018-10-25	05:00:00	2018-10-25 05:00:00	16.5	187	MB ALERT
2018-10-25	05:10:00	2018-10-25 05:10:00	17.8	188	MB ALERT
2018-10-25	05:30:00	2018-10-25 05:30:00	15.8	182	MB ALERT
2018-10-25	05:40:00	2018-10-25 05:40:00	16	183	MB ALERT
2018-10-25	05:50:00	2018-10-25 05:50:00	15.9	181	MB ALERT
2018-10-25	06:00:00	2018-10-25 06:00:00	16.6	183	MB ALERT
2018-10-25	06:10:00	2018-10-25 06:10:00	16	185	MB ALERT
2018-10-25	06:20:00	2018-10-25 06:20:00	16.9	185	MB ALERT
2018-10-25	06:30:00	2018-10-25 06:30:00	16.7	184	MB ALERT
2018-12-09	23:50:00	2018-12-09 23:50:00	21.9	176	MB ALERT
2018-12-10	00:40:00	2018-12-10 00:40:00	18.6	174	MB ALERT
2018-12-10	00:50:00	2018-12-10 00:50:00	18.8	181	MB ALERT
2018-12-10	01:00:00	2018-12-10 01:00:00	21	174	MB ALERT
2018-12-10	01:10:00	2018-12-10 01:10:00	24.6	176	MB ALERT
2018-12-10	01:20:00	2018-12-10 01:20:00	23	170	MB ALERT
2018-12-10	01:30:00	2018-12-10 01:30:00	22.8	172	MB ALERT
2018-12-10	01:40:00	2018-12-10 01:40:00	22.5	176	MB ALERT
2018-12-10	01:50:00	2018-12-10 01:50:00	23.3	175	MB ALERT
2018-12-10	02:00:00	2018-12-10 02:00:00	22.5	176	MB ALERT
2018-12-10	02:10:00	2018-12-10 02:10:00	22.7	179	MB ALERT
2018-12-10	02:20:00	2018-12-10 02:20:00	20.8	177	MB ALERT
2018-12-10	02:30:00	2018-12-10 02:30:00	21.8	175	MB ALERT
2018-12-10	02:40:00	2018-12-10 02:40:00	22.4	172	MB ALERT
2018-12-10	02:50:00	2018-12-10 02:50:00	22.2	178	MB ALERT
2018-12-10	03:00:00	2018-12-10 03:00:00	24.5	171	MB ALERT
2018-12-10	03:10:00	2018-12-10 03:10:00	23.5	163	MB ALERT
2018-12-10	03:20:00	2018-12-10 03:20:00	17.4	163	MB ALERT
2018-12-10	03:30:00	2018-12-10 03:30:00	22.5	166	MB ALERT
2018-12-10	03:40:00	2018-12-10 03:40:00	22.4	170	MB ALERT
2018-12-10	03:50:00	2018-12-10 03:50:00	23	174	MB ALERT
2018-12-10	04:00:00	2018-12-10 04:00:00	19.3	176	MB ALERT
2018-12-10	04:10:00	2018-12-10 04:10:00	19.1	177	MB ALERT
2018-12-10	04:20:00	2018-12-10 04:20:00	21.4	176	MB ALERT
2018-12-10	04:30:00	2018-12-10 04:30:00	21.2	180	MB ALERT
2018-12-10	04:40:00	2018-12-10 04:40:00	24.9	186	MB ALERT
2018-12-10	04:50:00	2018-12-10 04:50:00	20.2	184	MB ALERT
2018-12-10	05:00:00	2018-12-10 05:00:00	19.9	188	MB ALERT
2018-12-10	05:10:00	2018-12-10 05:10:00	20.5	184	MB ALERT
2018-12-10	05:20:00	2018-12-10 05:20:00	18.6	189	MB ALERT
2018-12-10	05:30:00	2018-12-10 05:30:00	19.3	187	MB ALERT
2018-12-10	05:40:00	2018-12-10 05:40:00	18.6	180	MB ALERT
2018-12-10	05:50:00	2018-12-10 05:50:00	20.9	186	MB ALERT
2018-12-10	06:00:00	2018-12-10 06:00:00	18.8	176	MB ALERT
2018-12-10	06:10:00	2018-12-10 06:10:00	18.9	183	MB ALERT
2018-12-10	06:20:00	2018-12-10 06:20:00	19.4	184	MB ALERT
2018-12-10	06:30:00	2018-12-10 06:30:00	17.9	187	MB ALERT
2018-12-10	06:40:00	2018-12-10 06:40:00	20.4	182	MB ALERT
2018-12-10	06:50:00	2018-12-10 06:50:00	19.3	185	MB ALERT
2018-12-10	07:00:00	2018-12-10 07:00:00	20.1	177	MB ALERT
2018-12-10	07:10:00	2018-12-10 07:10:00	18.7	182	MB ALERT
2018-12-10	07:20:00	2018-12-10 07:20:00	18.3	181	MB ALERT
2018-12-10	07:30:00	2018-12-10 07:30:00	19.9	181	MB ALERT
2018-12-10	07:40:00	2018-12-10 07:40:00	17.3	181	MB ALERT
2018-12-10	07:50:00	2018-12-10 07:50:00	18.7	180	MB ALERT
2018-12-10	08:00:00	2018-12-10 08:00:00	17.4	184	MB ALERT
2018-12-10	08:10:00	2018-12-10 08:10:00	15.8	187	MB ALERT
2018-12-10	08:30:00	2018-12-10 08:30:00	16.5	187	MB ALERT
2018-12-10	08:40:00	2018-12-10 08:40:00	18.4	186	MB ALERT
2018-12-10	08:50:00	2018-12-10 08:50:00	17.7	191	MB ALERT
2018-12-10	09:00:00	2018-12-10 09:00:00	20.4	186	MB ALERT
2018-12-10	09:10:00	2018-12-10 09:10:00	19.7	190	MB ALERT
2018-12-10	09:20:00	2018-12-10 09:20:00	19.1	184	MB ALERT
2018-12-10	09:30:00	2018-12-10 09:30:00	19.4	186	MB ALERT
2018-12-10	09:40:00	2018-12-10 09:40:00	19.6	187	MB ALERT
2018-12-10	09:50:00	2018-12-10 09:50:00	16.6	198	MB ALERT
2018-12-10	10:00:00	2018-12-10 10:00:00	16.3	194	MB ALERT
2018-12-10	10:30:00	2018-12-10 10:30:00	16.4	192	MB ALERT
2018-12-10	22:40:00	2018-12-10 22:40:00	16.8	160	MB ALERT
2018-12-10	23:10:00	2018-12-10 23:10:00	17	181	MB ALERT
2018-12-10	23:30:00	2018-12-10 23:30:00	18.2	193	MB ALERT
2018-12-11	00:00:00	2018-12-11	16.6	212	MB ALERT
2018-12-11	00:10:00	2018-12-11 00:10:00	17.6	168	MB ALERT
2018-12-11	00:20:00	2018-12-11 00:20:00	19	159	MB ALERT
2018-12-11	00:30:00	2018-12-11 00:30:00	21.9	130	MB ALERT
2018-12-11	00:50:00	2018-12-11 00:50:00	22.1	182	MB ALERT
2018-12-11	01:00:00	2018-12-11 01:00:00	17.1	187	MB ALERT
2018-12-11	01:10:00	2018-12-11 01:10:00	17	198	MB ALERT
2018-12-11	01:20:00	2018-12-11 01:20:00	20.3	195	MB ALERT
2018-12-11	01:30:00	2018-12-11 01:30:00	16.2	206	MB ALERT
2018-12-11	01:40:00	2018-12-11 01:40:00	18.7	211	MB ALERT
2018-12-11	01:50:00	2018-12-11 01:50:00	17.8	219	MB ALERT
2018-12-11	02:20:00	2018-12-11 02:20:00	17.7	205	MB ALERT
2018-12-11	02:30:00	2018-12-11 02:30:00	17	205	MB ALERT
2018-12-11	20:40:00	2018-12-11 20:40:00	16.7	184	MB ALERT
2018-12-11	21:30:00	2018-12-11 21:30:00	19.4	184	MB ALERT
2018-12-11	21:50:00	2018-12-11 21:50:00	17.3	198	MB ALERT
2018-12-11	22:00:00	2018-12-11 22:00:00	18.4	195	MB ALERT
2018-12-11	22:20:00	2018-12-11 22:20:00	16.5	187	MB ALERT
2018-12-13	21:30:00	2018-12-13 21:30:00	16.8	202	MB ALERT
2018-12-14	00:00:00	2018-12-14	21.7	185	MB ALERT
2018-12-14	00:10:00	2018-12-14 00:10:00	20.4	193	MB ALERT
2018-12-14	04:10:00	2018-12-14 04:10:00	16.9	214	MB ALERT
2018-12-14	04:20:00	2018-12-14 04:20:00	17.2	208	MB ALERT
2018-12-14	06:00:00	2018-12-14 06:00:00	15.6	218	MB ALERT
2018-12-14	06:20:00	2018-12-14 06:20:00	16.6	207	MB ALERT
2018-12-19	01:10:00	2018-12-19 01:10:00	18.6	150	MB ALERT
2018-12-25	10:10:00	2018-12-25 10:10:00	26.2	182	MB ALERT
2018-12-25	10:20:00	2018-12-25 10:20:00	25.9	179	MB ALERT
2018-12-25	14:20:00	2018-12-25 14:20:00	27.8	175	MB ALERT
2018-12-25	14:30:00	2018-12-25 14:30:00	26.3	174	MB ALERT
2018-12-25	15:00:00	2018-12-25 15:00:00	24.8	166	MB ALERT
2018-12-25	15:10:00	2018-12-25 15:10:00	25.5	174	MB ALERT
2018-12-25	15:20:00	2018-12-25 15:20:00	26	168	MB ALERT
2018-12-25	15:30:00	2018-12-25 15:30:00	26.9	171	MB ALERT
2018-12-25	15:40:00	2018-12-25 15:40:00	28.7	173	MB ALERT
2018-12-25	16:30:00	2018-12-25 16:30:00	28.8	166	MB ALERT
2018-12-25	16:40:00	2018-12-25 16:40:00	29.7	161	MB ALERT
2018-12-25	16:50:00	2018-12-25 16:50:00	30	166	MB ALERT
2018-12-25	17:00:00	2018-12-25 17:00:00	30	165	MB ALERT
2018-12-25	17:10:00	2018-12-25 17:10:00	29.3	162	MB ALERT
2018-12-25	17:20:00	2018-12-25 17:20:00	29.4	165	MB ALERT
2018-12-25	17:30:00	2018-12-25 17:30:00	29.6	167	MB ALERT
2018-12-25	17:40:00	2018-12-25 17:40:00	26.8	166	MB ALERT
2018-12-25	21:20:00	2018-12-25 21:20:00	21.5	171	MB ALERT
2018-12-25	22:00:00	2018-12-25 22:00:00	18.8	167	MB ALERT
2018-12-25	22:10:00	2018-12-25 22:10:00	18.1	178	MB ALERT
2018-12-25	22:30:00	2018-12-25 22:30:00	19.7	180	MB ALERT
2018-12-25	22:40:00	2018-12-25 22:40:00	16.2	178	MB ALERT
2018-12-25	22:50:00	2018-12-25 22:50:00	17.7	186	MB ALERT
2018-12-25	23:00:00	2018-12-25 23:00:00	20.3	198	MB ALERT
2019-01-02	18:30:00	2019-01-02 18:30:00	19.2	148	MB ALERT
2019-01-02	18:40:00	2019-01-02 18:40:00	18.9	151	MB ALERT
2019-01-02	18:50:00	2019-01-02 18:50:00	19.7	148	MB ALERT
2019-01-02	22:30:00	2019-01-02 22:30:00	19	184	MB ALERT
2019-01-02	22:40:00	2019-01-02 22:40:00	17.1	180	MB ALERT
2019-01-02	22:50:00	2019-01-02 22:50:00	17.3	178	MB ALERT
2019-01-02	23:00:00	2019-01-02 23:00:00	17.2	184	MB ALERT
2019-01-02	23:10:00	2019-01-02 23:10:00	16.6	188	MB ALERT
2019-01-02	23:20:00	2019-01-02 23:20:00	17.1	188	MB ALERT
2019-01-02	23:30:00	2019-01-02 23:30:00	17.5	184	MB ALERT
2019-01-02	23:40:00	2019-01-02 23:40:00	16.4	181	MB ALERT
2019-01-02	23:50:00	2019-01-02 23:50:00	18.8	181	MB ALERT
2019-01-03	00:00:00	2019-01-03	18.1	184	MB ALERT
2019-01-03	00:10:00	2019-01-03 00:10:00	18.6	180	MB ALERT
2019-01-03	00:50:00	2019-01-03 00:50:00	15.6	192	MB ALERT
2019-01-03	01:10:00	2019-01-03 01:10:00	16.3	187	MB ALERT
2019-01-03	09:50:00	2019-01-03 09:50:00	16.2	176	MB ALERT
2019-01-03	11:10:00	2019-01-03 11:10:00	17.5	175	MB ALERT
2019-01-03	11:20:00	2019-01-03 11:20:00	18.5	173	MB ALERT
2019-01-03	11:30:00	2019-01-03 11:30:00	18.3	170	MB ALERT
2019-01-03	11:40:00	2019-01-03 11:40:00	19.1	176	MB ALERT
2019-01-03	11:50:00	2019-01-03 11:50:00	21.1	177	MB ALERT
2019-01-03	12:00:00	2019-01-03 12:00:00	16.1	168	MB ALERT
2019-01-03	12:10:00	2019-01-03 12:10:00	20.5	168	MB ALERT
2019-01-03	12:20:00	2019-01-03 12:20:00	21	172	MB ALERT
2019-01-03	12:30:00	2019-01-03 12:30:00	20.8	164	MB ALERT
2019-01-03	13:20:00	2019-01-03 13:20:00	22.4	177	MB ALERT
2019-01-03	15:00:00	2019-01-03 15:00:00	28.2	167	MB ALERT
2019-01-03	15:10:00	2019-01-03 15:10:00	26.2	169	MB ALERT
2019-01-03	15:20:00	2019-01-03 15:20:00	26.8	171	MB ALERT
2019-01-03	15:30:00	2019-01-03 15:30:00	22.5	172	MB ALERT
2019-01-03	15:40:00	2019-01-03 15:40:00	26.1	178	MB ALERT
2019-01-03	15:50:00	2019-01-03 15:50:00	24.4	175	MB ALERT
2019-01-03	16:00:00	2019-01-03 16:00:00	25.5	170	MB ALERT
2019-01-03	18:30:00	2019-01-03 18:30:00	28.3	152	MB ALERT
2019-01-03	18:40:00	2019-01-03 18:40:00	28.3	157	MB ALERT
2019-01-03	18:50:00	2019-01-03 18:50:00	28	159	MB ALERT
2019-01-03	19:20:00	2019-01-03 19:20:00	19.7	151	MB ALERT
2019-01-03	19:30:00	2019-01-03 19:30:00	29.4	161	MB ALERT
2019-01-03	19:40:00	2019-01-03 19:40:00	30.4	148	MB ALERT
2019-01-03	20:00:00	2019-01-03 20:00:00	25.7	151	MB ALERT
2019-01-03	20:10:00	2019-01-03 20:10:00	31.2	160	MB ALERT
2019-01-03	20:20:00	2019-01-03 20:20:00	27.8	153	MB ALERT
2019-01-03	20:30:00	2019-01-03 20:30:00	31.5	159	MB ALERT
2019-01-03	20:40:00	2019-01-03 20:40:00	26.2	158	MB ALERT
2019-01-03	20:50:00	2019-01-03 20:50:00	25.7	156	MB ALERT
2019-01-03	21:00:00	2019-01-03 21:00:00	27.5	158	MB ALERT
2019-01-03	21:20:00	2019-01-03 21:20:00	27.2	152	MB ALERT
2019-01-03	21:40:00	2019-01-03 21:40:00	16.7	165	MB ALERT
2019-01-03	23:20:00	2019-01-03 23:20:00	24.7	159	MB ALERT
2019-01-03	23:40:00	2019-01-03 23:40:00	18.8	159	MB ALERT
2019-01-03	23:50:00	2019-01-03 23:50:00	18	163	MB ALERT
2019-01-04	00:00:00	2019-01-04	20.3	161	MB ALERT
2019-01-04	00:10:00	2019-01-04 00:10:00	19.2	166	MB ALERT
2019-01-04	00:20:00	2019-01-04 00:20:00	21.1	171	MB ALERT
2019-01-04	00:30:00	2019-01-04 00:30:00	21.9	171	MB ALERT
2019-01-04	00:40:00	2019-01-04 00:40:00	19.9	169	MB ALERT
2019-01-04	00:50:00	2019-01-04 00:50:00	19.1	171	MB ALERT
2019-01-04	01:00:00	2019-01-04 01:00:00	18.2	143	MB ALERT
2019-01-04	01:10:00	2019-01-04 01:10:00	26.2	183	MB ALERT
2019-01-04	01:20:00	2019-01-04 01:20:00	22.1	172	MB ALERT
2019-01-04	01:40:00	2019-01-04 01:40:00	23	158	MB ALERT
2019-01-04	01:50:00	2019-01-04 01:50:00	17.5	159	MB ALERT
2019-01-04	02:00:00	2019-01-04 02:00:00	19	152	MB ALERT
2019-01-04	02:10:00	2019-01-04 02:10:00	19.9	177	MB ALERT
2019-01-04	02:20:00	2019-01-04 02:20:00	24.2	108	MB ALERT
2019-01-04	02:30:00	2019-01-04 02:30:00	18.7	169	MB ALERT
2019-01-04	02:40:00	2019-01-04 02:40:00	20.8	163	MB ALERT
2019-01-04	02:50:00	2019-01-04 02:50:00	23.9	179	MB ALERT
2019-01-04	03:00:00	2019-01-04 03:00:00	25.9	186	MB ALERT
2019-01-04	03:10:00	2019-01-04 03:10:00	25	176	MB ALERT
2019-01-04	03:20:00	2019-01-04 03:20:00	16.3	170	MB ALERT
2019-01-04	03:30:00	2019-01-04 03:30:00	27	182	MB ALERT
2019-01-04	03:40:00	2019-01-04 03:40:00	26	177	MB ALERT
2019-01-04	03:50:00	2019-01-04 03:50:00	17.1	161	MB ALERT
2019-01-04	04:00:00	2019-01-04 04:00:00	22.7	175	MB ALERT
2019-01-04	04:10:00	2019-01-04 04:10:00	24.9	175	MB ALERT
2019-01-04	04:20:00	2019-01-04 04:20:00	20.8	180	MB ALERT
2019-01-04	04:30:00	2019-01-04 04:30:00	25.6	177	MB ALERT
2019-01-04	04:40:00	2019-01-04 04:40:00	22.7	177	MB ALERT
2019-01-04	04:50:00	2019-01-04 04:50:00	22.3	182	MB ALERT
2019-01-04	05:00:00	2019-01-04 05:00:00	24.8	181	MB ALERT
2019-01-04	05:10:00	2019-01-04 05:10:00	25.5	185	MB ALERT
2019-01-04	05:20:00	2019-01-04 05:20:00	22.5	181	MB ALERT
2019-01-04	05:30:00	2019-01-04 05:30:00	21	177	MB ALERT
2019-01-04	05:40:00	2019-01-04 05:40:00	24.8	179	MB ALERT
2019-01-04	05:50:00	2019-01-04 05:50:00	22.3	181	MB ALERT
2019-01-04	06:00:00	2019-01-04 06:00:00	24.1	185	MB ALERT
2019-01-04	06:10:00	2019-01-04 06:10:00	22.6	185	MB ALERT
2019-01-04	06:20:00	2019-01-04 06:20:00	22	188	MB ALERT
2019-01-04	06:30:00	2019-01-04 06:30:00	22.1	189	MB ALERT
2019-01-04	06:40:00	2019-01-04 06:40:00	24.1	183	MB ALERT
2019-01-04	06:50:00	2019-01-04 06:50:00	18.6	193	MB ALERT
2019-01-04	07:00:00	2019-01-04 07:00:00	19.6	194	MB ALERT
2019-01-04	07:10:00	2019-01-04 07:10:00	21.8	188	MB ALERT
2019-01-04	07:20:00	2019-01-04 07:20:00	20.8	201	MB ALERT
2019-01-04	07:30:00	2019-01-04 07:30:00	21.1	194	MB ALERT
2019-01-04	07:40:00	2019-01-04 07:40:00	18	196	MB ALERT
2019-01-04	07:50:00	2019-01-04 07:50:00	20.2	198	MB ALERT
2019-01-04	08:00:00	2019-01-04 08:00:00	22.2	201	MB ALERT
2019-01-04	08:10:00	2019-01-04 08:10:00	18.5	203	MB ALERT
2019-01-04	08:20:00	2019-01-04 08:20:00	21	206	MB ALERT
2019-01-04	08:30:00	2019-01-04 08:30:00	15.9	215	MB ALERT
2019-01-04	08:40:00	2019-01-04 08:40:00	16.2	207	MB ALERT
2019-01-04	08:50:00	2019-01-04 08:50:00	16	208	MB ALERT
2019-01-05	11:20:00	2019-01-05 11:20:00	17.1	191	MB ALERT
2019-01-05	15:50:00	2019-01-05 15:50:00	16.5	207	MB ALERT
2019-01-06	07:20:00	2019-01-06 07:20:00	20	135	MB ALERT
2019-01-06	07:30:00	2019-01-06 07:30:00	16.5	131	MB ALERT
2019-01-06	09:20:00	2019-01-06 09:20:00	18.9	131	MB ALERT
2019-01-06	09:40:00	2019-01-06 09:40:00	15.5	183	MB ALERT
2019-01-06	09:50:00	2019-01-06 09:50:00	17.7	176	MB ALERT
2019-01-06	10:00:00	2019-01-06 10:00:00	15.7	160	MB ALERT
2019-01-06	10:20:00	2019-01-06 10:20:00	18.2	179	MB ALERT
2019-01-06	10:30:00	2019-01-06 10:30:00	17.7	187	MB ALERT
2019-01-06	10:40:00	2019-01-06 10:40:00	16.7	219	MB ALERT
2019-01-06	11:10:00	2019-01-06 11:10:00	15.7	214	MB ALERT
2019-01-06	11:20:00	2019-01-06 11:20:00	15.9	217	MB ALERT
2019-01-14	10:10:00	2019-01-14 10:10:00	17.5	174	MB ALERT
2019-01-14	10:20:00	2019-01-14 10:20:00	17.9	175	MB ALERT
2019-01-14	10:30:00	2019-01-14 10:30:00	18.7	178	MB ALERT
2019-01-14	10:40:00	2019-01-14 10:40:00	19.1	183	MB ALERT
2019-01-14	10:50:00	2019-01-14 10:50:00	17.8	191	MB ALERT
2019-01-14	11:00:00	2019-01-14 11:00:00	19.3	187	MB ALERT
2019-01-14	11:10:00	2019-01-14 11:10:00	18.8	194	MB ALERT
2019-01-14	12:20:00	2019-01-14 12:20:00	20.5	175	MB ALERT
2019-01-14	12:30:00	2019-01-14 12:30:00	20.1	172	MB ALERT
2019-01-14	12:40:00	2019-01-14 12:40:00	21.8	178	MB ALERT
2019-01-14	13:00:00	2019-01-14 13:00:00	20	176	MB ALERT
2019-01-14	13:10:00	2019-01-14 13:10:00	22.3	180	MB ALERT
2019-01-14	13:40:00	2019-01-14 13:40:00	19.7	184	MB ALERT
2019-01-14	13:50:00	2019-01-14 13:50:00	23.9	182	MB ALERT
2019-01-14	14:10:00	2019-01-14 14:10:00	22.5	181	MB ALERT
2019-01-14	14:20:00	2019-01-14 14:20:00	21.3	190	MB ALERT
2019-01-14	14:30:00	2019-01-14 14:30:00	19.1	185	MB ALERT
2019-01-14	14:40:00	2019-01-14 14:40:00	21.5	183	MB ALERT
2019-01-14	14:50:00	2019-01-14 14:50:00	17.3	185	MB ALERT
2019-01-14	15:10:00	2019-01-14 15:10:00	16.7	184	MB ALERT
2019-01-14	15:20:00	2019-01-14 15:20:00	19.2	183	MB ALERT
2019-01-14	15:30:00	2019-01-14 15:30:00	20.4	176	MB ALERT
2019-01-14	15:40:00	2019-01-14 15:40:00	22	185	MB ALERT
2019-01-14	15:50:00	2019-01-14 15:50:00	17.6	174	MB ALERT
2019-01-14	16:00:00	2019-01-14 16:00:00	16.5	172	MB ALERT
2019-01-14	16:10:00	2019-01-14 16:10:00	22.5	180	MB ALERT
2019-01-14	16:20:00	2019-01-14 16:20:00	21.2	179	MB ALERT
2019-01-14	16:30:00	2019-01-14 16:30:00	20.5	176	MB ALERT
2019-01-14	16:40:00	2019-01-14 16:40:00	21.4	175	MB ALERT
2019-01-14	17:50:00	2019-01-14 17:50:00	21.9	171	MB ALERT
2019-01-14	20:20:00	2019-01-14 20:20:00	17.9	170	MB ALERT
2019-01-14	20:30:00	2019-01-14 20:30:00	20.1	166	MB ALERT
2019-01-14	20:40:00	2019-01-14 20:40:00	19.3	167	MB ALERT
2019-01-14	20:50:00	2019-01-14 20:50:00	18.1	164	MB ALERT
2019-01-14	21:00:00	2019-01-14 21:00:00	20.8	167	MB ALERT
2019-01-14	21:10:00	2019-01-14 21:10:00	19.7	171	MB ALERT
2019-01-14	21:20:00	2019-01-14 21:20:00	15.7	165	MB ALERT
2019-01-14	21:30:00	2019-01-14 21:30:00	15.9	176	MB ALERT
2019-01-14	21:40:00	2019-01-14 21:40:00	16.2	180	MB ALERT
2019-01-14	21:50:00	2019-01-14 21:50:00	17.8	169	MB ALERT
2019-01-14	22:00:00	2019-01-14 22:00:00	17.3	182	MB ALERT
2019-01-14	22:10:00	2019-01-14 22:10:00	19.3	178	MB ALERT
2019-01-14	22:20:00	2019-01-14 22:20:00	20.1	176	MB ALERT
2019-01-14	22:30:00	2019-01-14 22:30:00	22.5	180	MB ALERT
2019-01-14	22:40:00	2019-01-14 22:40:00	22.5	191	MB ALERT
2019-01-14	22:50:00	2019-01-14 22:50:00	22.2	190	MB ALERT
2019-01-14	23:00:00	2019-01-14 23:00:00	19.9	187	MB ALERT
2019-01-14	23:10:00	2019-01-14 23:10:00	20.4	185	MB ALERT
2019-01-14	23:20:00	2019-01-14 23:20:00	21.1	183	MB ALERT
2019-01-14	23:30:00	2019-01-14 23:30:00	19	182	MB ALERT
2019-01-14	23:40:00	2019-01-14 23:40:00	19.8	181	MB ALERT
2019-01-14	23:50:00	2019-01-14 23:50:00	20.3	179	MB ALERT
2019-01-15	00:00:00	2019-01-15	21.7	182	MB ALERT
2019-01-15	00:10:00	2019-01-15 00:10:00	20.8	181	MB ALERT
2019-01-15	00:20:00	2019-01-15 00:20:00	21.2	184	MB ALERT
2019-01-15	00:30:00	2019-01-15 00:30:00	23.7	173	MB ALERT
2019-01-15	00:40:00	2019-01-15 00:40:00	23.2	178	MB ALERT
2019-01-15	00:50:00	2019-01-15 00:50:00	20.5	175	MB ALERT
2019-01-15	01:00:00	2019-01-15 01:00:00	21.1	178	MB ALERT
2019-01-15	04:00:00	2019-01-15 04:00:00	19.8	173	MB ALERT
2019-01-15	04:10:00	2019-01-15 04:10:00	18.5	176	MB ALERT
2019-01-15	04:20:00	2019-01-15 04:20:00	18.8	178	MB ALERT
2019-01-15	04:30:00	2019-01-15 04:30:00	18.6	178	MB ALERT
2019-01-15	04:40:00	2019-01-15 04:40:00	19.5	169	MB ALERT
2019-01-15	04:50:00	2019-01-15 04:50:00	17.9	172	MB ALERT
2019-01-15	05:00:00	2019-01-15 05:00:00	18.8	170	MB ALERT
2019-01-15	05:10:00	2019-01-15 05:10:00	20.5	178	MB ALERT
2019-01-15	05:20:00	2019-01-15 05:20:00	21.3	172	MB ALERT
2019-01-15	05:30:00	2019-01-15 05:30:00	22.2	184	MB ALERT
2019-01-15	05:40:00	2019-01-15 05:40:00	20.2	177	MB ALERT
2019-01-15	05:50:00	2019-01-15 05:50:00	20.4	177	MB ALERT
2019-01-15	06:00:00	2019-01-15 06:00:00	19	172	MB ALERT
2019-01-15	06:20:00	2019-01-15 06:20:00	18.9	173	MB ALERT
2019-01-15	06:30:00	2019-01-15 06:30:00	22.4	177	MB ALERT
2019-01-15	06:40:00	2019-01-15 06:40:00	20.8	179	MB ALERT
2019-01-15	06:50:00	2019-01-15 06:50:00	17.9	180	MB ALERT
2019-01-15	07:00:00	2019-01-15 07:00:00	18.7	168	MB ALERT
2019-01-15	07:10:00	2019-01-15 07:10:00	21.9	167	MB ALERT
2019-01-15	07:20:00	2019-01-15 07:20:00	21.1	156	MB ALERT
2019-01-15	07:30:00	2019-01-15 07:30:00	24.7	162	MB ALERT
2019-01-15	07:40:00	2019-01-15 07:40:00	20.6	163	MB ALERT
2019-01-15	07:50:00	2019-01-15 07:50:00	23.9	161	MB ALERT
2019-01-15	08:00:00	2019-01-15 08:00:00	24.6	162	MB ALERT
2019-01-15	08:10:00	2019-01-15 08:10:00	23.7	161	MB ALERT
2019-01-15	08:20:00	2019-01-15 08:20:00	18.9	156	MB ALERT
2019-01-15	08:30:00	2019-01-15 08:30:00	22.4	160	MB ALERT
2019-01-15	08:40:00	2019-01-15 08:40:00	19.7	156	MB ALERT
2019-01-15	09:20:00	2019-01-15 09:20:00	29.3	146	MB ALERT
2019-01-15	09:30:00	2019-01-15 09:30:00	23.6	156	MB ALERT
2019-01-15	09:40:00	2019-01-15 09:40:00	19.8	158	MB ALERT
2019-01-15	09:50:00	2019-01-15 09:50:00	17.8	142	MB ALERT
2019-01-15	10:00:00	2019-01-15 10:00:00	21.9	156	MB ALERT
2019-01-15	10:10:00	2019-01-15 10:10:00	20.7	163	MB ALERT
2019-01-15	10:20:00	2019-01-15 10:20:00	19.2	159	MB ALERT
2019-01-15	10:30:00	2019-01-15 10:30:00	22.6	158	MB ALERT
2019-01-15	10:40:00	2019-01-15 10:40:00	18.5	150	MB ALERT
2019-01-15	10:50:00	2019-01-15 10:50:00	16.2	160	MB ALERT
2019-01-15	11:00:00	2019-01-15 11:00:00	15.5	180	MB ALERT
2019-01-15	11:10:00	2019-01-15 11:10:00	20.4	135	MB ALERT
2019-01-15	11:20:00	2019-01-15 11:20:00	17.4	177	MB ALERT
2019-01-15	11:30:00	2019-01-15 11:30:00	18.1	181	MB ALERT
2019-01-15	11:40:00	2019-01-15 11:40:00	16.8	188	MB ALERT
2019-01-15	12:00:00	2019-01-15 12:00:00	25	172	MB ALERT
2019-01-15	12:50:00	2019-01-15 12:50:00	18.7	140	MB ALERT
2019-01-15	13:00:00	2019-01-15 13:00:00	19.9	118	MB ALERT
2019-01-15	13:10:00	2019-01-15 13:10:00	21.3	162	MB ALERT
2019-01-15	13:20:00	2019-01-15 13:20:00	25.1	139	MB ALERT
2019-01-15	13:30:00	2019-01-15 13:30:00	25	154	MB ALERT
2019-01-15	13:40:00	2019-01-15 13:40:00	27.8	151	MB ALERT
2019-01-15	13:50:00	2019-01-15 13:50:00	25.3	156	MB ALERT
2019-01-15	14:00:00	2019-01-15 14:00:00	27.4	152	MB ALERT
2019-01-15	14:10:00	2019-01-15 14:10:00	26.6	141	MB ALERT
2019-01-15	16:50:00	2019-01-15 16:50:00	18.1	166	MB ALERT
2019-01-15	17:30:00	2019-01-15 17:30:00	16.6	124	MB ALERT
2019-01-15	17:40:00	2019-01-15 17:40:00	21	170	MB ALERT
2019-01-15	17:50:00	2019-01-15 17:50:00	23.6	178	MB ALERT
2019-01-15	18:20:00	2019-01-15 18:20:00	28.1	184	MB ALERT
2019-01-15	18:30:00	2019-01-15 18:30:00	24.9	159	MB ALERT
2019-01-15	18:40:00	2019-01-15 18:40:00	21.4	103	MB ALERT
2019-01-15	19:00:00	2019-01-15 19:00:00	16.6	127	MB ALERT
2019-01-15	19:10:00	2019-01-15 19:10:00	17.8	162	MB ALERT
2019-01-15	19:20:00	2019-01-15 19:20:00	20.7	184	MB ALERT
2019-01-15	19:30:00	2019-01-15 19:30:00	26.9	157	MB ALERT
2019-01-15	19:50:00	2019-01-15 19:50:00	23.8	172	MB ALERT
2019-01-15	20:00:00	2019-01-15 20:00:00	16.6	151	MB ALERT
2019-01-15	20:10:00	2019-01-15 20:10:00	20.4	174	MB ALERT
2019-01-15	20:20:00	2019-01-15 20:20:00	19.2	166	MB ALERT
2019-01-15	20:30:00	2019-01-15 20:30:00	22.6	176	MB ALERT
2019-01-15	20:40:00	2019-01-15 20:40:00	18.2	165	MB ALERT
2019-01-15	20:50:00	2019-01-15 20:50:00	18.6	174	MB ALERT
2019-01-15	21:00:00	2019-01-15 21:00:00	17.5	175	MB ALERT
2019-01-15	21:10:00	2019-01-15 21:10:00	18.8	186	MB ALERT
2019-01-15	21:20:00	2019-01-15 21:20:00	20.4	182	MB ALERT
2019-01-15	21:30:00	2019-01-15 21:30:00	17.9	190	MB ALERT
2019-01-15	21:40:00	2019-01-15 21:40:00	19.3	187	MB ALERT
2019-01-15	21:50:00	2019-01-15 21:50:00	19.1	194	MB ALERT
2019-01-15	22:20:00	2019-01-15 22:20:00	15.5	201	MB ALERT
2019-01-24	20:30:00	2019-01-24 20:30:00	19.6	154	MB ALERT
2019-01-24	20:50:00	2019-01-24 20:50:00	23.6	150	MB ALERT
2019-01-24	21:00:00	2019-01-24 21:00:00	24	149	MB ALERT
2019-01-24	21:10:00	2019-01-24 21:10:00	23.2	151	MB ALERT
2019-01-24	21:20:00	2019-01-24 21:20:00	19.9	154	MB ALERT
2019-01-24	21:30:00	2019-01-24 21:30:00	17.4	158	MB ALERT
2019-01-24	21:40:00	2019-01-24 21:40:00	17.6	160	MB ALERT
2019-01-24	23:20:00	2019-01-24 23:20:00	19.8	180	MB ALERT
2019-01-24	23:30:00	2019-01-24 23:30:00	20.9	182	MB ALERT
2019-01-24	23:40:00	2019-01-24 23:40:00	18.3	183	MB ALERT
2019-01-24	23:50:00	2019-01-24 23:50:00	20.6	188	MB ALERT
2019-01-25	00:00:00	2019-01-25	18	185	MB ALERT
2019-01-25	00:10:00	2019-01-25 00:10:00	19.8	188	MB ALERT
2019-01-25	00:20:00	2019-01-25 00:20:00	17.5	199	MB ALERT
2019-01-25	00:30:00	2019-01-25 00:30:00	16.8	195	MB ALERT
2019-01-25	00:40:00	2019-01-25 00:40:00	16.3	198	MB ALERT
2019-01-25	00:50:00	2019-01-25 00:50:00	17.6	199	MB ALERT
2019-01-25	01:00:00	2019-01-25 01:00:00	16.7	199	MB ALERT
2019-01-25	01:10:00	2019-01-25 01:10:00	16.1	198	MB ALERT
2019-01-25	01:20:00	2019-01-25 01:20:00	16.4	188	MB ALERT
2019-01-25	01:30:00	2019-01-25 01:30:00	17.3	198	MB ALERT
2019-01-25	01:40:00	2019-01-25 01:40:00	17.4	187	MB ALERT
2019-01-25	02:00:00	2019-01-25 02:00:00	17.5	205	MB ALERT
2019-01-25	02:10:00	2019-01-25 02:10:00	15.9	198	MB ALERT
2019-01-25	03:00:00	2019-01-25 03:00:00	16.1	201	MB ALERT
2019-01-27	00:50:00	2019-01-27 00:50:00	16.7	192	MB ALERT
2019-01-27	01:00:00	2019-01-27 01:00:00	16	174	MB ALERT
2019-01-27	01:10:00	2019-01-27 01:10:00	18	161	MB ALERT
2019-01-27	01:20:00	2019-01-27 01:20:00	18.7	185	MB ALERT
2019-01-27	01:30:00	2019-01-27 01:30:00	18.3	183	MB ALERT
2019-01-27	01:40:00	2019-01-27 01:40:00	20	180	MB ALERT
2019-01-27	01:50:00	2019-01-27 01:50:00	19.1	171	MB ALERT
2019-01-27	02:00:00	2019-01-27 02:00:00	20.5	175	MB ALERT
2019-01-27	02:10:00	2019-01-27 02:10:00	19.2	170	MB ALERT
2019-01-27	02:20:00	2019-01-27 02:20:00	21.1	168	MB ALERT
2019-01-27	02:30:00	2019-01-27 02:30:00	24.3	167	MB ALERT
2019-01-27	02:40:00	2019-01-27 02:40:00	23.9	164	MB ALERT
2019-01-27	03:30:00	2019-01-27 03:30:00	23.8	174	MB ALERT
2019-01-27	03:40:00	2019-01-27 03:40:00	22.2	171	MB ALERT
2019-01-27	03:50:00	2019-01-27 03:50:00	22.6	173	MB ALERT
2019-01-27	04:00:00	2019-01-27 04:00:00	21.2	173	MB ALERT
2019-01-27	04:10:00	2019-01-27 04:10:00	20	171	MB ALERT
2019-01-27	04:20:00	2019-01-27 04:20:00	19.4	172	MB ALERT
2019-01-27	05:20:00	2019-01-27 05:20:00	20.1	181	MB ALERT
2019-01-27	05:30:00	2019-01-27 05:30:00	21.6	173	MB ALERT
2019-01-27	05:50:00	2019-01-27 05:50:00	20.7	177	MB ALERT
2019-01-27	06:00:00	2019-01-27 06:00:00	22.3	173	MB ALERT
2019-01-27	06:10:00	2019-01-27 06:10:00	21.7	170	MB ALERT
2019-01-27	06:20:00	2019-01-27 06:20:00	21.3	178	MB ALERT
2019-01-27	06:40:00	2019-01-27 06:40:00	19.6	175	MB ALERT
2019-01-27	07:10:00	2019-01-27 07:10:00	21.8	176	MB ALERT
2019-01-27	07:20:00	2019-01-27 07:20:00	21.3	179	MB ALERT
2019-01-27	08:10:00	2019-01-27 08:10:00	21	174	MB ALERT
2019-01-27	08:20:00	2019-01-27 08:20:00	20.2	174	MB ALERT
2019-01-27	09:00:00	2019-01-27 09:00:00	18.9	182	MB ALERT
2019-01-27	09:30:00	2019-01-27 09:30:00	19.3	183	MB ALERT
2019-01-27	09:40:00	2019-01-27 09:40:00	19.9	180	MB ALERT
2019-01-27	09:50:00	2019-01-27 09:50:00	19.6	185	MB ALERT
2019-01-27	10:20:00	2019-01-27 10:20:00	18.2	185	MB ALERT
2019-01-27	10:30:00	2019-01-27 10:30:00	17.3	183	MB ALERT
2019-01-30	16:30:00	2019-01-30 16:30:00	17.5	159	MB ALERT
2019-01-30	16:40:00	2019-01-30 16:40:00	18.1	173	MB ALERT
2019-01-30	16:50:00	2019-01-30 16:50:00	20.5	174	MB ALERT
2019-01-30	17:00:00	2019-01-30 17:00:00	20.4	178	MB ALERT
2019-01-30	17:10:00	2019-01-30 17:10:00	20.1	172	MB ALERT
2019-01-30	17:20:00	2019-01-30 17:20:00	21.7	171	MB ALERT
2019-01-30	17:30:00	2019-01-30 17:30:00	20.1	174	MB ALERT
2019-01-30	18:10:00	2019-01-30 18:10:00	17.3	175	MB ALERT
2019-01-30	18:20:00	2019-01-30 18:20:00	17.2	178	MB ALERT
2019-01-30	22:30:00	2019-01-30 22:30:00	21.1	179	MB ALERT
2019-01-30	22:40:00	2019-01-30 22:40:00	20.1	183	MB ALERT
2019-01-30	22:50:00	2019-01-30 22:50:00	22	179	MB ALERT
2019-01-30	23:00:00	2019-01-30 23:00:00	21.6	179	MB ALERT
2019-01-30	23:10:00	2019-01-30 23:10:00	21.4	184	MB ALERT
2019-01-30	23:20:00	2019-01-30 23:20:00	23	186	MB ALERT
2019-01-30	23:30:00	2019-01-30 23:30:00	20.3	183	MB ALERT
2019-01-30	23:40:00	2019-01-30 23:40:00	20.7	183	MB ALERT
2019-01-31	00:00:00	2019-01-31	20.3	176	MB ALERT
2019-01-31	00:10:00	2019-01-31 00:10:00	16.7	183	MB ALERT
2019-01-31	00:20:00	2019-01-31 00:20:00	17.5	175	MB ALERT
2019-01-31	00:30:00	2019-01-31 00:30:00	18.4	183	MB ALERT
2019-01-31	02:10:00	2019-01-31 02:10:00	19.6	188	MB ALERT
2019-01-31	02:30:00	2019-01-31 02:30:00	17.1	184	MB ALERT
2019-01-31	02:40:00	2019-01-31 02:40:00	17.1	181	MB ALERT
2019-01-31	02:50:00	2019-01-31 02:50:00	19	178	MB ALERT
2019-01-31	03:00:00	2019-01-31 03:00:00	19.2	179	MB ALERT
2019-01-31	03:10:00	2019-01-31 03:10:00	17.9	176	MB ALERT
2019-01-31	03:30:00	2019-01-31 03:30:00	18.6	173	MB ALERT
2019-01-31	03:40:00	2019-01-31 03:40:00	18.2	174	MB ALERT
2019-01-31	11:00:00	2019-01-31 11:00:00	24	183	MB ALERT
2019-01-31	11:20:00	2019-01-31 11:20:00	21.8	185	MB ALERT
2019-01-31	11:30:00	2019-01-31 11:30:00	18.4	184	MB ALERT
2019-01-31	11:40:00	2019-01-31 11:40:00	18.4	185	MB ALERT
2019-01-31	11:50:00	2019-01-31 11:50:00	18.8	185	MB ALERT
2019-01-31	12:00:00	2019-01-31 12:00:00	16.6	180	MB ALERT
2019-01-31	12:10:00	2019-01-31 12:10:00	20.8	187	MB ALERT
2019-01-31	12:20:00	2019-01-31 12:20:00	21.4	177	MB ALERT
2019-01-31	12:30:00	2019-01-31 12:30:00	20.4	173	MB ALERT
2019-01-31	12:40:00	2019-01-31 12:40:00	21.7	172	MB ALERT
2019-01-31	12:50:00	2019-01-31 12:50:00	22.8	177	MB ALERT
2019-01-31	13:00:00	2019-01-31 13:00:00	20.5	180	MB ALERT
2019-01-31	13:10:00	2019-01-31 13:10:00	19.3	176	MB ALERT
2019-01-31	13:20:00	2019-01-31 13:20:00	20.3	179	MB ALERT
2019-01-31	13:30:00	2019-01-31 13:30:00	20.4	179	MB ALERT
2019-01-31	13:40:00	2019-01-31 13:40:00	18.1	178	MB ALERT
2019-01-31	13:50:00	2019-01-31 13:50:00	17.9	184	MB ALERT
2019-01-31	14:00:00	2019-01-31 14:00:00	18.6	185	MB ALERT
2019-01-31	14:10:00	2019-01-31 14:10:00	15.9	183	MB ALERT
2019-01-31	14:30:00	2019-01-31 14:30:00	15.9	186	MB ALERT
2019-01-31	15:40:00	2019-01-31 15:40:00	16.4	174	MB ALERT
2019-01-31	16:00:00	2019-01-31 16:00:00	18.6	179	MB ALERT
2019-01-31	16:10:00	2019-01-31 16:10:00	18.5	185	MB ALERT
2019-01-31	16:20:00	2019-01-31 16:20:00	18.4	190	MB ALERT
2019-01-31	16:30:00	2019-01-31 16:30:00	18.9	190	MB ALERT
2019-01-31	16:40:00	2019-01-31 16:40:00	15.9	183	MB ALERT
2019-01-31	16:50:00	2019-01-31 16:50:00	16.3	174	MB ALERT
2019-01-31	17:00:00	2019-01-31 17:00:00	15.8	174	MB ALERT
2019-01-31	17:10:00	2019-01-31 17:10:00	16.9	171	MB ALERT
2019-01-31	17:20:00	2019-01-31 17:20:00	20	175	MB ALERT
2019-01-31	17:30:00	2019-01-31 17:30:00	19.7	178	MB ALERT
2019-01-31	17:40:00	2019-01-31 17:40:00	20.9	180	MB ALERT
2019-01-31	17:50:00	2019-01-31 17:50:00	18.4	180	MB ALERT
2019-01-31	18:00:00	2019-01-31 18:00:00	20.7	168	MB ALERT
2019-01-31	18:10:00	2019-01-31 18:10:00	21.6	171	MB ALERT
2019-01-31	18:20:00	2019-01-31 18:20:00	21.8	180	MB ALERT
2019-01-31	18:30:00	2019-01-31 18:30:00	21	182	MB ALERT
2019-01-31	18:40:00	2019-01-31 18:40:00	18.3	180	MB ALERT
2019-01-31	18:50:00	2019-01-31 18:50:00	18.3	170	MB ALERT
2019-01-31	19:00:00	2019-01-31 19:00:00	21.4	169	MB ALERT
2019-01-31	19:10:00	2019-01-31 19:10:00	22.7	170	MB ALERT
2019-01-31	19:20:00	2019-01-31 19:20:00	21.9	173	MB ALERT
2019-01-31	19:30:00	2019-01-31 19:30:00	23	173	MB ALERT
2019-01-31	19:40:00	2019-01-31 19:40:00	24.3	172	MB ALERT
2019-01-31	19:50:00	2019-01-31 19:50:00	23.5	172	MB ALERT
2019-01-31	20:00:00	2019-01-31 20:00:00	21.5	166	MB ALERT
2019-01-31	20:10:00	2019-01-31 20:10:00	25.5	171	MB ALERT
2019-01-31	20:20:00	2019-01-31 20:20:00	21.4	167	MB ALERT
2019-01-31	20:30:00	2019-01-31 20:30:00	21.4	167	MB ALERT
2019-01-31	20:40:00	2019-01-31 20:40:00	22.5	170	MB ALERT
2019-01-31	20:50:00	2019-01-31 20:50:00	24	168	MB ALERT
2019-01-31	21:00:00	2019-01-31 21:00:00	24.2	166	MB ALERT
2019-01-31	21:10:00	2019-01-31 21:10:00	23.1	169	MB ALERT
2019-01-31	21:20:00	2019-01-31 21:20:00	23.5	175	MB ALERT
2019-01-31	21:30:00	2019-01-31 21:30:00	22.6	176	MB ALERT
2019-01-31	21:40:00	2019-01-31 21:40:00	21.9	171	MB ALERT
2019-01-31	21:50:00	2019-01-31 21:50:00	21.9	175	MB ALERT
2019-01-31	22:00:00	2019-01-31 22:00:00	17.2	169	MB ALERT
2019-01-31	22:10:00	2019-01-31 22:10:00	16.5	174	MB ALERT
2019-01-31	22:20:00	2019-01-31 22:20:00	20.8	172	MB ALERT
2019-01-31	22:40:00	2019-01-31 22:40:00	19.3	173	MB ALERT
2019-01-31	22:50:00	2019-01-31 22:50:00	21.2	175	MB ALERT
2019-01-31	23:00:00	2019-01-31 23:00:00	17.9	183	MB ALERT
2019-01-31	23:10:00	2019-01-31 23:10:00	21.2	188	MB ALERT
2019-01-31	23:20:00	2019-01-31 23:20:00	18.8	187	MB ALERT
2019-01-31	23:30:00	2019-01-31 23:30:00	18.2	186	MB ALERT
2019-01-31	23:40:00	2019-01-31 23:40:00	17.6	185	MB ALERT
2019-01-31	23:50:00	2019-01-31 23:50:00	18.3	203	MB ALERT

## Sheet: Lidar
2018-02-20 19:10:00	298.54	3.14	MB ALERT
2018-02-20 19:20:00	292.32	3.34	MB ALERT
2018-02-20 19:50:00	290.14	2.23	MB ALERT
2018-02-20 20:00:00	267.42	1.91	MB ALERT
2018-02-20 20:10:00	271.19	1.52	MB ALERT
2018-02-20 20:20:00	202.39	2.35	MB ALERT
2018-02-20 20:30:00	188.96	1.89	MB ALERT
2018-02-20 20:40:00	181.71	2.42	MB ALERT
2018-02-20 20:50:00	177.89	2.17	MB ALERT
2018-02-20 21:00:00	179.7	2.48	MB ALERT
2018-02-20 21:10:00	176.2	2.95	MB ALERT
2018-02-20 21:20:00	182.81	2.85	MB ALERT
2018-02-20 22:00:00	299.49	2.12	MB ALERT
2018-02-20 22:10:00	312.4	1.3	MB ALERT
2018-02-20 22:20:00	304.91	1.31	MB ALERT
2018-02-21 00:40:00	257.14	1.13	MB ALERT
2018-02-25 00:40:00	201.75	15.93	MB ALERT
2018-02-25 01:00:00	189.52	14.24	MB ALERT
2018-02-25 01:10:00	199.23	12.63	MB ALERT
2018-02-25 03:10:00	181.26	9.88	MB ALERT
2018-02-25 03:20:00	195.82	9.75	MB ALERT
2018-02-25 03:30:00	200.49	10.57	MB ALERT
2018-02-25 03:40:00	198.73	11.22	MB ALERT
2018-02-25 03:50:00	200.74	10.56	MB ALERT
2018-02-25 04:00:00	202.5	8.2	MB ALERT
2018-02-25 04:10:00	208.33	7.8	MB ALERT
2018-02-25 04:20:00	201.96	9.01	MB ALERT
2018-02-25 04:30:00	203.31	10.86	MB ALERT
2018-02-25 04:40:00	204.57	10.57	MB ALERT
2018-02-25 04:50:00	208.15	10.37	MB ALERT
2018-02-25 05:00:00	208.75	9.76	MB ALERT
2018-02-25 05:10:00	207.06	10.07	MB ALERT
2018-02-25 05:20:00	204.17	11.08	MB ALERT
2018-02-25 05:30:00	207.53	11.13	MB ALERT
2018-02-25 05:40:00	205.92	11.13	MB ALERT
2018-02-25 05:50:00	207.08	12.4	MB ALERT
2018-02-25 06:00:00	208.53	12.73	MB ALERT
2018-02-25 06:10:00	210.23	13.22	MB ALERT
2018-02-25 06:30:00	210.4	12.26	MB ALERT
2018-02-25 06:40:00	210.69	12.05	MB ALERT
2018-02-25 07:00:00	211.64	10.47	MB ALERT
2018-02-25 07:20:00	224.11	11.15	MB ALERT
2018-02-25 07:30:00	237.4	9.47	MB ALERT
2018-02-25 07:50:00	247.56	8.63	MB ALERT
2018-02-25 08:00:00	231.89	10.02	MB ALERT
2018-02-26 23:50:00	186.81	14.84	MB ALERT
2018-02-27	192.67	16.08	MB ALERT
2018-02-27 00:10:00	191.71	12.82	MB ALERT
2018-02-27 00:20:00	185.33	12.5	MB ALERT
2018-02-27 00:30:00	184.59	12.14	MB ALERT
2018-02-27 00:40:00	184.41	11.13	MB ALERT
2018-02-27 00:50:00	196.86	10	MB ALERT
2018-02-27 01:00:00	207.42	10.88	MB ALERT
2018-02-27 01:10:00	227.09	13.61	MB ALERT
2018-02-27 01:20:00	222.27	14.26	MB ALERT
2018-02-27 01:50:00	236.72	5.93	MB ALERT
2018-02-27 02:00:00	250.26	6.41	MB ALERT
2018-02-27 02:10:00	270.69	6.35	MB ALERT
2018-02-27 02:20:00	255.03	5.15	MB ALERT
2018-02-27 02:30:00	238.26	3.46	MB ALERT
2018-02-27 02:40:00	182.07	3.73	MB ALERT
2018-02-27 02:50:00	261.58	2.69	MB ALERT
2018-02-27 03:00:00	253.3	3.59	MB ALERT
2018-02-27 03:10:00	294.68	3.75	MB ALERT
2018-02-27 03:20:00	290.6	6.92	MB ALERT
2018-02-27 03:30:00	287.31	6.49	MB ALERT
2018-02-27 03:40:00	285.14	6.89	MB ALERT
2018-02-27 03:50:00	253.81	7.75	MB ALERT
2018-02-28 20:40:00	213.56	9.81	MB ALERT
2018-02-28 21:00:00	223.56	8.52	MB ALERT
2018-02-28 21:10:00	218.75	11.15	MB ALERT
2018-02-28 21:40:00	240.22	8.41	MB ALERT
2018-02-28 21:50:00	349.3	4.81	MB ALERT
2018-02-28 22:30:00	45.96	5.9	MB ALERT
2018-02-28 22:40:00	17.98	9.42	MB ALERT
2018-03-05 03:40:00	238.65	2.32	MB ALERT
2018-03-05 03:50:00	235.34	2.52	MB ALERT
2018-03-05 04:10:00	250.97	2.2	MB ALERT
2018-03-06 01:30:00	197.53	7.98	MB ALERT
2018-03-06 01:40:00	191.08	10.49	MB ALERT
2018-03-06 01:50:00	185.55	12.74	MB ALERT
2018-03-06 02:00:00	181.26	15.71	MB ALERT
2018-03-06 02:10:00	177.45	10.98	MB ALERT
2018-03-06 02:20:00	184.9	10	MB ALERT
2018-03-06 02:30:00	189.62	10.16	MB ALERT
2018-03-06 02:40:00	185.38	9.67	MB ALERT
2018-03-06 02:50:00	188.64	9.5	MB ALERT
2018-03-06 03:00:00	194.21	10.05	MB ALERT
2018-03-06 03:10:00	194.6	10.9	MB ALERT
2018-03-06 03:20:00	194.98	10.35	MB ALERT
2018-03-06 03:30:00	191.74	9.81	MB ALERT
2018-03-06 03:40:00	176.97	8.04	MB ALERT
2018-03-06 03:50:00	175.45	8.6	MB ALERT
2018-03-06 04:00:00	176.96	9.89	MB ALERT
2018-03-06 04:10:00	176.05	9.9	MB ALERT
2018-03-06 04:20:00	193.8	9.44	MB ALERT
2018-03-06 04:30:00	198.02	10.72	MB ALERT
2018-03-06 04:40:00	188.45	10.35	MB ALERT
2018-03-06 04:50:00	192.28	12.22	MB ALERT
2018-03-06 05:00:00	199.83	12.47	MB ALERT
2018-03-06 05:10:00	204.79	11.24	MB ALERT
2018-03-06 05:20:00	203.8	10.85	MB ALERT
2018-03-06 05:30:00	200.36	10.7	MB ALERT
2018-03-06 05:40:00	197.03	8.64	MB ALERT
2018-03-06 05:50:00	187.83	7.22	MB ALERT
2018-03-06 06:00:00	189.09	6.73	MB ALERT
2018-03-06 06:10:00	182.89	8.89	MB ALERT
2018-03-06 06:20:00	182.2	7.93	MB ALERT
2018-03-06 06:30:00	183.12	8.21	MB ALERT
2018-03-06 06:40:00	184.64	9.42	MB ALERT
2018-03-06 06:50:00	182.63	10.26	MB ALERT
2018-03-06 07:00:00	182.78	9.18	MB ALERT
2018-03-06 07:10:00	184.55	8.26	MB ALERT
2018-03-06 07:20:00	188.8	7.9	MB ALERT
2018-03-06 07:30:00	188.26	7.5	MB ALERT
2018-03-06 07:40:00	197	7.35	MB ALERT
2018-03-06 07:50:00	202.16	9.34	MB ALERT
2018-03-06 08:00:00	214.04	10.76	MB ALERT
2018-03-06 08:10:00	209.59	10.03	MB ALERT
2018-03-09 01:40:00	258.79	7.36	MB ALERT
2018-03-09 02:00:00	261.72	7.26	MB ALERT
2018-03-09 02:20:00	266.85	6.63	MB ALERT
2018-03-09 02:30:00	276.16	5.67	MB ALERT
2018-03-09 02:50:00	265.38	6.42	MB ALERT
2018-03-09 03:50:00	272.02	6.98	MB ALERT
2018-03-09 04:00:00	277.21	6.04	MB ALERT
2018-03-15 20:40:00	167.38	3.41	MB ALERT
2018-03-15 21:10:00	95.39	1.7	MB ALERT
2018-03-15 21:20:00	67.25	2.66	MB ALERT
2018-03-15 22:20:00	73.67	5.13	MB ALERT
2018-03-15 22:40:00	20.59	1.94	MB ALERT
2018-03-15 22:50:00	250.05	3.87	MB ALERT
2018-03-15 23:00:00	234.42	3.94	MB ALERT
2018-03-15 23:10:00	227.83	3.59	MB ALERT
2018-03-15 23:20:00	229.51	3.04	MB ALERT
2018-03-15 23:30:00	248.36	1.54	MB ALERT
2018-03-15 23:40:00	257.77	2.12	MB ALERT
2018-03-16 05:20:00	242.8	4.16	MB ALERT
2018-03-16 05:30:00	256.37	3	MB ALERT
2018-03-16 06:10:00	258.4	2.42	MB ALERT
2018-03-28 19:50:00	193.03	5.54	MB ALERT
2018-03-28 20:00:00	172.6	2.95	MB ALERT
2018-03-28 20:10:00	163.51	2.88	MB ALERT
2018-03-28 20:20:00	122.22	2.29	MB ALERT
2018-03-28 20:30:00	86.36	1.63	MB ALERT
2018-03-28 20:40:00	57.17	2.88	MB ALERT
2018-03-28 20:50:00	46.76	3.91	MB ALERT
2018-03-28 21:00:00	63.51	2.21	MB ALERT
2018-03-28 21:10:00	70.29	2.22	MB ALERT
2018-03-28 22:20:00	30.03	3.71	MB ALERT
2018-03-28 22:40:00	29.83	4.76	MB ALERT
2018-03-28 22:50:00	38.78	4.92	MB ALERT
2018-03-28 23:00:00	40.81	4.24	MB ALERT
2018-03-28 23:10:00	46.3	3.51	MB ALERT
2018-03-28 23:20:00	29.39	4.39	MB ALERT
2018-03-28 23:30:00	19.39	3.4	MB ALERT
2018-03-29	24.47	2.41	MB ALERT
2018-03-29 00:10:00	25.08	2.37	MB ALERT
2018-03-29 00:20:00	27.78	3.38	MB ALERT
2018-03-29 00:30:00	26.65	3.95	MB ALERT
2018-03-29 00:40:00	358.36	1.85	MB ALERT
2018-03-29 00:50:00	145.74	3.29	MB ALERT
2018-03-29 01:00:00	26.79	4.94	MB ALERT
2018-03-29 01:40:00	355.65	4.92	MB ALERT
2018-03-29 01:50:00	352.82	3.84	MB ALERT
2018-03-29 02:00:00	347.62	3.86	MB ALERT
2018-03-29 02:10:00	21.61	3.94	MB ALERT
2018-03-29 02:20:00	21.82	5.04	MB ALERT
2018-03-29 02:30:00	30.65	5.15	MB ALERT
2018-03-29 02:40:00	49.15	3.42	MB ALERT
2018-03-29 02:50:00	36.37	4.36	MB ALERT
2018-03-29 03:00:00	44.46	4.72	MB ALERT
2018-03-29 03:10:00	47.31	4.63	MB ALERT
2018-03-29 03:30:00	43.84	5.08	MB ALERT
2018-03-29 04:30:00	278.3	6.72	MB ALERT
2018-03-29 04:40:00	276.98	5.95	MB ALERT
2018-03-29 04:50:00	269.95	5.05	MB ALERT
2018-03-29 05:00:00	266.12	4.95	MB ALERT
2018-03-29 05:10:00	254.35	5.6	MB ALERT
2018-03-29 05:20:00	249.43	5.95	MB ALERT
2018-03-29 05:30:00	232.49	4.84	MB ALERT
2018-03-29 05:40:00	213.86	3.51	MB ALERT
2018-03-29 17:40:00	275.31	6.54	MB ALERT
2018-03-29 17:50:00	270.86	6.96	MB ALERT
2018-03-29 18:10:00	272.14	6.6	MB ALERT
2018-03-29 18:20:00	277.74	5.63	MB ALERT
2018-03-29 18:30:00	264.6	5.99	MB ALERT
2018-03-29 19:00:00	268.93	4.05	MB ALERT
2018-04-09 16:00:00	219.85	12.19	MB ALERT
2018-04-09 16:10:00	228.38	11.13	MB ALERT
2018-04-09 16:30:00	223.04	10.48	MB ALERT
2018-04-09 16:40:00	233.46	8.41	MB ALERT
2018-04-09 16:50:00	237.28	6.51	MB ALERT
2018-04-09 17:40:00	325.6	4.17	MB ALERT
2018-04-09 17:50:00	353.5	3.17	MB ALERT
2018-05-10 00:50:00	219.45	6.69	MB ALERT
2018-05-10 22:30:00	207.78	5.39	MB ALERT
2018-05-10 22:40:00	207.87	5.36	MB ALERT
2018-05-10 22:50:00	206.08	5.46	MB ALERT
2018-05-10 23:50:00	232.52	7.27	MB ALERT
2018-05-11 01:20:00	229.24	6.15	MB ALERT
2018-05-11 10:40:00	352.14	2.23	MB ALERT
2018-05-11 11:20:00	261.53	2.46	MB ALERT
2018-05-11 11:30:00	251.81	1.14	MB ALERT
2018-05-11 11:40:00	259.33	1.49	MB ALERT
2018-05-11 11:50:00	254.35	2.23	MB ALERT
2018-05-12 08:10:00	353	4.58	MB ALERT
2018-05-12 08:30:00	19.37	3.41	MB ALERT
2018-05-12 08:40:00	19.55	4.73	MB ALERT
2018-05-12 08:50:00	49.25	3.26	MB ALERT
2018-05-12 09:00:00	56.51	3.73	MB ALERT
2018-05-12 09:10:00	99.21	1.83	MB ALERT
2018-10-12 18:00:00	35.84	2.92	MB ALERT
2018-10-12 18:10:00	31.93	5.82	MB ALERT
2018-10-12 18:20:00	28.39	7.24	MB ALERT
2018-10-12 18:30:00	23.22	7.49	MB ALERT
2018-10-12 18:50:00	16.76	6.45	MB ALERT
2018-10-12 19:00:00	17.38	5.71	MB ALERT
2018-10-12 19:10:00	17.2	6.08	MB ALERT
2018-10-12 19:20:00	21.6	6.32	MB ALERT
2018-10-12 19:30:00	21.17	5.43	MB ALERT
2018-10-12 19:40:00	19.94	5.04	MB ALERT
2018-10-12 19:50:00	22.5	4.9	MB ALERT
2018-10-12 20:00:00	19.86	4.31	MB ALERT
2018-10-12 20:10:00	22.56	4.16	MB ALERT
2018-10-12 20:20:00	25.5	3.74	MB ALERT
2018-10-12 20:30:00	24.77	3.6	MB ALERT
2018-10-12 20:40:00	23.24	2.97	MB ALERT
2018-10-12 20:50:00	29.64	2.47	MB ALERT
2018-10-12 21:00:00	31.01	2.67	MB ALERT
2018-10-12 21:10:00	32.89	2.35	MB ALERT
2018-10-12 21:20:00	48.76	2.9	MB ALERT
2018-10-12 21:30:00	48.46	2.8	MB ALERT
2018-10-12 21:40:00	48.91	2.7	MB ALERT
2018-10-12 21:50:00	38.95	3.08	MB ALERT
2018-10-12 22:00:00	53.27	2.59	MB ALERT
2018-10-12 22:10:00	29.93	2.15	MB ALERT
2018-10-12 22:20:00	30.44	2.77	MB ALERT
2018-10-12 22:30:00	26.88	3.55	MB ALERT
2018-10-12 22:40:00	29.09	3.67	MB ALERT
2018-10-12 22:50:00	26.57	3.63	MB ALERT
2018-10-12 23:00:00	27.94	3.9	MB ALERT
2018-10-12 23:10:00	25.3	4.22	MB ALERT
2018-10-12 23:20:00	25.92	3.78	MB ALERT
2018-10-12 23:30:00	19.95	3.91	MB ALERT
2018-10-12 23:40:00	25.07	4.63	MB ALERT
2018-10-12 23:50:00	23.37	4.16	MB ALERT
2018-10-13	23.47	3.89	MB ALERT
2018-10-13 00:10:00	24.73	4.15	MB ALERT
2018-10-13 00:20:00	20.37	4.13	MB ALERT
2018-10-13 00:30:00	21.11	4.49	MB ALERT
2018-10-13 00:40:00	24.56	4.13	MB ALERT
2018-10-13 00:50:00	30.36	4.67	MB ALERT
2018-10-13 01:00:00	31.74	4.59	MB ALERT
2018-10-13 01:10:00	39.13	4.92	MB ALERT
2018-10-13 01:20:00	37.36	5.26	MB ALERT
2018-10-13 01:30:00	24.56	4.65	MB ALERT
2018-10-13 01:40:00	17.48	3.75	MB ALERT
2018-10-13 01:50:00	21.95	4.03	MB ALERT
2018-10-13 02:00:00	26.32	4.63	MB ALERT
2018-10-13 02:10:00	28.47	4.91	MB ALERT
2018-10-13 02:20:00	27.9	4.69	MB ALERT
2018-10-13 02:30:00	28	4.53	MB ALERT
2018-10-13 02:40:00	29.36	4.07	MB ALERT
2018-10-13 02:50:00	19.93	3.95	MB ALERT
2018-10-13 03:00:00	27.8	4.5	MB ALERT
2018-10-13 03:10:00	28.05	4.62	MB ALERT
2018-10-13 03:20:00	29.51	4.56	MB ALERT
2018-10-13 03:30:00	27.44	4.22	MB ALERT
2018-10-13 03:40:00	30.47	3.97	MB ALERT
2018-10-13 03:50:00	25.61	3.64	MB ALERT
2018-10-13 04:00:00	32.09	4.11	MB ALERT
2018-10-13 04:10:00	28.45	4.27	MB ALERT
2018-10-13 04:20:00	28.33	4.73	MB ALERT
2018-10-13 04:30:00	30.88	4.9	MB ALERT
2018-10-13 04:40:00	37.83	4.41	MB ALERT
2018-10-13 04:50:00	41.23	5.07	MB ALERT
2018-10-13 05:00:00	45.73	4.6	MB ALERT
2018-10-13 05:10:00	57.43	2.99	MB ALERT
2018-10-13 05:20:00	65.86	2.26	MB ALERT
2018-10-13 05:30:00	65.29	2.68	MB ALERT
2018-10-13 05:40:00	77.73	1.79	MB ALERT
2018-10-13 05:50:00	76.82	1.2	MB ALERT
2018-10-13 06:00:00	76.84	1.55	MB ALERT
2018-10-13 06:10:00	66.22	1.39	MB ALERT
2018-10-24 16:30:00	206.62	13.64	MB ALERT
2018-10-24 16:40:00	203.03	13.66	MB ALERT
2018-10-24 17:50:00	208.31	13.41	MB ALERT
2018-10-24 18:00:00	213.55	11.05	MB ALERT
2018-10-24 18:10:00	211.33	14.01	MB ALERT
2018-10-24 18:20:00	216.17	15.11	MB ALERT
2018-10-24 18:30:00	216.05	13.59	MB ALERT
2018-10-24 18:40:00	212.39	13.52	MB ALERT
2018-10-24 18:50:00	209.23	12.16	MB ALERT
2018-10-24 19:00:00	212.31	12.9	MB ALERT
2018-10-24 19:10:00	209.43	11.78	MB ALERT
2018-10-24 19:20:00	219.13	13.04	MB ALERT
2018-10-24 19:30:00	223.54	12.1	MB ALERT
2018-10-24 19:40:00	217.13	11.91	MB ALERT
2018-10-24 19:50:00	213.74	13.25	MB ALERT
2018-10-24 20:00:00	211.08	12.36	MB ALERT
2018-10-24 20:10:00	209.05	11.74	MB ALERT
2018-10-24 20:20:00	204.74	10.16	MB ALERT
2018-10-24 20:30:00	194.79	10.49	MB ALERT
2018-10-24 20:40:00	202.27	11.26	MB ALERT
2018-10-24 20:50:00	189.07	10.86	MB ALERT
2018-10-24 21:00:00	188.22	9.88	MB ALERT
2018-10-24 21:10:00	194.44	9.85	MB ALERT
2018-10-24 21:20:00	194.41	11.43	MB ALERT
2018-10-24 21:30:00	191.37	11.05	MB ALERT
2018-10-25 00:10:00	219.63	15.62	MB ALERT
2018-10-25 00:20:00	218.3	11.63	MB ALERT
2018-10-25 00:30:00	223.89	11.29	MB ALERT
2018-10-25 00:40:00	226.47	10.13	MB ALERT
2018-10-25 00:50:00	226.85	11.71	MB ALERT
2018-10-25 01:00:00	226.77	9.53	MB ALERT
2018-10-25 01:10:00	228.5	9.84	MB ALERT
2018-10-25 01:20:00	226.11	9.45	MB ALERT
2018-10-25 01:30:00	224.72	9.1	MB ALERT
2018-10-25 01:40:00	224.87	9.53	MB ALERT
2018-10-25 01:50:00	218.64	8.8	MB ALERT
2018-10-25 02:00:00	220.34	7.76	MB ALERT
2018-10-25 02:10:00	223.34	7.38	MB ALERT
2018-10-25 02:20:00	220.54	6.3	MB ALERT
2018-10-25 02:30:00	213.58	7.48	MB ALERT
2018-10-25 02:40:00	205.78	6.66	MB ALERT
2018-10-25 02:50:00	199.36	5.44	MB ALERT
2018-10-25 03:00:00	214.26	5.74	MB ALERT
2018-10-25 03:10:00	213.48	5.3	MB ALERT
2018-10-25 03:20:00	219.15	4.72	MB ALERT
2018-10-25 03:30:00	217.47	3.94	MB ALERT
2018-10-25 03:40:00	211.54	3.93	MB ALERT
2018-10-25 03:50:00	169.04	4.39	MB ALERT
2018-10-25 04:00:00	122.66	2.4	MB ALERT
2018-10-25 04:10:00	77.07	2.8	MB ALERT
2018-10-25 04:20:00	46.66	4.2	MB ALERT
2018-10-25 04:30:00	25.95	3.96	MB ALERT
2018-10-25 04:40:00	25.2	4.42	MB ALERT
2018-10-25 05:00:00	351.32	2.43	MB ALERT
2018-10-25 05:10:00	225.76	2.2	MB ALERT
2018-10-25 05:20:00	241.84	1.61	MB ALERT
2018-10-25 05:30:00	242.88	1.35	MB ALERT
2018-10-25 05:40:00	232.85	1.77	MB ALERT
2018-10-25 05:50:00	217.57	2.59	MB ALERT
2018-10-25 06:00:00	258.86	1.88	MB ALERT
2018-10-25 06:10:00	242.22	1.45	MB ALERT
2018-10-25 06:20:00	306.81	1.37	MB ALERT
2018-10-25 06:30:00	333.05	1.65	MB ALERT
2018-10-25 06:40:00	287.18	2.14	MB ALERT
2018-10-25 06:50:00	305.07	3.18	MB ALERT
2018-10-25 13:40:00	25.6	8.61	MB ALERT
2018-10-25 14:00:00	44	7.04	MB ALERT
2018-10-25 14:10:00	42.57	6.87	MB ALERT
2018-10-25 14:20:00	45.66	4.9	MB ALERT
2018-10-25 14:30:00	32.59	4.94	MB ALERT
2018-10-25 14:40:00	27.48	5.89	MB ALERT
2018-10-25 14:50:00	37.17	4.89	MB ALERT
2018-10-25 15:10:00	24.38	5.96	MB ALERT
2018-10-25 15:20:00	25.61	5.5	MB ALERT
2018-10-25 15:30:00	23.73	5.91	MB ALERT
2018-10-25 15:40:00	39.12	6.26	MB ALERT
2018-10-25 15:50:00	52.14	6.2	MB ALERT
2018-10-25 16:00:00	52.92	5.51	MB ALERT
2018-10-25 16:20:00	21.92	5.2	MB ALERT
2018-10-25 16:30:00	20.99	8.77	MB ALERT
2018-10-25 16:40:00	24.02	5.93	MB ALERT
2018-10-25 17:00:00	355.58	4.91	MB ALERT
2018-10-25 17:30:00	56.64	5.53	MB ALERT
2018-10-25 17:40:00	37.69	4.41	MB ALERT
2018-10-25 17:50:00	22.04	2.63	MB ALERT
2018-10-25 18:00:00	73.11	1.99	MB ALERT
2018-10-25 18:10:00	86.12	2.23	MB ALERT
2018-10-25 18:20:00	99.43	2.62	MB ALERT
2018-10-25 18:30:00	108.47	2.21	MB ALERT
2018-10-25 18:40:00	90.47	1.5	MB ALERT
2018-10-25 18:50:00	295.82	1.64	MB ALERT
2018-10-25 19:00:00	324.74	2.02	MB ALERT
2018-10-25 19:10:00	114.53	1.89	MB ALERT
2018-10-25 19:20:00	130.62	1.61	MB ALERT
2018-10-25 19:30:00	128.75	1.67	MB ALERT
2018-10-25 19:40:00	126.74	1.9	MB ALERT
2018-10-25 19:50:00	132.17	2.13	MB ALERT
2018-10-25 20:00:00	137.87	2.21	MB ALERT
2018-10-25 20:10:00	146.64	3.45	MB ALERT
2018-10-25 20:20:00	29.85	3.11	MB ALERT
2018-10-25 20:30:00	100.99	1.28	MB ALERT
2018-10-25 20:40:00	78.71	0.95	MB ALERT
2018-10-25 20:50:00	87.41	1.06	MB ALERT
2018-10-25 21:00:00	103.05	1.2	MB ALERT
2018-10-25 21:10:00	122.12	1.42	MB ALERT
2018-10-25 21:20:00	89.07	1.37	MB ALERT
2018-10-25 21:30:00	78.51	1.35	MB ALERT
2018-10-25 21:40:00	81.53	1.28	MB ALERT
2018-10-25 21:50:00	95.33	1.13	MB ALERT
2018-10-25 22:00:00	79.68	1.25	MB ALERT
2018-10-25 22:10:00	92.22	1.02	MB ALERT
2018-10-25 22:20:00	111.16	1.07	MB ALERT
2018-10-25 22:30:00	113.72	1.13	MB ALERT
2018-10-25 22:40:00	119.97	1.14	MB ALERT
2018-10-25 22:50:00	118.59	0.93	MB ALERT
2018-10-25 23:00:00	109.25	0.92	MB ALERT
2018-11-26 21:50:00	193.26	10.74	MB ALERT
2018-11-26 22:00:00	188.19	11	MB ALERT
2018-11-26 22:10:00	187.55	13.45	MB ALERT
2018-11-26 22:20:00	188.07	14.15	MB ALERT
2018-11-26 22:30:00	187.2	14.85	MB ALERT
2018-11-26 22:40:00	185.32	13.23	MB ALERT
2018-11-26 22:50:00	186.62	10.43	MB ALERT
2018-11-26 23:00:00	186.71	10.83	MB ALERT
2018-11-26 23:10:00	185.03	11.42	MB ALERT
2018-11-26 23:20:00	197.48	8.33	MB ALERT
2018-11-26 23:30:00	203.46	8.27	MB ALERT
2018-11-26 23:40:00	194.02	9.76	MB ALERT
2018-11-26 23:50:00	189.86	9.7	MB ALERT
2018-11-27	181.39	11.65	MB ALERT
2018-11-27 00:10:00	179.37	10.46	MB ALERT
2018-11-27 00:20:00	178.19	8.15	MB ALERT
2018-11-27 00:30:00	156.46	6.67	MB ALERT
2018-11-27 00:40:00	184.46	8.66	MB ALERT
2018-11-27 00:50:00	180.7	12.22	MB ALERT
2018-11-27 01:00:00	160.77	7.86	MB ALERT
2018-11-27 01:10:00	177.77	9.78	MB ALERT
2018-11-27 01:20:00	177.57	9.72	MB ALERT
2018-11-27 01:30:00	180.96	11.44	MB ALERT
2018-11-27 01:40:00	183.06	12.48	MB ALERT
2018-11-27 01:50:00	182.12	11.92	MB ALERT
2018-11-27 02:00:00	182.3	11.79	MB ALERT
2018-11-27 02:10:00	182.9	12.21	MB ALERT
2018-11-27 02:20:00	183.34	12.2	MB ALERT
2018-11-27 02:30:00	184.58	11.37	MB ALERT
2018-11-27 02:40:00	185.9	10.68	MB ALERT
2018-11-27 02:50:00	184.35	11.22	MB ALERT
2018-11-27 03:00:00	190.8	11.42	MB ALERT
2018-11-27 03:10:00	193.27	11.38	MB ALERT
2018-11-27 03:20:00	197.06	11.72	MB ALERT
2018-11-27 03:30:00	200.53	11.24	MB ALERT
2018-11-27 03:40:00	194.48	11.02	MB ALERT
2018-11-27 03:50:00	193.65	10.64	MB ALERT
2018-11-27 04:00:00	196.82	11.39	MB ALERT
2018-11-27 04:10:00	194.65	10.54	MB ALERT
2018-11-27 04:20:00	199.99	9.32	MB ALERT
2018-11-27 04:30:00	195.21	9.4	MB ALERT
2018-11-27 04:40:00	190.77	9.67	MB ALERT
2018-11-27 04:50:00	193.71	10.3	MB ALERT
2018-11-28 03:40:00	187.04	9.86	MB ALERT
2018-11-28 03:50:00	184.31	10.81	MB ALERT
2018-11-28 04:00:00	183.15	12.05	MB ALERT
2018-11-28 04:10:00	181.12	12.94	MB ALERT
2018-11-28 04:20:00	183.46	12.06	MB ALERT
2018-11-28 04:30:00	186.97	12.1	MB ALERT
2018-11-28 04:40:00	186.49	12.79	MB ALERT
2018-11-28 04:50:00	186.48	12.93	MB ALERT
2018-11-28 05:00:00	185.76	12.7	MB ALERT
2018-11-28 05:10:00	185.66	13.48	MB ALERT
2018-11-28 05:20:00	186.31	13.71	MB ALERT
2018-11-28 20:00:00	192.43	14.33	MB ALERT
2018-11-28 20:10:00	188.74	12.31	MB ALERT
2018-11-28 20:20:00	183.96	11.11	MB ALERT
2018-11-28 20:30:00	186.37	11.06	MB ALERT
2018-11-28 20:40:00	184.24	10.66	MB ALERT
2018-11-28 20:50:00	183.75	11.34	MB ALERT
2018-11-28 21:00:00	182.3	10.41	MB ALERT
2018-11-28 21:10:00	184.2	10.44	MB ALERT
2018-11-28 21:20:00	197.69	9.02	MB ALERT
2018-11-28 21:30:00	206.45	9.68	MB ALERT
2018-11-28 21:40:00	202.91	10.16	MB ALERT
2018-11-30 02:10:00	203.63	6.68	MB ALERT
2018-11-30 02:20:00	206.65	5.7	MB ALERT
2018-11-30 02:30:00	226.32	4.65	MB ALERT
2018-11-30 02:40:00	208.01	6.62	MB ALERT
2018-11-30 02:50:00	209.16	7.24	MB ALERT
2018-11-30 03:00:00	214.39	7.88	MB ALERT
2018-11-30 03:10:00	215.54	6.84	MB ALERT
2018-11-30 03:20:00	219.13	6.01	MB ALERT
2018-11-30 03:30:00	219.17	6.03	MB ALERT
2018-11-30 03:40:00	219.44	7.37	MB ALERT
2018-11-30 03:50:00	207.4	6.2	MB ALERT
2018-11-30 04:00:00	192.23	6.36	MB ALERT
2018-11-30 04:10:00	191.41	6.34	MB ALERT
2018-11-30 04:20:00	200.8	5.6	MB ALERT
2018-11-30 04:30:00	196.06	5.75	MB ALERT
2018-11-30 04:40:00	198.47	5.42	MB ALERT
2018-11-30 04:50:00	186.73	7.12	MB ALERT
2018-11-30 05:00:00	186.78	7.38	MB ALERT
2018-11-30 05:10:00	186.92	7.34	MB ALERT
2018-11-30 05:20:00	194.21	5.81	MB ALERT
2018-11-30 05:30:00	199.33	5.34	MB ALERT
2018-11-30 05:40:00	193.01	6.39	MB ALERT
2018-11-30 05:50:00	199.06	6.17	MB ALERT
2018-11-30 06:00:00	192.4	7.11	MB ALERT
2018-11-30 06:10:00	190.46	7.66	MB ALERT
2018-11-30 06:20:00	183.02	7.45	MB ALERT
2018-11-30 06:30:00	179.5	6.77	MB ALERT
2018-11-30 06:40:00	194.04	7.28	MB ALERT
2018-11-30 06:50:00	203.22	7.34	MB ALERT
2018-11-30 07:00:00	200.6	6.79	MB ALERT
2018-11-30 07:10:00	202.78	5.73	MB ALERT
2018-11-30 07:20:00	198.44	5.46	MB ALERT
2018-11-30 07:30:00	193.1	6.25	MB ALERT
2018-11-30 07:40:00	201.77	5.68	MB ALERT
2018-11-30 07:50:00	204.49	4.82	MB ALERT
2018-11-30 08:00:00	209.61	5.34	MB ALERT
2018-11-30 08:10:00	203.52	5.66	MB ALERT
2018-11-30 08:20:00	201.34	6.54	MB ALERT
2018-11-30 08:30:00	186.98	11.67	MB ALERT
2018-11-30 08:40:00	176.25	9.25	MB ALERT
2018-11-30 08:50:00	179.85	12.02	MB ALERT
2018-11-30 09:00:00	179.46	12.32	MB ALERT
2018-11-30 09:10:00	179.57	12.23	MB ALERT
2018-11-30 09:20:00	180.09	11.64	MB ALERT
2018-11-30 09:30:00	189.08	8.8	MB ALERT
2018-11-30 09:40:00	199.78	6.55	MB ALERT
2018-11-30 09:50:00	176.65	6.68	MB ALERT
2018-11-30 10:00:00	182.32	5.24	MB ALERT
2018-11-30 10:10:00	152.65	3.93	MB ALERT
2018-11-30 10:20:00	144.69	4.05	MB ALERT
2018-11-30 20:30:00	228.23	4	MB ALERT
2018-11-30 20:40:00	219.86	6.57	MB ALERT
2018-11-30 20:50:00	172.6	5.49	MB ALERT
2018-11-30 21:00:00	135.71	5.01	MB ALERT
2018-11-30 21:10:00	137.7	9.23	MB ALERT
2018-11-30 21:20:00	242.71	10.24	MB ALERT
2018-11-30 21:30:00	251.01	3.87	MB ALERT
2018-11-30 21:40:00	279.94	3.81	MB ALERT
2018-11-30 21:50:00	310.88	4.05	MB ALERT
2018-11-30 22:00:00	268.61	2.39	MB ALERT
2018-11-30 22:10:00	238.9	2.33	MB ALERT
2018-11-30 22:20:00	233.59	2.46	MB ALERT
2018-11-30 22:30:00	235.71	3.46	MB ALERT
2018-11-30 22:40:00	237.67	3.66	MB ALERT
2018-11-30 22:50:00	248.6	3.34	MB ALERT
2018-11-30 23:00:00	257.27	2.62	MB ALERT
2018-11-30 23:10:00	256.03	2.51	MB ALERT
2018-11-30 23:20:00	253.89	2.06	MB ALERT
2018-11-30 23:30:00	203.79	3.19	MB ALERT
2018-11-30 23:40:00	213.41	3.81	MB ALERT
2018-11-30 23:50:00	224.22	3.74	MB ALERT
2018-12-01	236.51	4.33	MB ALERT
2018-12-01 00:10:00	243.49	3.98	MB ALERT
2018-12-01 00:20:00	251.22	4.07	MB ALERT
2018-12-01 00:30:00	248.74	5.33	MB ALERT
2018-12-01 00:40:00	245.51	8.84	MB ALERT
2018-12-01 00:50:00	246.32	8.45	MB ALERT
2018-12-01 01:00:00	247.31	7.9	MB ALERT
2018-12-01 01:10:00	245.86	7.78	MB ALERT
2018-12-01 01:20:00	243.01	6.5	MB ALERT
2018-12-01 01:30:00	241.65	4.16	MB ALERT
2018-12-01 01:40:00	236.46	4.41	MB ALERT
2018-12-01 01:50:00	210.18	3.3	MB ALERT
2018-12-01 02:00:00	203	1.65	MB ALERT
2018-12-01 02:10:00	173.59	0.63	MB ALERT
2018-12-01 02:20:00	91.4	0.8	MB ALERT
2018-12-01 02:30:00	165.13	0.97	MB ALERT
2018-12-01 02:40:00	184.26	2.1	MB ALERT
2018-12-01 02:50:00	258.96	4.95	MB ALERT
2018-12-01 03:00:00	313.07	4.78	MB ALERT
2018-12-01 03:10:00	348.19	3.76	MB ALERT
2018-12-01 03:30:00	29.01	3.6	MB ALERT
2018-12-01 03:40:00	242	2.45	MB ALERT
2018-12-01 03:50:00	229.37	1.86	MB ALERT
2018-12-01 04:00:00	261.09	4.14	MB ALERT
2018-12-01 04:10:00	261.85	4.35	MB ALERT
2018-12-01 04:20:00	256.29	3.49	MB ALERT
2018-12-01 04:30:00	250.75	2.27	MB ALERT
2018-12-01 04:40:00	251.88	1.68	MB ALERT
2018-12-01 04:50:00	245.15	1.88	MB ALERT
2018-12-01 05:00:00	260.33	1.12	MB ALERT
2018-12-01 05:10:00	250.98	0.92	MB ALERT
2018-12-01 05:20:00	234.19	1.55	MB ALERT
2018-12-01 05:30:00	279.87	1.62	MB ALERT
2018-12-01 05:40:00	260.56	1.38	MB ALERT
2018-12-01 05:50:00	221.83	2.69	MB ALERT
2018-12-01 06:00:00	228.05	2.07	MB ALERT
2018-12-01 06:10:00	238.07	2.45	MB ALERT
2018-12-01 06:20:00	251.02	2.4	MB ALERT
2018-12-01 06:30:00	239.25	1.59	MB ALERT
2018-12-01 06:40:00	240.73	1.58	MB ALERT
2018-12-01 06:50:00	240.85	2.65	MB ALERT
2018-12-01 07:00:00	236.71	4.56	MB ALERT
2018-12-01 07:10:00	231.27	4.56	MB ALERT
2018-12-01 07:20:00	220.74	6.77	MB ALERT
2018-12-01 07:30:00	228.92	6.11	MB ALERT
2018-12-01 07:40:00	224.1	6.74	MB ALERT
2018-12-01 07:50:00	229.43	6.64	MB ALERT
2018-12-01 08:00:00	220.17	9.05	MB ALERT
2018-12-01 08:10:00	244.03	5.13	MB ALERT
2018-12-01 08:20:00	245.3	3.44	MB ALERT
2018-12-01 08:30:00	243.38	3.68	MB ALERT
2018-12-01 08:40:00	241.48	4.15	MB ALERT
2018-12-01 08:50:00	229.61	7.42	MB ALERT
2018-12-01 09:00:00	220.81	7.98	MB ALERT
2018-12-01 09:10:00	223.61	7.18	MB ALERT
2018-12-01 09:20:00	222.24	6.49	MB ALERT
2018-12-06 12:10:00	44.43	5.73	MB ALERT
2018-12-06 12:40:00	44.9	6.71	MB ALERT
2018-12-06 12:50:00	29.7	5.7	MB ALERT
2018-12-06 13:10:00	37.43	3.89	MB ALERT
2018-12-06 13:20:00	18.7	6.17	MB ALERT
2018-12-06 13:30:00	36.8	5.46	MB ALERT
2018-12-06 13:40:00	44.49	5.39	MB ALERT
2018-12-06 13:50:00	46.62	5.53	MB ALERT
2018-12-06 14:00:00	54.54	5.76	MB ALERT
2018-12-06 14:10:00	61.32	4.86	MB ALERT
2018-12-06 14:20:00	64.6	4.11	MB ALERT
2018-12-06 14:30:00	56.39	4.63	MB ALERT
2018-12-06 14:40:00	56.36	4.86	MB ALERT
2018-12-06 14:50:00	46.53	4.99	MB ALERT
2018-12-06 15:10:00	20.14	5.75	MB ALERT
2018-12-06 15:40:00	37.04	6.3	MB ALERT
2018-12-06 15:50:00	42.48	7.07	MB ALERT
2018-12-06 16:00:00	28.77	5.49	MB ALERT
2018-12-06 16:10:00	22.07	5.58	MB ALERT
2018-12-06 16:20:00	26.89	6.47	MB ALERT
2018-12-06 16:30:00	33.25	7.66	MB ALERT
2018-12-06 16:40:00	17.33	6.58	MB ALERT
2018-12-06 16:50:00	32.29	7.16	MB ALERT
2018-12-06 17:00:00	17.81	6.29	MB ALERT
2018-12-06 19:30:00	15.56	7.74	MB ALERT
2018-12-06 20:20:00	15.44	7.83	MB ALERT
2018-12-06 20:30:00	16.34	7.68	MB ALERT
2018-12-06 20:50:00	16.75	7.83	MB ALERT
2018-12-06 21:00:00	15.93	7.54	MB ALERT
2018-12-06 21:20:00	15.94	7.83	MB ALERT
2018-12-06 21:30:00	17.7	7.95	MB ALERT
2018-12-06 21:40:00	18.45	8.79	MB ALERT
2018-12-06 21:50:00	17.17	8.99	MB ALERT
2018-12-06 22:00:00	16.32	8.91	MB ALERT
2018-12-07 00:10:00	22.01	8.94	MB ALERT
2018-12-07 00:20:00	28.75	9.39	MB ALERT
2018-12-07 01:30:00	21.89	7.02	MB ALERT
2018-12-07 01:40:00	25.73	6.86	MB ALERT
2018-12-07 01:50:00	18.63	7.81	MB ALERT
2018-12-07 02:10:00	17.87	7.65	MB ALERT
2018-12-07 02:20:00	25.6	7.06	MB ALERT
2018-12-07 02:30:00	20.25	7.07	MB ALERT
2018-12-07 02:50:00	19.14	8.92	MB ALERT
2018-12-07 03:00:00	15.8	8.14	MB ALERT
2018-12-07 03:30:00	17.34	7.31	MB ALERT
2018-12-07 03:40:00	16.34	7.49	MB ALERT
2018-12-07 03:50:00	16.12	6.85	MB ALERT
2018-12-07 05:00:00	24.9	9.39	MB ALERT
2018-12-07 05:10:00	16.22	8.08	MB ALERT
2018-12-07 07:20:00	17.79	7.06	MB ALERT
2018-12-07 07:30:00	18.97	8.13	MB ALERT
2018-12-07 07:40:00	21.01	7.13	MB ALERT
2018-12-07 07:50:00	33.32	6.12	MB ALERT
2018-12-07 08:00:00	31.1	6.05	MB ALERT
2018-12-07 08:10:00	28.09	6.62	MB ALERT
2018-12-07 08:20:00	33.27	6.04	MB ALERT
2018-12-07 08:40:00	33.97	4.71	MB ALERT
2018-12-07 08:50:00	35.76	4.92	MB ALERT
2018-12-10 00:10:00	185.64	16.13	MB ALERT
2018-12-10 00:20:00	187.18	15.84	MB ALERT
2018-12-10 00:30:00	189.53	15.17	MB ALERT
2018-12-10 00:40:00	187.2	13.77	MB ALERT
2018-12-10 00:50:00	186.65	13.91	MB ALERT
2018-12-10 01:00:00	187.55	14.33	MB ALERT
2018-12-10 01:10:00	186.48	15.15	MB ALERT
2018-12-10 01:20:00	187.54	14.99	MB ALERT
2018-12-10 01:30:00	185.86	14.04	MB ALERT
2018-12-10 01:40:00	185.45	13.67	MB ALERT
2018-12-10 01:50:00	189.42	14.46	MB ALERT
2018-12-10 02:00:00	190.91	14.23	MB ALERT
2018-12-10 02:10:00	189.1	15.3	MB ALERT
2018-12-10 02:20:00	188.7	14.87	MB ALERT
2018-12-10 02:30:00	188.11	14.92	MB ALERT
2018-12-10 02:40:00	185.61	14.65	MB ALERT
2018-12-10 02:50:00	185.42	14.79	MB ALERT
2018-12-10 03:00:00	187.42	14.52	MB ALERT
2018-12-10 03:10:00	188.82	13.39	MB ALERT
2018-12-10 03:20:00	188.69	10.71	MB ALERT
2018-12-10 03:30:00	189.28	11.84	MB ALERT
2018-12-10 03:40:00	194.23	13.3	MB ALERT
2018-12-10 03:50:00	198.41	12.9	MB ALERT
2018-12-10 04:00:00	201.49	12.75	MB ALERT
2018-12-10 04:10:00	201.02	12.43	MB ALERT
2018-12-10 04:20:00	200.26	12.77	MB ALERT
2018-12-10 04:30:00	205.93	13.49	MB ALERT
2018-12-10 04:40:00	208.94	11.78	MB ALERT
2018-12-10 04:50:00	205.86	11.76	MB ALERT
2018-12-10 05:00:00	209.81	13.8	MB ALERT
2018-12-10 05:10:00	210.34	12.83	MB ALERT
2018-12-10 05:20:00	209.88	13.39	MB ALERT
2018-12-10 05:30:00	204.15	11.92	MB ALERT
2018-12-10 05:40:00	201.27	11.2	MB ALERT
2018-12-10 05:50:00	208.19	12.55	MB ALERT
2018-12-10 06:00:00	209.63	13.16	MB ALERT
2018-12-10 06:10:00	205.19	12.36	MB ALERT
2018-12-10 06:20:00	205.24	12.3	MB ALERT
2018-12-10 06:30:00	209.77	12.97	MB ALERT
2018-12-10 06:40:00	210.02	13.15	MB ALERT
2018-12-10 06:50:00	207.63	12.59	MB ALERT
2018-12-10 07:00:00	210.6	13.04	MB ALERT
2018-12-10 07:10:00	216.18	12.54	MB ALERT
2018-12-10 07:20:00	218.93	11.54	MB ALERT
2018-12-10 07:30:00	220.6	11.75	MB ALERT
2018-12-10 07:40:00	223.81	9.34	MB ALERT
2018-12-10 07:50:00	223.62	10.84	MB ALERT
2018-12-10 08:00:00	218.73	10.31	MB ALERT
2018-12-10 08:10:00	218.39	10.06	MB ALERT
2018-12-10 08:20:00	215.91	10.68	MB ALERT
2018-12-10 08:30:00	217.53	10.96	MB ALERT
2018-12-10 08:40:00	216.68	11.44	MB ALERT
2018-12-10 08:50:00	217.51	11.82	MB ALERT
2018-12-10 09:00:00	215.88	11.53	MB ALERT
2018-12-10 09:10:00	215.02	10.77	MB ALERT
2018-12-10 09:20:00	216	12	MB ALERT
2018-12-10 09:30:00	214.21	11.65	MB ALERT
2018-12-10 09:40:00	218.33	11.72	MB ALERT
2018-12-10 09:50:00	218.88	11.37	MB ALERT
2018-12-10 10:00:00	219.18	10.94	MB ALERT
2018-12-10 22:00:00	182.89	17.98	MB ALERT
2018-12-10 22:10:00	186.09	18.95	MB ALERT
2018-12-10 22:20:00	186.39	17.59	MB ALERT
2018-12-10 22:30:00	185.36	21.8	MB ALERT
2018-12-10 22:40:00	188.37	21.64	MB ALERT
2018-12-10 22:50:00	192.59	21.56	MB ALERT
2018-12-10 23:00:00	191.95	20.17	MB ALERT
2018-12-10 23:10:00	189.93	16.99	MB ALERT
2018-12-10 23:20:00	188.25	17.26	MB ALERT
2018-12-10 23:30:00	188.46	17.84	MB ALERT
2018-12-10 23:40:00	182.43	21.3	MB ALERT
2018-12-11 01:00:00	236.79	16.28	MB ALERT
2018-12-11 01:10:00	231.21	15.43	MB ALERT
2018-12-11 01:20:00	212.58	15	MB ALERT
2018-12-11 01:30:00	204.18	14.65	MB ALERT
2018-12-11 01:40:00	204.18	12.68	MB ALERT
2018-12-11 01:50:00	207.63	15.24	MB ALERT
2018-12-11 02:00:00	211.01	18.89	MB ALERT
2018-12-11 02:10:00	221.07	22.53	MB ALERT
2018-12-11 02:20:00	220.32	18.97	MB ALERT
2018-12-11 02:30:00	215.87	14.66	MB ALERT
2018-12-11 02:40:00	203.56	10.9	MB ALERT
2018-12-11 02:50:00	200.6	11.58	MB ALERT
2018-12-11 03:00:00	213.57	16.75	MB ALERT
2018-12-11 03:10:00	216.3	17.93	MB ALERT
2018-12-14 15:50:00	215.25	6.53	MB ALERT
2018-12-14 16:00:00	217.8	5.17	MB ALERT
2018-12-14 16:10:00	208.29	4.89	MB ALERT
2018-12-14 16:20:00	203.02	4.67	MB ALERT
2018-12-14 16:30:00	206.38	4.81	MB ALERT
2018-12-14 16:40:00	208.14	3.84	MB ALERT
2018-12-14 16:50:00	209.28	4.95	MB ALERT
2018-12-14 17:00:00	214.93	5.35	MB ALERT
2018-12-14 17:10:00	217.44	5.26	MB ALERT
2018-12-14 17:20:00	204.1	4.94	MB ALERT
2018-12-14 17:30:00	191.39	5.15	MB ALERT
2018-12-14 17:40:00	184.11	4.56	MB ALERT
2018-12-14 17:50:00	186.96	4.5	MB ALERT
2018-12-14 18:00:00	182.73	3.08	MB ALERT
2018-12-14 18:10:00	189.26	3.68	MB ALERT
2018-12-14 18:20:00	188.74	5.14	MB ALERT
2018-12-14 18:30:00	193.93	6.4	MB ALERT
2018-12-14 18:40:00	186.49	6.33	MB ALERT
2018-12-14 18:50:00	192.22	6.66	MB ALERT
2018-12-14 19:00:00	191.52	6.41	MB ALERT
2018-12-14 19:10:00	190.49	5.87	MB ALERT
2018-12-14 19:20:00	182.71	6.68	MB ALERT
2018-12-14 19:30:00	182.1	8.16	MB ALERT
2018-12-14 19:40:00	181.76	8.12	MB ALERT
2018-12-14 19:50:00	183.74	7.97	MB ALERT
2018-12-14 20:00:00	182.02	8.99	MB ALERT
2018-12-14 20:10:00	184.79	8.64	MB ALERT
2018-12-14 20:20:00	182.99	8.72	MB ALERT
2018-12-14 20:30:00	189.52	7.55	MB ALERT
2018-12-14 20:40:00	188.51	7.77	MB ALERT
2018-12-14 20:50:00	188.25	8.15	MB ALERT
2018-12-14 21:00:00	181.32	7.97	MB ALERT
2018-12-14 21:10:00	177.74	9.48	MB ALERT
2018-12-14 21:20:00	179.73	9.28	MB ALERT
2018-12-14 21:30:00	185.41	9.07	MB ALERT
2018-12-14 21:40:00	187.86	9.12	MB ALERT
2018-12-14 21:50:00	182.27	9.81	MB ALERT
2018-12-14 22:00:00	187.29	9.62	MB ALERT
2018-12-14 22:10:00	192.63	9.26	MB ALERT
2018-12-14 22:20:00	193.75	9.5	MB ALERT
2018-12-14 22:30:00	194.7	9.7	MB ALERT
2018-12-14 22:40:00	198.67	9.71	MB ALERT
2018-12-14 22:50:00	194.87	8.96	MB ALERT
2018-12-14 23:00:00	197.09	8.54	MB ALERT
2018-12-14 23:10:00	204.13	9.53	MB ALERT
2018-12-14 23:20:00	201.27	9.31	MB ALERT
2018-12-14 23:30:00	199.45	9.31	MB ALERT
2018-12-14 23:40:00	206.17	10.53	MB ALERT
2018-12-15 05:20:00	191.45	6.2	MB ALERT
2018-12-15 05:30:00	189.84	6.29	MB ALERT
2018-12-15 05:40:00	197.72	6.11	MB ALERT
2018-12-15 05:50:00	202.88	6.55	MB ALERT
2018-12-17 17:30:00	233.81	4.77	MB ALERT
2018-12-17 17:40:00	237.67	3.55	MB ALERT
2018-12-17 17:50:00	236.85	2.87	MB ALERT
2018-12-17 18:00:00	187.38	2.58	MB ALERT
2018-12-17 18:10:00	180.15	2	MB ALERT
2018-12-17 20:30:00	186.09	4.03	MB ALERT
2018-12-17 20:40:00	191.27	3.88	MB ALERT
2018-12-17 20:50:00	194.13	4.18	MB ALERT
2018-12-17 21:00:00	186.39	4.69	MB ALERT
2018-12-17 21:10:00	190.9	4.81	MB ALERT
2018-12-17 21:20:00	194.6	5	MB ALERT
2018-12-17 21:30:00	201.38	5.27	MB ALERT
2018-12-17 21:40:00	197.58	4.9	MB ALERT
2018-12-17 21:50:00	199.56	5.11	MB ALERT
2018-12-17 22:00:00	198.1	4.96	MB ALERT
2018-12-17 22:10:00	201.05	4.72	MB ALERT
2018-12-17 22:20:00	213.67	5.1	MB ALERT
2018-12-17 22:30:00	214.31	5.69	MB ALERT
2018-12-17 22:40:00	212.13	5.62	MB ALERT
2018-12-17 22:50:00	208.6	4.97	MB ALERT
2018-12-17 23:00:00	199.2	4.4	MB ALERT
2018-12-17 23:10:00	212.22	4.71	MB ALERT
2018-12-17 23:20:00	202.65	4.29	MB ALERT
2018-12-17 23:30:00	207.93	4.81	MB ALERT
2018-12-17 23:40:00	212.5	5.63	MB ALERT
2018-12-17 23:50:00	210.66	5.06	MB ALERT
2018-12-18	216.68	5.38	MB ALERT
2018-12-18 00:10:00	214.44	4.85	MB ALERT
2018-12-18 00:20:00	217.59	5.12	MB ALERT
2018-12-18 00:30:00	213.13	4.03	MB ALERT
2018-12-18 00:40:00	205.58	3.28	MB ALERT
2018-12-18 00:50:00	209.43	4.08	MB ALERT
2018-12-18 01:00:00	217.56	5.35	MB ALERT
2018-12-18 01:10:00	216.79	4.89	MB ALERT
2018-12-18 01:20:00	218.53	4.9	MB ALERT
2018-12-18 01:30:00	219.28	4.96	MB ALERT
2018-12-18 01:40:00	216.36	4.34	MB ALERT
2018-12-18 01:50:00	214.65	3.65	MB ALERT
2018-12-18 02:00:00	210.1	2.92	MB ALERT
2018-12-18 02:10:00	207.5	3.01	MB ALERT
2018-12-18 02:20:00	190.94	2.24	MB ALERT
2018-12-18 02:30:00	188.08	1.98	MB ALERT
2018-12-18 02:40:00	189.05	2.12	MB ALERT
2018-12-18 02:50:00	172.27	2.44	MB ALERT
2018-12-18 03:00:00	167.62	2.4	MB ALERT
2018-12-18 03:10:00	179.61	2.31	MB ALERT
2018-12-18 03:20:00	189.4	1.82	MB ALERT
2018-12-18 03:30:00	196.24	1.89	MB ALERT
2018-12-18 03:40:00	184.99	2.24	MB ALERT
2018-12-18 03:50:00	182.02	2.43	MB ALERT
2018-12-18 04:00:00	167.9	3.02	MB ALERT
2018-12-18 04:10:00	167.84	3.01	MB ALERT
2018-12-18 04:20:00	170.68	3.15	MB ALERT
2018-12-18 04:30:00	175.63	3.06	MB ALERT
2018-12-18 04:40:00	167.93	2.66	MB ALERT
2018-12-18 04:50:00	171.62	2.45	MB ALERT
2018-12-18 05:00:00	171.8	2.86	MB ALERT
2018-12-18 05:10:00	188.95	2.86	MB ALERT
2018-12-18 05:20:00	191.5	2.98	MB ALERT
2018-12-18 05:30:00	188.84	3.46	MB ALERT
2018-12-18 05:40:00	185.87	3.16	MB ALERT
2018-12-18 05:50:00	182.55	3.33	MB ALERT
2018-12-18 06:00:00	177.88	3.1	MB ALERT
2018-12-18 06:10:00	183.55	2.91	MB ALERT
2018-12-18 06:20:00	181.57	3.26	MB ALERT
2018-12-18 06:30:00	183.29	3.24	MB ALERT
2018-12-18 06:40:00	176.57	3.22	MB ALERT
2018-12-18 06:50:00	178.57	3.31	MB ALERT
2018-12-18 07:40:00	193.13	2.43	MB ALERT
2018-12-18 07:50:00	182.76	2.8	MB ALERT
2018-12-18 08:10:00	177.39	2.94	MB ALERT
2018-12-18 22:10:00	219.26	5.07	MB ALERT
2018-12-18 22:20:00	221.34	7.62	MB ALERT
2018-12-18 22:30:00	215.68	7.88	MB ALERT
2018-12-18 22:40:00	187.74	7.21	MB ALERT
2018-12-18 22:50:00	172.97	8.56	MB ALERT
2018-12-18 23:00:00	174.11	9.8	MB ALERT
2018-12-18 23:10:00	171.28	11.46	MB ALERT
2018-12-18 23:20:00	176.38	9.88	MB ALERT
2018-12-18 23:30:00	172.25	9.23	MB ALERT
2018-12-18 23:40:00	166.08	9.72	MB ALERT
2018-12-18 23:50:00	158.99	9.32	MB ALERT
2018-12-19	152.24	10.38	MB ALERT
2018-12-19 00:10:00	156.88	12.28	MB ALERT
2018-12-19 00:20:00	159.05	10.66	MB ALERT
2018-12-19 00:30:00	163.85	9.77	MB ALERT
2018-12-19 00:40:00	167.99	9.51	MB ALERT
2018-12-19 00:50:00	166.55	10.2	MB ALERT
2018-12-19 01:00:00	169.22	9.26	MB ALERT
2018-12-19 01:10:00	169.9	9.76	MB ALERT
2018-12-19 01:20:00	174.15	9.38	MB ALERT
2018-12-19 01:30:00	176.72	9.83	MB ALERT
2018-12-19 01:40:00	186.33	9.48	MB ALERT
2018-12-19 01:50:00	184.98	8.78	MB ALERT
2018-12-19 02:00:00	191.91	8.87	MB ALERT
2018-12-19 02:10:00	183.79	7.7	MB ALERT
2018-12-19 02:20:00	172.86	8.21	MB ALERT
2018-12-19 14:40:00	246.53	2.94	MB ALERT
2018-12-19 14:50:00	242.81	3.26	MB ALERT
2018-12-19 15:00:00	247.17	2.6	MB ALERT
2018-12-19 15:10:00	250.54	2.02	MB ALERT
2018-12-19 17:00:00	34.49	3.56	MB ALERT
2018-12-19 20:50:00	22.54	5.63	MB ALERT
2018-12-19 21:00:00	33.61	5.28	MB ALERT
2018-12-19 21:10:00	30.31	5.25	MB ALERT
2018-12-19 21:20:00	31.25	4.64	MB ALERT
2018-12-19 21:30:00	26.89	3.53	MB ALERT
2018-12-19 21:40:00	24	3.51	MB ALERT
2018-12-19 21:50:00	36.77	5.68	MB ALERT
2018-12-19 22:00:00	40.09	5.66	MB ALERT
2018-12-19 22:20:00	41.69	6.21	MB ALERT
2018-12-19 22:50:00	25.52	4.82	MB ALERT
2018-12-19 23:00:00	23.35	4.66	MB ALERT
2018-12-19 23:10:00	25.49	5.35	MB ALERT
2018-12-19 23:20:00	29.07	5.8	MB ALERT
2018-12-19 23:30:00	29.53	6.43	MB ALERT
2018-12-19 23:40:00	33	6.85	MB ALERT
2018-12-19 23:50:00	30.43	6.44	MB ALERT
2018-12-20	28.64	6.23	MB ALERT
2018-12-20 00:10:00	30.79	6.41	MB ALERT
2018-12-20 00:20:00	34.81	6.15	MB ALERT
2018-12-20 00:30:00	32.13	6.8	MB ALERT
2018-12-20 00:40:00	36.56	6.65	MB ALERT
2018-12-20 00:50:00	36.36	6.13	MB ALERT
2018-12-20 01:00:00	33.28	5.84	MB ALERT
2018-12-20 01:10:00	31.02	5.57	MB ALERT
2018-12-20 01:20:00	33.72	5.16	MB ALERT
2018-12-20 01:30:00	35.77	4.92	MB ALERT
2018-12-20 01:40:00	26.68	4.63	MB ALERT
2018-12-20 03:00:00	21.17	4.9	MB ALERT
2018-12-20 03:50:00	16.15	4.87	MB ALERT
2018-12-20 07:00:00	359.74	7.36	MB ALERT
2018-12-20 07:30:00	16.84	7.09	MB ALERT
2018-12-20 07:40:00	18.16	5.86	MB ALERT
2018-12-20 07:50:00	20.44	5.25	MB ALERT
2018-12-20 08:00:00	17.7	5.28	MB ALERT
2018-12-20 08:10:00	16.8	5.52	MB ALERT
2018-12-20 08:20:00	15.96	5.17	MB ALERT
2018-12-20 08:30:00	20.81	4.39	MB ALERT
2018-12-20 12:40:00	28.27	2.62	MB ALERT
2018-12-20 12:50:00	38.09	2.39	MB ALERT
2018-12-20 13:00:00	37.38	2.64	MB ALERT
2018-12-20 13:10:00	50.03	2.51	MB ALERT
2018-12-20 13:20:00	45.74	2.95	MB ALERT
2018-12-20 13:30:00	53.74	2.76	MB ALERT
2018-12-20 13:40:00	58.21	2.39	MB ALERT
2018-12-20 13:50:00	40.67	3.06	MB ALERT
2018-12-20 14:20:00	15.96	4.63	MB ALERT
2018-12-20 14:30:00	16.62	4.6	MB ALERT
2018-12-20 14:40:00	17.87	4.38	MB ALERT
2018-12-20 14:50:00	15.51	4.66	MB ALERT
2018-12-20 15:10:00	17.74	4.94	MB ALERT
2018-12-20 15:50:00	16.64	5.72	MB ALERT
2018-12-20 16:00:00	17.23	5.86	MB ALERT
2018-12-20 16:20:00	15.44	5.87	MB ALERT
2018-12-20 16:30:00	18.21	5.31	MB ALERT
2018-12-20 17:00:00	15.87	5.21	MB ALERT
2018-12-20 17:20:00	20.92	4.47	MB ALERT
2018-12-20 17:30:00	23.56	4.71	MB ALERT
2018-12-20 17:40:00	26.19	4.73	MB ALERT
2018-12-20 17:50:00	26.43	4.88	MB ALERT
2018-12-20 18:00:00	32.38	4.43	MB ALERT
2018-12-20 18:10:00	28.98	4.43	MB ALERT
2018-12-20 21:10:00	46.12	3.97	MB ALERT
2018-12-20 21:20:00	48.88	3.49	MB ALERT
2018-12-20 21:30:00	48.04	3.47	MB ALERT
2018-12-20 21:40:00	40.97	3.48	MB ALERT
2018-12-21 21:00:00	190.09	5.43	MB ALERT
2018-12-21 21:10:00	195.97	4.94	MB ALERT
2018-12-21 21:20:00	207.05	5.11	MB ALERT
2018-12-21 21:30:00	222.82	5.71	MB ALERT
2018-12-21 22:50:00	211.3	7.16	MB ALERT
2018-12-21 23:00:00	223.17	6.78	MB ALERT
2018-12-21 23:10:00	223.62	6.01	MB ALERT
2018-12-21 23:20:00	220.87	5.58	MB ALERT
2018-12-22	220.07	5.4	MB ALERT
2018-12-22 00:10:00	233.81	4.59	MB ALERT
2018-12-22 04:10:00	223.82	6.83	MB ALERT
2018-12-22 04:20:00	219.7	7.26	MB ALERT
2018-12-22 04:30:00	222.32	7.9	MB ALERT
2018-12-22 04:40:00	225.49	6.77	MB ALERT
2018-12-22 04:50:00	230.85	5.69	MB ALERT
2018-12-22 05:00:00	228.96	5.71	MB ALERT
2018-12-22 21:20:00	213	6.11	MB ALERT
2018-12-22 21:30:00	210.52	5.94	MB ALERT
2018-12-22 21:40:00	208.34	5.51	MB ALERT
2018-12-22 21:50:00	212.07	6.26	MB ALERT
2018-12-22 22:00:00	212.13	6.41	MB ALERT
2018-12-22 22:10:00	208.38	6.05	MB ALERT
2018-12-22 22:20:00	209.72	6	MB ALERT
2018-12-22 22:30:00	213.13	7.18	MB ALERT
2018-12-22 22:40:00	214.41	7.82	MB ALERT
2018-12-22 22:50:00	212.19	7.98	MB ALERT
2018-12-22 23:00:00	215.73	8.78	MB ALERT
2018-12-22 23:10:00	217.51	9.91	MB ALERT
2018-12-22 23:20:00	220.59	9.79	MB ALERT
2018-12-22 23:30:00	223.17	9.86	MB ALERT
2018-12-22 23:40:00	223.25	10.69	MB ALERT
2018-12-22 23:50:00	221.9	10.15	MB ALERT
2018-12-23 01:00:00	201.73	6.2	MB ALERT
2018-12-23 01:10:00	201.37	5.97	MB ALERT
2018-12-23 01:20:00	196.13	5.45	MB ALERT
2018-12-23 01:30:00	190.68	5.22	MB ALERT
2018-12-23 01:40:00	191.44	4.77	MB ALERT
2018-12-23 01:50:00	187.71	4.91	MB ALERT
2018-12-23 21:30:00	252.35	3.52	MB ALERT
2018-12-23 21:40:00	236.4	4.27	MB ALERT
2018-12-23 21:50:00	240.72	3.55	MB ALERT
2018-12-23 22:00:00	258.83	2.96	MB ALERT
2018-12-23 22:10:00	304.14	1.95	MB ALERT
2018-12-23 22:20:00	173.42	1.05	MB ALERT
2018-12-23 22:30:00	255.43	1.73	MB ALERT
2018-12-24 00:20:00	241.01	4.7	MB ALERT
2018-12-24 00:30:00	248.79	4.32	MB ALERT
2018-12-24 00:40:00	250.65	4.49	MB ALERT
2018-12-24 00:50:00	252.23	4.57	MB ALERT
2018-12-24 01:00:00	257.51	3.73	MB ALERT
2018-12-24 01:40:00	255.21	3.42	MB ALERT
2018-12-24 01:50:00	259.59	2.73	MB ALERT
2018-12-24 02:00:00	263.71	2.56	MB ALERT
2018-12-24 02:50:00	227.56	3.18	MB ALERT
2018-12-24 03:00:00	224.67	2.83	MB ALERT
2018-12-24 03:10:00	219.2	2.88	MB ALERT
2018-12-24 03:20:00	228.49	4.2	MB ALERT
2018-12-24 03:30:00	231.38	4.55	MB ALERT
2018-12-24 03:40:00	236.2	4.21	MB ALERT
2018-12-24 03:50:00	246.88	4.19	MB ALERT
2018-12-24 04:00:00	248.13	4.37	MB ALERT
2018-12-24 04:20:00	262.76	3.2	MB ALERT
2018-12-25 18:30:00	208.24	19.9	MB ALERT
2018-12-25 18:40:00	211.57	20.42	MB ALERT
2018-12-25 18:50:00	216.99	19.38	MB ALERT
2018-12-25 19:00:00	214.61	20.01	MB ALERT
2018-12-25 19:10:00	213.73	18.98	MB ALERT
2018-12-25 19:20:00	215.85	17.84	MB ALERT
2018-12-25 19:30:00	219.82	17.48	MB ALERT
2018-12-25 19:40:00	228.61	13.8	MB ALERT
2018-12-25 19:50:00	231.63	9.63	MB ALERT
2018-12-25 20:00:00	251.33	6.65	MB ALERT
2018-12-25 20:10:00	256.64	2.95	MB ALERT
2018-12-25 20:20:00	269.87	2.22	MB ALERT
2018-12-25 20:30:00	263.54	2.53	MB ALERT
2018-12-25 20:40:00	246.1	3.15	MB ALERT
2018-12-25 20:50:00	111.65	5.77	MB ALERT
2018-12-25 21:00:00	99.27	4.86	MB ALERT
2018-12-25 21:10:00	92.3	3.57	MB ALERT
2018-12-25 21:20:00	94.82	5.21	MB ALERT
2018-12-25 21:30:00	83.75	6.48	MB ALERT
2018-12-25 21:40:00	82.08	7.66	MB ALERT
2018-12-25 21:50:00	44.51	3.92	MB ALERT
2018-12-25 22:00:00	71.03	2.88	MB ALERT
2018-12-25 22:10:00	89.82	2.78	MB ALERT
2018-12-25 22:20:00	96.06	2.03	MB ALERT
2018-12-25 22:30:00	92.89	1.17	MB ALERT
2019-01-02 18:20:00	177.33	6.6	MB ALERT
2019-01-02 18:30:00	176.51	5.72	MB ALERT
2019-01-02 18:40:00	172.7	4.89	MB ALERT
2019-01-02 18:50:00	162.64	5.41	MB ALERT
2019-01-02 19:00:00	168.67	4.5	MB ALERT
2019-01-02 19:10:00	166.54	3.53	MB ALERT
2019-01-02 19:20:00	159.2	3.56	MB ALERT
2019-01-02 19:30:00	167.81	3.19	MB ALERT
2019-01-02 19:40:00	161.9	3.4	MB ALERT
2019-01-02 19:50:00	156.43	3.99	MB ALERT
2019-01-03 01:50:00	199.75	7.44	MB ALERT
2019-01-03 02:00:00	191.48	6.95	MB ALERT
2019-01-03 02:10:00	199.57	6.53	MB ALERT
2019-01-03 02:20:00	206.88	6.73	MB ALERT
2019-01-03 02:30:00	208.9	5.95	MB ALERT
2019-01-03 02:40:00	194.99	5.22	MB ALERT
2019-01-03 03:30:00	177.92	7.13	MB ALERT
2019-01-03 03:40:00	186.5	7.66	MB ALERT
2019-01-03 03:50:00	181.74	7.17	MB ALERT
2019-01-03 04:00:00	177.11	6.82	MB ALERT
2019-01-03 04:10:00	175.82	8	MB ALERT
2019-01-03 04:20:00	175.29	8.77	MB ALERT
2019-01-03 04:30:00	178.32	8.74	MB ALERT
2019-01-03 04:40:00	176.6	7.1	MB ALERT
2019-01-03 04:50:00	178.66	7.7	MB ALERT
2019-01-03 05:00:00	178.89	7.99	MB ALERT
2019-01-03 05:10:00	183.04	6.8	MB ALERT
2019-01-03 05:20:00	182.59	7.08	MB ALERT
2019-01-03 05:30:00	183.42	6.73	MB ALERT
2019-01-03 05:40:00	189.51	5.83	MB ALERT
2019-01-03 05:50:00	195.17	5.79	MB ALERT
2019-01-03 06:00:00	185.38	6.41	MB ALERT
2019-01-03 06:30:00	177.38	7.22	MB ALERT
2019-01-04 02:10:00	184.15	22.49	MB ALERT
2019-01-04 02:20:00	184.59	22.12	MB ALERT
2019-01-04 02:30:00	186.34	22.41	MB ALERT
2019-01-04 02:40:00	185.54	23.46	MB ALERT
2019-01-04 03:30:00	187.86	21.81	MB ALERT
2019-01-04 03:40:00	188.04	21.73	MB ALERT
2019-01-04 03:50:00	189.33	22.18	MB ALERT
2019-01-04 04:00:00	188.66	20.67	MB ALERT
2019-01-04 04:10:00	189.9	20.62	MB ALERT
2019-01-04 04:20:00	191.02	20.54	MB ALERT
2019-01-04 04:30:00	187.66	20.76	MB ALERT
2019-01-04 05:20:00	193.82	18.88	MB ALERT
2019-01-04 05:30:00	198.61	18.02	MB ALERT
2019-01-04 05:40:00	198.72	17.76	MB ALERT
2019-01-04 05:50:00	229.58	17.63	MB ALERT
2019-01-04 06:30:00	241.22	13.32	MB ALERT
2019-01-04 06:40:00	240.98	12.63	MB ALERT
2019-01-04 06:50:00	234.98	13.24	MB ALERT
2019-01-04 07:00:00	235.48	14.97	MB ALERT
2019-01-04 07:10:00	235.6	14.11	MB ALERT
2019-01-04 07:20:00	237.87	13.51	MB ALERT
2019-01-05 14:00:00	191.09	9.19	MB ALERT
2019-01-05 14:10:00	188.35	8.57	MB ALERT
2019-01-05 14:20:00	198.88	7.64	MB ALERT
2019-01-05 14:30:00	195.68	7.8	MB ALERT
2019-01-05 14:40:00	188.05	8.46	MB ALERT
2019-01-05 14:50:00	188.56	8.93	MB ALERT
2019-01-05 15:00:00	191.65	9.23	MB ALERT
2019-01-05 15:10:00	193.83	8.76	MB ALERT
2019-01-05 15:20:00	194.84	8.8	MB ALERT
2019-01-05 15:30:00	202.74	9.16	MB ALERT
2019-01-05 15:40:00	204.96	9.93	MB ALERT
2019-01-05 15:50:00	208.83	9.91	MB ALERT
2019-01-05 16:00:00	257.64	10.55	MB ALERT
2019-01-05 17:00:00	275.19	7.08	MB ALERT
2019-01-05 17:10:00	279.69	7.07	MB ALERT
2019-01-05 17:20:00	276.32	5.6	MB ALERT
2019-01-05 17:30:00	272.04	4.97	MB ALERT
2019-01-06 07:30:00	176.11	7.55	MB ALERT
2019-01-06 07:40:00	174.35	6.32	MB ALERT
2019-01-06 07:50:00	175.79	5.07	MB ALERT
2019-01-06 08:40:00	174.05	4.43	MB ALERT
2019-01-06 08:50:00	176.88	4.15	MB ALERT
2019-01-06 09:00:00	168.17	4.01	MB ALERT
2019-01-06 09:10:00	159.83	4.3	MB ALERT
2019-01-06 09:20:00	129.99	3.71	MB ALERT
2019-01-06 09:30:00	131.61	4.19	MB ALERT
2019-01-06 09:40:00	150.53	3.84	MB ALERT
2019-01-06 09:50:00	166.12	6.29	MB ALERT
2019-01-06 10:00:00	173.93	11.1	MB ALERT
2019-01-06 10:10:00	174.88	11.23	MB ALERT
2019-01-06 10:20:00	177.3	9.94	MB ALERT
2019-01-06 10:30:00	178.4	10.3	MB ALERT
2019-01-06 10:40:00	178.79	10.15	MB ALERT
2019-01-06 10:50:00	180.33	9.48	MB ALERT
2019-01-06 11:00:00	183.59	9.21	MB ALERT
2019-01-06 11:10:00	195.37	6.99	MB ALERT
2019-01-06 11:20:00	224.91	6.13	MB ALERT
2019-01-06 11:30:00	238.36	8.69	MB ALERT
2019-01-06 11:40:00	227.65	8.57	MB ALERT
2019-01-06 11:50:00	155.33	12.74	MB ALERT
2019-01-06 12:00:00	104.52	8.43	MB ALERT
2019-01-06 12:10:00	110.51	6.59	MB ALERT
2019-01-06 12:20:00	128.23	8.41	MB ALERT
2019-01-06 12:30:00	113.39	3.36	MB ALERT
2019-01-06 12:40:00	60.47	5.44	MB ALERT
2019-01-07 11:10:00	48.95	0.98	MB ALERT
2019-01-07 11:50:00	20.15	2.57	MB ALERT
2019-01-07 12:00:00	19.45	2.48	MB ALERT
2019-01-12 23:00:00	214.06	7.97	MB ALERT
2019-01-12 23:10:00	220.36	8.89	MB ALERT
2019-01-12 23:20:00	218.59	7.54	MB ALERT
2019-01-12 23:30:00	218.68	6.79	MB ALERT
2019-01-12 23:40:00	218.41	7.02	MB ALERT
2019-01-12 23:50:00	210.3	6.89	MB ALERT
2019-01-13	219.78	8.15	MB ALERT
2019-01-13 00:10:00	216.6	6.72	MB ALERT
2019-01-13 00:20:00	206.31	5.58	MB ALERT
2019-01-13 00:30:00	195.81	4.96	MB ALERT
2019-01-13 00:40:00	207.21	5.14	MB ALERT
2019-01-13 00:50:00	201.02	5.05	MB ALERT
2019-01-13 01:00:00	193.61	4.8	MB ALERT
2019-01-13 01:10:00	198.33	4.84	MB ALERT
2019-01-13 01:20:00	202.35	5.25	MB ALERT
2019-01-13 01:30:00	204.91	6.03	MB ALERT
2019-01-13 01:40:00	214.37	7.53	MB ALERT
[truncated: 427 more rows]

## Sheet: wind station
2018-02-18	16.01	354.7	MB ALERT
[truncated: 168 more rows]
