# Supplementary material for: A new method for detection of microbursts via point observation methods and field measurement for validation study with Doppler weather radar
Source: PLoS One. 2025 Mar 7;20(3):e0317627. doi: 10.1371/journal.pone.0317627 (PMC11888148; doi:10.1371/journal.pone.0317627)
Supplement: S2 File — (XLSX) [file pone.0317627.s002.xlsx]

## Sheet: Sheet1
Fark_1	0.5 Fark Kontrol_1	Log_Low_Up	Power_Law_WSC_1	WSC_%10_Kontrol_1	WSC_%10_Kontrol_2	Power_Law_WSC_2	Fark_2	0.5 Fark Kontrol_2	ort_ruzgar_yonu	ort_ruzgar_hizi	SICAKLIK	NEM	AKTUEL_BASINC	saat	YIL	ay	gun	DAKIKA	ICAO_MB	ICAO_MB_30kt
3.5	WS VAR	19.1359	-8.48523	WS YOK	WS VAR	-0.565334	-3.5	WS VAR	156	19.1	-1.5	90		18	2019	1	2	23	19.1	WS VAR
3.5	WS VAR	18.7352	-8.65389	WS YOK	WS VAR	-0.576445	-3.5	WS VAR	147	18.7	-1.6	90		18	2019	1	2	24	18.7	WS VAR
3.4	WS VAR	21.841	-7.29556	WS YOK	WS VAR	-0.486956	-3.4	WS VAR	149	21.8	-1.9	90		18	2019	1	2	26	21.8	WS VAR
1.2	WS VAR	19.9374	-2.89028	WS YOK	WS VAR	-0.19673	-1.2	WS VAR	149	19.9	-1.8	93		18	2019	1	2	27	19.9	WS VAR
2.8	WS VAR	22.6425	-5.86073	WS YOK	WS VAR	-0.392428	-2.8	WS VAR	151	22.6	-1.8	93		18	2019	1	2	28	22.6	WS VAR
2.5	WS VAR	21.3401	-5.56388	WS YOK	WS VAR	-0.372871	-2.5	WS VAR	149	21.3	-1.7	94		18	2019	1	2	29	21.3	WS VAR
1.8	WS VAR	19.2361	-4.47423	WS YOK	WS VAR	-0.301083	-1.8	WS VAR	148	19.2	-1.5	94		18	2019	1	2	30	19.2	WS VAR
1.9	WS VAR	18.3344	-4.94186	WS YOK	WS VAR	-0.331891	-1.9	WS VAR	150	18.3	-1.5	91		18	2019	1	2	31	18.3	WS VAR
1.9	WS VAR	18.5348	-4.88997	WS YOK	WS VAR	-0.328473	-1.9	WS VAR	150	18.5	-1.6	90		18	2019	1	2	32	18.5	WS VAR
2.6	WS VAR	19.3363	-6.34941	WS YOK	WS VAR	-0.424623	-2.6	WS VAR	152	19.3	-1.6	90		18	2019	1	2	33	19.3	WS VAR
2.3	WS VAR	22.0414	-4.97513	WS YOK	WS VAR	-0.334083	-2.3	WS VAR	155	22	-1.8	92		18	2019	1	2	34	22	WS VAR
2	WS VAR	21.6406	-4.42024	WS YOK	WS VAR	-0.297526	-2	WS VAR	149	21.6	-1.9	93		18	2019	1	2	35	21.6	WS VAR
2.7	WS VAR	19.8372	-6.42345	WS YOK	WS VAR	-0.429501	-2.7	WS VAR	146	19.8	-1.1	94		18	2019	1	2	36	19.8	WS VAR
1.9	WS VAR	20.1378	-4.51047	WS YOK	WS VAR	-0.30347	-1.9	WS VAR	149	20.1	-1.4	92		18	2019	1	2	37	20.1	WS VAR
3	WS VAR	19.1359	-7.34427	WS YOK	WS VAR	-0.490166	-3	WS VAR	147	19.1	-1.6	90		18	2019	1	2	38	19.1	WS VAR
1.8	WS VAR	19.5367	-4.40694	WS YOK	WS VAR	-0.29665	-1.8	WS VAR	146	19.5	-1.6	90		18	2019	1	2	39	19.5	WS VAR
2.8	WS VAR	18.9356	-6.9496	WS YOK	WS VAR	-0.464164	-2.8	WS VAR	151	18.9	-1.8	90		18	2019	1	2	40	18.9	WS VAR
2	WS VAR	20.5386	-4.65162	WS YOK	WS VAR	-0.31277	-2	WS VAR	148	20.5	-1.8	91		18	2019	1	2	41	20.5	WS VAR
2.3	WS VAR	20.3382	-5.37776	WS YOK	WS VAR	-0.360609	-2.3	WS VAR	150	20.3	-1.8	93		18	2019	1	2	42	20.3	WS VAR
2.7	WS VAR	21.9412	-5.83322	WS YOK	WS VAR	-0.390615	-2.7	WS VAR	153	21.9	-1.8	93		18	2019	1	2	43	21.9	WS VAR
2	WS VAR	20.1378	-4.74175	WS YOK	WS VAR	-0.318708	-2	WS VAR	150	20.1	-1.5	94		18	2019	1	2	44	20.1	WS VAR
3.7	WS VAR	18.7352	-9.11127	WS YOK	WS VAR	-0.606579	-3.7	WS VAR	148	18.7	-1.6	93		18	2019	1	2	45	18.7	WS VAR
2.4	WS VAR	18.4346	-6.15668	WS YOK	WS VAR	-0.411925	-2.4	WS VAR	149	18.4	-1.6	91		18	2019	1	2	46	18.4	WS VAR
2.6	WS VAR	19.4365	-6.31819	WS YOK	WS VAR	-0.422566	-2.6	WS VAR	146	19.4	-1.8	91		18	2019	1	2	47	19.4	WS VAR
2.6	WS VAR	20.4384	-6.02189	WS YOK	WS VAR	-0.403045	-2.6	WS VAR	150	20.4	-1.6	91		18	2019	1	2	48	20.4	WS VAR
3.1	WS VAR	19.9374	-7.28742	WS YOK	WS VAR	-0.48642	-3.1	WS VAR	151	19.9	-1.9	91		18	2019	1	2	49	19.9	WS VAR
2.7	WS VAR	19.7371	-6.45451	WS YOK	WS VAR	-0.431547	-2.7	WS VAR	148	19.7	-1.8	92		18	2019	1	2	50	19.7	WS VAR
1.5	WS VAR	19.4365	-3.70232	WS YOK	WS VAR	-0.250228	-1.5	WS VAR	148	19.4	-1.6	92		18	2019	1	2	51	19.4	WS VAR
2.9	WS VAR	19.7371	-6.90783	WS YOK	WS VAR	-0.461412	-2.9	WS VAR	148	19.7	-1.7	91		18	2019	1	2	52	19.7	WS VAR
1.7	WS VAR	19.6369	-4.14608	WS YOK	WS VAR	-0.279464	-1.7	WS VAR	147	19.6	-1.5	90		18	2019	1	2	53	19.6	WS VAR
1.8	WS VAR	19.8372	-4.3416	WS YOK	WS VAR	-0.292345	-1.8	WS VAR	148	19.8	-1.3	91		18	2019	1	2	54	19.8	WS VAR
2.2	WS VAR	18.9356	-5.51965	WS YOK	WS VAR	-0.369957	-2.2	WS VAR	149	18.9	-1.2	90		18	2019	1	2	55	18.9	WS VAR
1	WS VAR	17.3325	-2.76999	WS YOK	WS VAR	-0.188805	-1	WS VAR	184	17.3	-1.4	90		22	2019	1	2	26	17.3	WS VAR
1.6	WS VAR	17.3325	-4.41524	WS YOK	WS VAR	-0.297197	-1.6	WS VAR	181	17.3	-1.4	90		22	2019	1	2	29	17.3	WS VAR
1.2	WS VAR	19.0357	-3.02748	WS YOK	WS VAR	-0.205769	-1.2	WS VAR	184	19	-1.3	90		22	2019	1	2	30	19	WS VAR
1.5	WS VAR	17.4327	-4.1213	WS YOK	WS VAR	-0.277832	-1.5	WS VAR	182	17.4	-1.4	90		22	2019	1	2	31	17.4	WS VAR
2.5	WS VAR	17.2324	-6.82511	WS YOK	WS VAR	-0.455963	-2.5	WS VAR	185	17.2	-1.2	92		22	2019	1	2	32	17.2	WS VAR
2	WS VAR	19.0357	-5.00825	WS YOK	WS VAR	-0.336265	-2	WS VAR	182	19	-1.2	91		22	2019	1	2	35	19	WS VAR
1.3	WS VAR	17.7333	-3.51864	WS YOK	WS VAR	-0.238127	-1.3	WS VAR	182	17.7	-1.3	90		22	2019	1	2	36	17.7	WS VAR
1.1	WS VAR	18.635	-2.83438	WS YOK	WS VAR	-0.193047	-1.1	WS VAR	183	18.6	-1.3	90		22	2019	1	2	38	18.6	WS VAR
1.8	WS VAR	19.1359	-4.49711	WS YOK	WS VAR	-0.302591	-1.8	WS VAR	180	19.1	-1.5	90		22	2019	1	2	39	19.1	WS VAR
2.9	WS VAR	17.1322	-7.89325	WS YOK	WS VAR	-0.526333	-2.9	WS VAR	180	17.1	-1.2	90		22	2019	1	2	40	17.1	WS VAR
1.9	WS VAR	16.2305	-5.55991	WS YOK	WS VAR	-0.37261	-1.9	WS VAR	177	16.2	-1.5	90		22	2019	1	2	41	16.2	WS VAR
2.5	WS VAR	16.8316	-6.97897	WS YOK	WS VAR	-0.466099	-2.5	WS VAR	179	16.8	-1.6	90		22	2019	1	2	42	16.8	WS VAR
2.4	WS VAR	18.134	-6.25412	WS YOK	WS VAR	-0.418345	-2.4	WS VAR	179	18.1	-1.6	90		22	2019	1	2	43	18.1	WS VAR
1.6	WS VAR	17.7333	-4.31758	WS YOK	WS VAR	-0.290763	-1.6	WS VAR	177	17.7	-1.2	91		22	2019	1	2	44	17.7	WS VAR
2.4	WS VAR	18.4346	-6.15668	WS YOK	WS VAR	-0.411925	-2.4	WS VAR	181	18.4	-1.5	90		22	2019	1	2	46	18.4	WS VAR
2.2	WS VAR	16.6312	-6.25112	WS YOK	WS VAR	-0.418147	-2.2	WS VAR	177	16.6	-1.4	90		22	2019	1	2	47	16.6	WS VAR
2.2	WS VAR	17.2324	-6.04251	WS YOK	WS VAR	-0.404404	-2.2	WS VAR	185	17.2	-1.5	90		22	2019	1	2	49	17.2	WS VAR
2.1	WS VAR	17.3325	-5.74687	WS YOK	WS VAR	-0.384926	-2.1	WS VAR	178	17.3	-1.6	90		22	2019	1	2	50	17.3	WS VAR
1.5	WS VAR	18.8354	-3.819	WS YOK	WS VAR	-0.257916	-1.5	WS VAR	180	18.8	-1.5	92		22	2019	1	2	51	18.8	WS VAR
2.7	WS VAR	18.0339	-7.03179	WS YOK	WS VAR	-0.469579	-2.7	WS VAR	182	18	-1.6	92		22	2019	1	2	52	18	WS VAR
1.6	WS VAR	16.0301	-4.76482	WS YOK	WS VAR	-0.320228	-1.6	WS VAR	181	16	-1.6	92		22	2019	1	2	53	16	WS VAR
1.8	WS VAR	17.032	-5.03682	WS YOK	WS VAR	-0.338147	-1.8	WS VAR	184	17	-1.7	93		22	2019	1	2	54	17	WS VAR
2	WS VAR	16.8316	-5.64035	WS YOK	WS VAR	-0.377909	-2	WS VAR	182	16.8	-1.7	93		22	2019	1	2	55	16.8	WS VAR
1.4	WS VAR	17.8335	-3.76534	WS YOK	WS VAR	-0.25438	-1.4	WS VAR	183	17.8	-1.5	93		22	2019	1	2	56	17.8	WS VAR
1.8	WS VAR	18.635	-4.61505	WS YOK	WS VAR	-0.31036	-1.8	WS VAR	187	18.6	-1.7	92		22	2019	1	2	57	18.6	WS VAR
1.6	WS VAR	18.0339	-4.24707	WS YOK	WS VAR	-0.286117	-1.6	WS VAR	188	18	-1.4	92		22	2019	1	2	58	18	WS VAR
2.6	WS VAR	16.4308	-7.40896	WS YOK	WS VAR	-0.494427	-2.6	WS VAR	180	16.4	-1.4	92		22	2019	1	2	59	16.4	WS VAR
2.5	WS VAR	17.2324	-6.82511	WS YOK	WS VAR	-0.455963	-2.5	WS VAR	184	17.2	-1.5	92		23	2019	1	2	0	17.2	WS VAR
2.7	WS VAR	16.7314	-7.547	WS YOK	WS VAR	-0.503522	-2.7	WS VAR	187	16.7	-1.5	91		23	2019	1	2	1	16.7	WS VAR
1.4	WS VAR	16.9318	-3.96299	WS YOK	WS VAR	-0.267402	-1.4	WS VAR	184	16.9	-1.4	92		23	2019	1	2	2	16.9	WS VAR
1.4	WS VAR	16.6312	-4.03345	WS YOK	WS VAR	-0.272044	-1.4	WS VAR	184	16.6	-1.5	92		23	2019	1	2	3	16.6	WS VAR
1.6	WS VAR	16.9318	-4.51732	WS YOK	WS VAR	-0.303922	-1.6	WS VAR	188	16.9	-1.4	91		23	2019	1	2	4	16.9	WS VAR
2.4	WS VAR	16.2305	-6.9496	WS YOK	WS VAR	-0.464164	-2.4	WS VAR	186	16.2	-1.7	92		23	2019	1	2	5	16.2	WS VAR
0.8	WS VAR	18.4346	-2.07463	WS YOK	WS VAR	-0.142994	-0.8	WS VAR	187	18.4	-1.3	92		23	2019	1	2	6	18.4	WS VAR
2	WS VAR	17.3325	-5.48331	WS YOK	WS VAR	-0.367563	-2	WS VAR	185	17.3	-1.3	92		23	2019	1	2	7	17.3	WS VAR
1.6	WS VAR	17.5329	-4.36588	WS YOK	WS VAR	-0.293945	-1.6	WS VAR	186	17.5	-1.4	91		23	2019	1	2	8	17.5	WS VAR
0.9	WS VAR	17.7333	-2.43352	WS YOK	WS VAR	-0.166638	-0.9	WS VAR	188	17.7	-1.3	91		23	2019	1	2	9	17.7	WS VAR
1.8	WS VAR	16.6312	-5.15434	WS YOK	WS VAR	-0.34589	-1.8	WS VAR	188	16.6	-1.2	92		23	2019	1	2	10	16.6	WS VAR
1.3	WS VAR	17.2324	-3.61997	WS YOK	WS VAR	-0.244803	-1.3	WS VAR	185	17.2	-1.4	90		23	2019	1	2	11	17.2	WS VAR
1.1	WS VAR	17.7333	-2.97897	WS YOK	WS VAR	-0.202573	-1.1	WS VAR	187	17.7	-1.4	91		23	2019	1	2	12	17.7	WS VAR
1.5	WS VAR	18.134	-3.96453	WS YOK	WS VAR	-0.267503	-1.5	WS VAR	187	18.1	-1.3	91		23	2019	1	2	13	18.1	WS VAR
2.5	WS VAR	18.0339	-6.53666	WS YOK	WS VAR	-0.436959	-2.5	WS VAR	186	18	-1.4	90		23	2019	1	2	14	18	WS VAR
2.5	WS VAR	18.0339	-6.53666	WS YOK	WS VAR	-0.436959	-2.5	WS VAR	187	18	-1.3	90		23	2019	1	2	15	18	WS VAR
2.2	WS VAR	17.8335	-5.84719	WS YOK	WS VAR	-0.391536	-2.2	WS VAR	188	17.8	-1.4	91		23	2019	1	2	16	17.8	WS VAR
1.7	WS VAR	15.5292	-5.21153	WS YOK	WS VAR	-0.349657	-1.7	WS VAR	190	15.5	-1.5	91		23	2019	1	2	17	15.5	WS VAR
1.1	WS VAR	17.8335	-2.9622	WS YOK	WS VAR	-0.201468	-1.1	WS VAR	189	17.8	-1.4	92		23	2019	1	2	18	17.8	WS VAR
1.3	WS VAR	18.2342	-3.42268	WS YOK	WS VAR	-0.231806	-1.3	WS VAR	187	18.2	-1.5	93		23	2019	1	2	19	18.2	WS VAR
1.7	WS VAR	17.1322	-4.7377	WS YOK	WS VAR	-0.318441	-1.7	WS VAR	188	17.1	-1.6	93		23	2019	1	2	20	17.1	WS VAR
1.1	WS VAR	16.8316	-3.13857	WS YOK	WS VAR	-0.213088	-1.1	WS VAR	188	16.8	-1.5	93		23	2019	1	2	21	16.8	WS VAR
1.4	WS VAR	17.7333	-3.78634	WS YOK	WS VAR	-0.255764	-1.4	WS VAR	188	17.7	-1.6	93		23	2019	1	2	22	17.7	WS VAR
2.9	WS VAR	16.6312	-8.1155	WS YOK	WS VAR	-0.540975	-2.9	WS VAR	189	16.6	-1.6	93		23	2019	1	2	23	16.6	WS VAR
1.5	WS VAR	17.032	-4.21645	WS YOK	WS VAR	-0.2841	-1.5	WS VAR	186	17	-1.6	93		23	2019	1	2	24	17	WS VAR
2	WS VAR	16.9318	-5.60824	WS YOK	WS VAR	-0.375793	-2	WS VAR	184	16.9	-1.5	93		23	2019	1	2	25	16.9	WS VAR
1.9	WS VAR	18.3344	-4.94186	WS YOK	WS VAR	-0.331891	-1.9	WS VAR	185	18.3	-1.6	93		23	2019	1	2	26	18.3	WS VAR
2.3	WS VAR	18.2342	-5.97313	WS YOK	WS VAR	-0.399833	-2.3	WS VAR	183	18.2	-1.6	94		23	2019	1	2	27	18.2	WS VAR
1.9	WS VAR	19.0357	-4.76482	WS YOK	WS VAR	-0.320228	-1.9	WS VAR	183	19	-1.6	95		23	2019	1	2	28	19	WS VAR
1.9	WS VAR	17.8335	-5.07642	WS YOK	WS VAR	-0.340757	-1.9	WS VAR	186	17.8	-1.6	95		23	2019	1	2	29	17.8	WS VAR
1.6	WS VAR	17.5329	-4.36588	WS YOK	WS VAR	-0.293945	-1.6	WS VAR	184	17.5	-1.6	95		23	2019	1	2	30	17.5	WS VAR
2	WS VAR	17.8335	-5.33464	WS YOK	WS VAR	-0.357768	-2	WS VAR	185	17.8	-1.6	94		23	2019	1	2	31	17.8	WS VAR
2.3	WS VAR	18.5348	-5.88026	WS YOK	WS VAR	-0.393715	-2.3	WS VAR	185	18.5	-1.5	93		23	2019	1	2	32	18.5	WS VAR
3.3	WS VAR	16.7314	-9.10037	WS YOK	WS VAR	-0.60586	-3.3	WS VAR	184	16.7	-1.7	94		23	2019	1	2	33	16.7	WS VAR
1.7	WS VAR	18.5348	-4.38752	WS YOK	WS VAR	-0.295371	-1.7	WS VAR	183	18.5	-1.6	95		23	2019	1	2	34	18.5	WS VAR
1.3	WS VAR	18.635	-3.34952	WS YOK	WS VAR	-0.226985	-1.3	WS VAR	185	18.6	-1.7	95		23	2019	1	2	35	18.6	WS VAR
2.6	WS VAR	16.8316	-7.24253	WS YOK	WS VAR	-0.483463	-2.6	WS VAR	187	16.8	-1.5	95		23	2019	1	2	36	16.8	WS VAR
1.5	WS VAR	19.1359	-3.75978	WS YOK	WS VAR	-0.254014	-1.5	WS VAR	187	19.1	-1.4	94		23	2019	1	2	37	19.1	WS VAR
2.2	WS VAR	18.5348	-5.63449	WS YOK	WS VAR	-0.377523	-2.2	WS VAR	186	18.5	-1.5	94		23	2019	1	2	38	18.5	WS VAR
1.7	WS VAR	18.4346	-4.41084	WS YOK	WS VAR	-0.296907	-1.7	WS VAR	182	18.4	-1.6	94		23	2019	1	2	39	18.4	WS VAR
2.6	WS VAR	16.4308	-7.40896	WS YOK	WS VAR	-0.494427	-2.6	WS VAR	181	16.4	-1.9	94		23	2019	1	2	40	16.4	WS VAR
2.1	WS VAR	18.4346	-5.41577	WS YOK	WS VAR	-0.363113	-2.1	WS VAR	185	18.4	-1.6	96		23	2019	1	2	41	18.4	WS VAR
1.9	WS VAR	17.6331	-5.13229	WS YOK	WS VAR	-0.344437	-1.9	WS VAR	186	17.6	-1.6	96		23	2019	1	2	42	17.6	WS VAR
1.2	WS VAR	19.0357	-3.02748	WS YOK	WS VAR	-0.205769	-1.2	WS VAR	183	19	-1.6	96		23	2019	1	2	43	19	WS VAR
2	WS VAR	17.8335	-5.33464	WS YOK	WS VAR	-0.357768	-2	WS VAR	186	17.8	-1.6	95		23	2019	1	2	44	17.8	WS VAR
1.2	WS VAR	19.2361	-2.99592	WS YOK	WS VAR	-0.20369	-1.2	WS VAR	184	19.2	-1	96		23	2019	1	2	45	19.2	WS VAR
1.3	WS VAR	18.635	-3.34952	WS YOK	WS VAR	-0.226985	-1.3	WS VAR	185	18.6	-1.6	95		23	2019	1	2	46	18.6	WS VAR
1.2	WS VAR	18.635	-3.0926	WS YOK	WS VAR	-0.210059	-1.2	WS VAR	183	18.6	-1.7	95		23	2019	1	2	47	18.6	WS VAR
1.8	WS VAR	18.635	-4.61505	WS YOK	WS VAR	-0.31036	-1.8	WS VAR	187	18.6	-1.5	95		23	2019	1	2	48	18.6	WS VAR
1.4	WS VAR	18.3344	-3.66364	WS YOK	WS VAR	-0.24768	-1.4	WS VAR	182	18.3	-1.7	94		23	2019	1	2	49	18.3	WS VAR
1.7	WS VAR	18.8354	-4.31899	WS YOK	WS VAR	-0.290855	-1.7	WS VAR	181	18.8	-1.6	95		23	2019	1	2	50	18.8	WS VAR
1.9	WS VAR	18.8354	-4.81412	WS YOK	WS VAR	-0.323476	-1.9	WS VAR	180	18.8	-1.5	96		23	2019	1	2	51	18.8	WS VAR
1.3	WS VAR	18.9356	-3.29661	WS YOK	WS VAR	-0.223499	-1.3	WS VAR	180	18.9	-1.8	94		23	2019	1	2	52	18.9	WS VAR
2.1	WS VAR	19.1359	-5.22394	WS YOK	WS VAR	-0.350475	-2.1	WS VAR	178	19.1	-1.7	95		23	2019	1	2	53	19.1	WS VAR
1.7	WS VAR	18.0339	-4.5066	WS YOK	WS VAR	-0.303216	-1.7	WS VAR	179	18	-1.4	96		23	2019	1	2	54	18	WS VAR
2.2	WS VAR	18.2342	-5.72375	WS YOK	WS VAR	-0.383404	-2.2	WS VAR	179	18.2	-1.2	93		23	2019	1	2	55	18.2	WS VAR
2	WS VAR	17.9337	-5.30586	WS YOK	WS VAR	-0.355872	-2	WS VAR	181	17.9	-1.6	90		23	2019	1	2	56	17.9	WS VAR
1.1	WS VAR	16.531	-3.19552	WS YOK	WS VAR	-0.21684	-1.1	WS VAR	181	16.5	-1.7	91		23	2019	1	2	57	16.5	WS VAR
1.9	WS VAR	16.2305	-5.55991	WS YOK	WS VAR	-0.37261	-1.9	WS VAR	182	16.2	-1.8	92		23	2019	1	2	58	16.2	WS VAR
1.6	WS VAR	17.8335	-4.29382	WS YOK	WS VAR	-0.289198	-1.6	WS VAR	184	17.8	-1.7	92		23	2019	1	2	59	17.8	WS VAR
1.2	WS VAR	18.134	-3.17791	WS YOK	WS VAR	-0.215679	-1.2	WS VAR	184	18.1	-1.6	93		0	2019	1	3	0	18.1	WS VAR
1.3	WS VAR	18.4346	-3.38572	WS YOK	WS VAR	-0.22937	-1.3	WS VAR	184	18.4	-1.8	93		0	2019	1	3	1	18.4	WS VAR
1.1	WS VAR	19.1359	-2.75978	WS YOK	WS VAR	-0.188132	-1.1	WS VAR	180	19.1	-1.8	95		0	2019	1	3	2	19.1	WS VAR
1.6	WS VAR	17.8335	-4.29382	WS YOK	WS VAR	-0.289198	-1.6	WS VAR	180	17.8	-1.8	95		0	2019	1	3	3	17.8	WS VAR
1.7	WS VAR	18.7352	-4.3416	WS YOK	WS VAR	-0.292345	-1.7	WS VAR	180	18.7	-1.7	96		0	2019	1	3	4	18.7	WS VAR
2.1	WS VAR	17.6331	-5.65268	WS YOK	WS VAR	-0.378721	-2.1	WS VAR	180	17.6	-1.9	95		0	2019	1	3	5	17.6	WS VAR
1.8	WS VAR	18.8354	-4.56716	WS YOK	WS VAR	-0.307205	-1.8	WS VAR	181	18.8	-1.9	96		0	2019	1	3	6	18.8	WS VAR
1.6	WS VAR	19.0357	-4.02748	WS YOK	WS VAR	-0.271651	-1.6	WS VAR	180	19	-1.6	97		0	2019	1	3	7	19	WS VAR
1.3	WS VAR	18.4346	-3.38572	WS YOK	WS VAR	-0.22937	-1.3	WS VAR	182	18.4	-1.8	95		0	2019	1	3	8	18.4	WS VAR
1.5	WS VAR	18.2342	-3.94308	WS YOK	WS VAR	-0.26609	-1.5	WS VAR	178	18.2	-1.8	96		0	2019	1	3	9	18.2	WS VAR
1.2	WS VAR	18.635	-3.0926	WS YOK	WS VAR	-0.210059	-1.2	WS VAR	180	18.6	-1.7	96		0	2019	1	3	10	18.6	WS VAR
1.5	WS VAR	17.4327	-4.1213	WS YOK	WS VAR	-0.277832	-1.5	WS VAR	181	17.4	-1.6	95		0	2019	1	3	11	17.4	WS VAR
2	WS VAR	17.032	-5.57649	WS YOK	WS VAR	-0.373701	-2	WS VAR	179	17	-1.6	95		0	2019	1	3	12	17	WS VAR
1.6	WS VAR	18.4346	-4.15649	WS YOK	WS VAR	-0.28015	-1.6	WS VAR	178	18.4	-1.6	95		0	2019	1	3	13	18.4	WS VAR
1.4	WS VAR	17.3325	-3.8727	WS YOK	WS VAR	-0.261453	-1.4	WS VAR	178	17.3	-1.4	95		0	2019	1	3	14	17.3	WS VAR
1.3	WS VAR	17.1322	-3.64092	WS YOK	WS VAR	-0.246184	-1.3	WS VAR	177	17.1	-1	93		0	2019	1	3	15	17.1	WS VAR
1.7	WS VAR	16.2305	-4.99326	WS YOK	WS VAR	-0.335278	-1.7	WS VAR	191	16.2	-1.3	91		0	2019	1	3	46	16.2	WS VAR
1.4	WS VAR	16.7314	-4.00969	WS YOK	WS VAR	-0.270479	-1.4	WS VAR	190	16.7	-1.4	90		0	2019	1	3	47	16.7	WS VAR
1.4	WS VAR	16.6312	-4.03345	WS YOK	WS VAR	-0.272044	-1.4	WS VAR	193	16.6	-1.4	90		0	2019	1	3	48	16.6	WS VAR
1.3	WS VAR	16.4308	-3.79448	WS YOK	WS VAR	-0.2563	-1.3	WS VAR	193	16.4	-1.4	90		0	2019	1	3	49	16.4	WS VAR
2.3	WS VAR	15.6293	-6.91796	WS YOK	WS VAR	-0.462079	-2.3	WS VAR	192	15.6	-1.4	90		0	2019	1	3	50	15.6	WS VAR
1.8	WS VAR	15.9299	-5.37351	WS YOK	WS VAR	-0.360329	-1.8	WS VAR	191	15.9	-1.6	90		0	2019	1	3	51	15.9	WS VAR
1.8	WS VAR	15.7295	-5.43953	WS YOK	WS VAR	-0.364679	-1.8	WS VAR	191	15.7	-1.5	90		0	2019	1	3	53	15.7	WS VAR
0.9	WS VAR	16.6312	-2.59678	WS YOK	WS VAR	-0.177394	-0.9	WS VAR	197	16.6	-1.3	90		0	2019	1	3	56	16.6	WS VAR
1.1	WS VAR	16.9318	-3.12002	WS YOK	WS VAR	-0.211866	-1.1	WS VAR	189	16.9	-1.6	90		1	2019	1	3	4	16.9	WS VAR
2	WS VAR	15.9299	-5.94653	WS YOK	WS VAR	-0.39808	-2	WS VAR	189	15.9	-1.5	90		1	2019	1	3	5	15.9	WS VAR
1.3	WS VAR	16.531	-3.77178	WS YOK	WS VAR	-0.254805	-1.3	WS VAR	190	16.5	-1.5	90		1	2019	1	3	6	16.5	WS VAR
1.5	WS VAR	16.4308	-4.36751	WS YOK	WS VAR	-0.294052	-1.5	WS VAR	183	16.4	-1.7	90		1	2019	1	3	7	16.4	WS VAR
1.4	WS VAR	16.3307	-4.1064	WS YOK	WS VAR	-0.27685	-1.4	WS VAR	187	16.3	-1.7	91		1	2019	1	3	10	16.3	WS VAR
1.4	WS VAR	16.3307	-4.1064	WS YOK	WS VAR	-0.27685	-1.4	WS VAR	184	16.3	-1.6	90		1	2019	1	3	11	16.3	WS VAR
1.5	WS VAR	16.1303	-4.44708	WS YOK	WS VAR	-0.299294	-1.5	WS VAR	187	16.1	-1.3	90		1	2019	1	3	12	16.1	WS VAR
1	WS VAR	16.4308	-2.9227	WS YOK	WS VAR	-0.198866	-1	WS VAR	188	16.4	-1.5	90		1	2019	1	3	15	16.4	WS VAR
1.4	WS VAR	16.7314	-4.00969	WS YOK	WS VAR	-0.270479	-1.4	WS VAR	189	16.7	-1.6	90		1	2019	1	3	18	16.7	WS VAR
1.9	WS VAR	16.7314	-5.39938	WS YOK	WS VAR	-0.362033	-1.9	WS VAR	189	16.7	-1.5	90		1	2019	1	3	19	16.7	WS VAR
1.5	WS VAR	16.6312	-4.31599	WS YOK	WS VAR	-0.290658	-1.5	WS VAR	190	16.6	-1.7	90		2	2019	1	3	5	16.6	WS VAR
1.6	WS VAR	15.6293	-4.88356	WS YOK	WS VAR	-0.328051	-1.6	WS VAR	189	15.6	-1.7	90		2	2019	1	3	6	15.6	WS VAR
1.1	WS VAR	16.0301	-3.29503	WS YOK	WS VAR	-0.223396	-1.1	WS VAR	187	16	-1.6	90		2	2019	1	3	7	16	WS VAR
2.7	WS VAR	16.2305	-7.76559	WS YOK	WS VAR	-0.517923	-2.7	WS VAR	188	16.2	-1.5	90		2	2019	1	3	8	16.2	WS VAR
1.5	WS VAR	15.7295	-4.55769	WS YOK	WS VAR	-0.306582	-1.5	WS VAR	187	15.7	-2	90		2	2019	1	3	11	15.7	WS VAR
1.8	WS VAR	16.4308	-5.21514	WS YOK	WS VAR	-0.349896	-1.8	WS VAR	188	16.4	-1.9	92		2	2019	1	3	12	16.4	WS VAR
1.1	WS VAR	15.5292	-3.40074	WS YOK	WS VAR	-0.23036	-1.1	WS VAR	187	15.5	-1.6	91		2	2019	1	3	15	15.5	WS VAR
1.4	WS VAR	15.9299	-4.20778	WS YOK	WS VAR	-0.283529	-1.4	WS VAR	192	15.9	-1.6	90		2	2019	1	3	16	15.9	WS VAR
1.1	WS VAR	15.7295	-3.35768	WS YOK	WS VAR	-0.227523	-1.1	WS VAR	188	15.7	-1.7	90		2	2019	1	3	17	15.7	WS VAR
0.9	WS VAR	15.7295	-2.74691	WS YOK	WS VAR	-0.187285	-0.9	WS VAR	189	15.7	-1.6	90		2	2019	1	3	19	15.7	WS VAR
1.8	WS VAR	15.9299	-5.37351	WS YOK	WS VAR	-0.360329	-1.8	WS VAR	191	15.9	-1.6	90		2	2019	1	3	22	15.9	WS VAR
1.3	WS VAR	15.5292	-4.01151	WS YOK	WS VAR	-0.270598	-1.3	WS VAR	187	15.5	-1.8	92		2	2019	1	3	24	15.5	WS VAR
2.6	WS VAR	15.6293	-7.76559	WS YOK	WS VAR	-0.517923	-2.6	WS VAR	180	15.6	-1.3	90		9	2019	1	3	29	15.6	WS VAR
1.4	WS VAR	16.1303	-4.15649	WS YOK	WS VAR	-0.28015	-1.4	WS VAR	184	16.1	-1.3	92		9	2019	1	3	31	16.1	WS VAR
2.2	WS VAR	15.6293	-6.63225	WS YOK	WS VAR	-0.443257	-2.2	WS VAR	185	15.6	-1.3	92		9	2019	1	3	34	15.6	WS VAR
1.4	WS VAR	15.7295	-4.26033	WS YOK	WS VAR	-0.286991	-1.4	WS VAR	186	15.7	-1.3	92		9	2019	1	3	35	15.7	WS VAR
2.1	WS VAR	16.0301	-6.19344	WS YOK	WS VAR	-0.414347	-2.1	WS VAR	176	16	-1.3	92		9	2019	1	3	44	16	WS VAR
1.5	WS VAR	16.0301	-4.47423	WS YOK	WS VAR	-0.301083	-1.5	WS VAR	175	16	-1.2	93		9	2019	1	3	45	16	WS VAR
2.1	WS VAR	18.0339	-5.53173	WS YOK	WS VAR	-0.370753	-2.1	WS VAR	176	18	-1	91		9	2019	1	3	48	18	WS VAR
2.3	WS VAR	16.0301	-6.75387	WS YOK	WS VAR	-0.451269	-2.3	WS VAR	176	16	-0.9	91		9	2019	1	3	49	16	WS VAR
0.7	WS VAR	16.2305	-2.06151	WS YOK	WS VAR	-0.14213	-0.7	WS VAR	176	16.2	-0.8	90		9	2019	1	3	50	16.2	WS VAR
1.5	WS VAR	16.8316	-4.26565	WS YOK	WS VAR	-0.287342	-1.5	WS VAR	173	16.8	-1.1	90		11	2019	1	3	3	16.8	WS VAR
1.5	WS VAR	16.3307	-4.39372	WS YOK	WS VAR	-0.295779	-1.5	WS VAR	173	16.3	-1.1	90		11	2019	1	3	4	16.3	WS VAR
2.1	WS VAR	17.032	-5.84419	WS YOK	WS VAR	-0.391338	-2.1	WS VAR	173	17	-1.2	91		11	2019	1	3	5	17	WS VAR
0.9	WS VAR	16.6312	-2.59678	WS YOK	WS VAR	-0.177394	-0.9	WS VAR	175	16.6	-1.2	91		11	2019	1	3	6	16.6	WS VAR
1.9	WS VAR	16.0301	-5.62679	WS YOK	WS VAR	-0.377015	-1.9	WS VAR	172	16	-1.2	91		11	2019	1	3	7	16	WS VAR
1.6	WS VAR	17.5329	-4.36588	WS YOK	WS VAR	-0.293945	-1.6	WS VAR	178	17.5	-1.1	92		11	2019	1	3	8	17.5	WS VAR
2.2	WS VAR	16.531	-6.28728	WS YOK	WS VAR	-0.420529	-2.2	WS VAR	173	16.5	-1.2	91		11	2019	1	3	9	16.5	WS VAR
3	WS VAR	17.5329	-7.97333	WS YOK	WS VAR	-0.531609	-3	WS VAR	175	17.5	-0.9	91		11	2019	1	3	10	17.5	WS VAR
2.6	WS VAR	17.9337	-6.82077	WS YOK	WS VAR	-0.455677	-2.6	WS VAR	172	17.9	-0.9	90		11	2019	1	3	12	17.9	WS VAR
2.4	WS VAR	19.2361	-5.9109	WS YOK	WS VAR	-0.395733	-2.4	WS VAR	169	19.2	-1.2	91		11	2019	1	3	14	19.2	WS VAR
3.3	WS VAR	17.4327	-8.76071	WS YOK	WS VAR	-0.583483	-3.3	WS VAR	169	17.4	-1.1	92		11	2019	1	3	15	17.4	WS VAR
1.5	WS VAR	17.7333	-4.05265	WS YOK	WS VAR	-0.273309	-1.5	WS VAR	170	17.7	-1.1	92		11	2019	1	3	16	17.7	WS VAR
2.1	WS VAR	18.3344	-5.44431	WS YOK	WS VAR	-0.364993	-2.1	WS VAR	179	18.3	-1.2	93		11	2019	1	3	17	18.3	WS VAR
2.4	WS VAR	17.4327	-6.49375	WS YOK	WS VAR	-0.434132	-2.4	WS VAR	165	17.4	-0.8	93		11	2019	1	3	18	17.4	WS VAR
2.1	WS VAR	19.0357	-5.25053	WS YOK	WS VAR	-0.352227	-2.1	WS VAR	171	19	-1.1	92		11	2019	1	3	19	19	WS VAR
2.4	WS VAR	18.5348	-6.12486	WS YOK	WS VAR	-0.409829	-2.4	WS VAR	173	18.5	-1	93		11	2019	1	3	20	18.5	WS VAR
1.8	WS VAR	18.9356	-4.54357	WS YOK	WS VAR	-0.305651	-1.8	WS VAR	172	18.9	-1.1	93		11	2019	1	3	21	18.9	WS VAR
3.2	WS VAR	17.9337	-8.29198	WS YOK	WS VAR	-0.552602	-3.2	WS VAR	168	17.9	-1	93		11	2019	1	3	22	17.9	WS VAR
3.3	WS VAR	19.4365	-7.91559	WS YOK	WS VAR	-0.527805	-3.3	WS VAR	176	19.4	-1.1	93		11	2019	1	3	23	19.4	WS VAR
3	WS VAR	19.5367	-7.20207	WS YOK	WS VAR	-0.480797	-3	WS VAR	177	19.5	-1.2	94		11	2019	1	3	24	19.5	WS VAR
1.9	WS VAR	16.9318	-5.33769	WS YOK	WS VAR	-0.357969	-1.9	WS VAR	169	16.9	-0.9	94		11	2019	1	3	25	16.9	WS VAR
2.4	WS VAR	18.3344	-6.18882	WS YOK	WS VAR	-0.414043	-2.4	WS VAR	175	18.3	-1.1	94		11	2019	1	3	26	18.3	WS VAR
1.6	WS VAR	18.0339	-4.24707	WS YOK	WS VAR	-0.286117	-1.6	WS VAR	174	18	-1.1	94		11	2019	1	3	27	18	WS VAR
1.5	WS VAR	17.4327	-4.1213	WS YOK	WS VAR	-0.277832	-1.5	WS VAR	175	17.4	-0.8	94		11	2019	1	3	28	17.4	WS VAR
3	WS VAR	19.3363	-7.27248	WS YOK	WS VAR	-0.485436	-3	WS VAR	170	19.3	-0.5	92		11	2019	1	3	29	19.3	WS VAR
1.9	WS VAR	18.3344	-4.94186	WS YOK	WS VAR	-0.331891	-1.9	WS VAR	170	18.3	-0.5	91		11	2019	1	3	30	18.3	WS VAR
3.9	WS VAR	20.3382	-8.86619	WS YOK	WS VAR	-0.590432	-3.9	WS VAR	170	20.3	-0.9	91		11	2019	1	3	33	20.3	WS VAR
3.9	WS VAR	18.635	-9.61189	WS YOK	WS VAR	-0.63956	-3.9	WS VAR	166	18.6	-0.9	92		11	2019	1	3	34	18.6	WS VAR
2.6	WS VAR	20.8391	-5.9109	WS YOK	WS VAR	-0.395733	-2.6	WS VAR	175	20.8	-0.4	92		11	2019	1	3	35	20.8	WS VAR
1.8	WS VAR	20.238	-4.25737	WS YOK	WS VAR	-0.286796	-1.8	WS VAR	174	20.2	-0.2	90		11	2019	1	3	36	20.2	WS VAR
1.8	WS VAR	18.635	-4.61505	WS YOK	WS VAR	-0.31036	-1.8	WS VAR	174	18.6	-0.7	90		11	2019	1	3	38	18.6	WS VAR
2.2	WS VAR	20.5386	-5.10294	WS YOK	WS VAR	-0.342503	-2.2	WS VAR	175	20.5	-0.5	91		11	2019	1	3	39	20.5	WS VAR
2.2	WS VAR	19.1359	-5.46394	WS YOK	WS VAR	-0.366287	-2.2	WS VAR	176	19.1	-0.6	91		11	2019	1	3	40	19.1	WS VAR
2	WS VAR	19.9374	-4.78812	WS YOK	WS VAR	-0.321762	-2	WS VAR	172	19.9	-0.7	91		11	2019	1	3	41	19.9	WS VAR
3.3	WS VAR	19.1359	-8.0319	WS YOK	WS VAR	-0.535468	-3.3	WS VAR	172	19.1	-0.8	92		11	2019	1	3	42	19.1	WS VAR
3.9	WS VAR	18.4346	-9.70788	WS YOK	WS VAR	-0.645884	-3.9	WS VAR	173	18.4	-1	93		11	2019	1	3	43	18.4	WS VAR
1.7	WS VAR	20.8391	-3.91071	WS YOK	WS VAR	-0.263958	-1.7	WS VAR	176	20.8	-0.9	95		11	2019	1	3	44	20.8	WS VAR
3.1	WS VAR	18.4346	-7.84472	WS YOK	WS VAR	-0.523136	-3.1	WS VAR	176	18.4	-1	95		11	2019	1	3	45	18.4	WS VAR
3	WS VAR	19.5367	-7.20207	WS YOK	WS VAR	-0.480797	-3	WS VAR	176	19.5	-0.8	96		11	2019	1	3	46	19.5	WS VAR
1.7	WS VAR	21.7408	-3.75065	WS YOK	WS VAR	-0.253412	-1.7	WS VAR	180	21.7	-0.9	97		11	2019	1	3	47	21.7	WS VAR
1.4	WS VAR	19.0357	-3.52994	WS YOK	WS VAR	-0.238872	-1.4	WS VAR	177	19	-0.8	97		11	2019	1	3	48	19	WS VAR
2.3	WS VAR	20.0376	-5.45556	WS YOK	WS VAR	-0.365734	-2.3	WS VAR	175	20	-0.7	98		11	2019	1	3	49	20	WS VAR
1.6	WS VAR	21.1397	-3.63173	WS YOK	WS VAR	-0.245578	-1.6	WS VAR	177	21.1	-0.9	97		11	2019	1	3	50	21.1	WS VAR
2.6	WS VAR	21.2399	-5.80388	WS YOK	WS VAR	-0.388682	-2.6	WS VAR	179	21.2	-0.7	98		11	2019	1	3	51	21.2	WS VAR
2	WS VAR	20.1378	-4.74175	WS YOK	WS VAR	-0.318708	-2	WS VAR	173	20.1	-0.8	98		11	2019	1	3	52	20.1	WS VAR
2.3	WS VAR	19.9374	-5.48198	WS YOK	WS VAR	-0.367475	-2.3	WS VAR	172	19.9	-0.8	97		11	2019	1	3	53	19.9	WS VAR
2	WS VAR	20.8391	-4.5862	WS YOK	WS VAR	-0.30846	-2	WS VAR	178	20.8	-0.9	97		11	2019	1	3	54	20.8	WS VAR
2.3	WS VAR	19.4365	-5.61798	WS YOK	WS VAR	-0.376435	-2.3	WS VAR	177	19.4	-1.3	98		11	2019	1	3	55	19.4	WS VAR
2.4	WS VAR	21.0395	-5.42288	WS YOK	WS VAR	-0.363581	-2.4	WS VAR	178	21	-0.7	97		11	2019	1	3	56	21	WS VAR
2	WS VAR	18.635	-5.1126	WS YOK	WS VAR	-0.34314	-2	WS VAR	177	18.6	-0.9	97		11	2019	1	3	57	18.6	WS VAR
1.7	WS VAR	16.7314	-4.84804	WS YOK	WS VAR	-0.32571	-1.7	WS VAR	172	16.7	-0.8	98		11	2019	1	3	58	16.7	WS VAR
1.4	WS VAR	17.1322	-3.91734	WS YOK	WS VAR	-0.264394	-1.4	WS VAR	177	17.1	-0.8	98		11	2019	1	3	59	17.1	WS VAR
1.8	WS VAR	16.1303	-5.30904	WS YOK	WS VAR	-0.356082	-1.8	WS VAR	168	16.1	-0.6	97		12	2019	1	3	0	16.1	WS VAR
1.8	WS VAR	17.3325	-4.95207	WS YOK	WS VAR	-0.332564	-1.8	WS VAR	170	17.3	-0.5	96		12	2019	1	3	1	17.3	WS VAR
3.2	WS VAR	15.8297	-9.30974	WS YOK	WS VAR	-0.619654	-3.2	WS VAR	167	15.8	-0.7	94		12	2019	1	3	2	15.8	WS VAR
2.4	WS VAR	18.0339	-6.28728	WS YOK	WS VAR	-0.420529	-2.4	WS VAR	170	18	-0.6	95		12	2019	1	3	3	18	WS VAR
2.4	WS VAR	16.7314	-6.7522	WS YOK	WS VAR	-0.451159	-2.4	WS VAR	167	16.7	-0.5	93		12	2019	1	3	4	16.7	WS VAR
2.3	WS VAR	18.2342	-5.97313	WS YOK	WS VAR	-0.399833	-2.3	WS VAR	170	18.2	-0.5	92		12	2019	1	3	5	18.2	WS VAR
3.7	WS VAR	18.2342	-9.34217	WS YOK	WS VAR	-0.621791	-3.7	WS VAR	168	18.2	-0.6	91		12	2019	1	3	6	18.2	WS VAR
1.7	WS VAR	20.0376	-4.06461	WS YOK	WS VAR	-0.274096	-1.7	WS VAR	165	20	-0.6	91		12	2019	1	3	7	20	WS VAR
2.5	WS VAR	19.8372	-5.96811	WS YOK	WS VAR	-0.399502	-2.5	WS VAR	173	19.8	-0.5	91		12	2019	1	3	8	19.8	WS VAR
1.4	WS VAR	20.3382	-3.30531	WS YOK	WS VAR	-0.224073	-1.4	WS VAR	171	20.3	-0.4	92		12	2019	1	3	9	20.3	WS VAR
2.4	WS VAR	20.5386	-5.55029	WS YOK	WS VAR	-0.371976	-2.4	WS VAR	168	20.5	-0.3	91		12	2019	1	3	10	20.5	WS VAR
2.1	WS VAR	18.7352	-5.33189	WS YOK	WS VAR	-0.357587	-2.1	WS VAR	172	18.7	-0.5	90		12	2019	1	3	11	18.7	WS VAR
2.6	WS VAR	18.0339	-6.78482	WS YOK	WS VAR	-0.453309	-2.6	WS VAR	166	18	-0.5	90		12	2019	1	3	14	18	WS VAR
3.8	WS VAR	19.4365	-9.02671	WS YOK	WS VAR	-0.601007	-3.8	WS VAR	172	19.4	-0.2	91		12	2019	1	3	15	19.4	WS VAR
2.3	WS VAR	18.7352	-5.81992	WS YOK	WS VAR	-0.389739	-2.3	WS VAR	171	18.7	-0.3	90		12	2019	1	3	16	18.7	WS VAR
3.8	WS VAR	18.7352	-9.33844	WS YOK	WS VAR	-0.621545	-3.8	WS VAR	169	18.7	-0.4	91		12	2019	1	3	17	18.7	WS VAR
4.7	WS VAR	20.5386	-10.4312	WS YOK	WS VAR	-0.693537	-4.7	WS VAR	163	20.5	-0.6	92		12	2019	1	3	18	20.5	WS VAR
2.6	WS VAR	21.7408	-5.67534	WS YOK	WS VAR	-0.380214	-2.6	WS VAR	160	21.7	-0.5	93		12	2019	1	3	19	21.7	WS VAR
3.9	WS VAR	21.0395	-8.5915	WS YOK	WS VAR	-0.572335	-3.9	WS VAR	172	21	-0.7	93		12	2019	1	3	20	21	WS VAR
3.5	WS VAR	22.2418	-7.37025	WS YOK	WS VAR	-0.491878	-3.5	WS VAR	168	22.2	-0.6	93		12	2019	1	3	21	22.2	WS VAR
4.2	WS VAR	22.4421	-8.66824	WS YOK	WS VAR	-0.577391	-4.2	WS VAR	168	22.4	-0.5	93		12	2019	1	3	22	22.4	WS VAR
2.6	WS VAR	21.6406	-5.7006	WS YOK	WS VAR	-0.381878	-2.6	WS VAR	166	21.6	-0.5	92		12	2019	1	3	23	21.6	WS VAR
3.2	WS VAR	22.4421	-6.71404	WS YOK	WS VAR	-0.448645	-3.2	WS VAR	172	22.4	-0.4	92		12	2019	1	3	24	22.4	WS VAR
2.2	WS VAR	21.6406	-4.85061	WS YOK	WS VAR	-0.325879	-2.2	WS VAR	174	21.6	-0.5	91		12	2019	1	3	25	21.6	WS VAR
3.1	WS VAR	22.4421	-6.51444	WS YOK	WS VAR	-0.435495	-3.1	WS VAR	169	22.4	-0.5	92		12	2019	1	3	26	22.4	WS VAR
3.7	WS VAR	19.8372	-8.64112	WS YOK	WS VAR	-0.575604	-3.7	WS VAR	172	19.8	-0.6	93		12	2019	1	3	27	19.8	WS VAR
2.4	WS VAR	19.9374	-5.71119	WS YOK	WS VAR	-0.382576	-2.4	WS VAR	171	19.9	-0.7	93		12	2019	1	3	28	19.9	WS VAR
3.2	WS VAR	21.3401	-7.0422	WS YOK	WS VAR	-0.470265	-3.2	WS VAR	171	21.3	-0.6	93		12	2019	1	3	29	21.3	WS VAR
3.4	WS VAR	20.8391	-7.62529	WS YOK	WS VAR	-0.50868	-3.4	WS VAR	164	20.8	-0.4	94		12	2019	1	3	30	20.8	WS VAR
2.9	WS VAR	21.3401	-6.41388	WS YOK	WS VAR	-0.42887	-2.9	WS VAR	162	21.3	-0.4	93		12	2019	1	3	31	21.3	WS VAR
6.3	WS VAR	22.8429	-12.3466	WS YOK	WS VAR	-0.819728	-6.3	WS VAR	165	22.8	-0.4	92		12	2019	1	3	32	22.8	WS VAR
2.1	WS VAR	23.7446	-4.23389	WS YOK	WS VAR	-0.285249	-2.1	WS VAR	173	23.7	-0.5	92		12	2019	1	3	33	23.7	WS VAR
3.5	WS VAR	23.0433	-7.1281	WS YOK	WS VAR	-0.475924	-3.5	WS VAR	167	23	-0.4	92		12	2019	1	3	34	23	WS VAR
1.9	WS VAR	24.5461	-3.71327	WS YOK	WS VAR	-0.25095	-1.9	WS VAR	171	24.5	-0.5	92		12	2019	1	3	35	24.5	WS VAR
2.5	WS VAR	22.6425	-5.2548	WS YOK	WS VAR	-0.352508	-2.5	WS VAR	168	22.6	-0.6	91		12	2019	1	3	36	22.6	WS VAR
2.4	WS VAR	23.2436	-4.92444	WS YOK	WS VAR	-0.330744	-2.4	WS VAR	168	23.2	-0.4	91		12	2019	1	3	37	23.2	WS VAR
4.6	WS VAR	24.7465	-8.61388	WS YOK	WS VAR	-0.573809	-4.6	WS VAR	168	24.7	-0.4	90		12	2019	1	3	39	24.7	WS VAR
3.8	WS VAR	22.9431	-7.73377	WS YOK	WS VAR	-0.515826	-3.8	WS VAR	169	22.9	-0.6	90		12	2019	1	3	41	22.9	WS VAR
6.5	WS VAR	22.5423	-12.8466	WS YOK	WS VAR	-0.852664	-6.5	WS VAR	168	22.5	-0.4	93		12	2019	1	3	42	22.5	WS VAR
1.8	WS VAR	22.4421	-3.84591	WS YOK	WS VAR	-0.259688	-1.8	WS VAR	171	22.4	-0.4	92		12	2019	1	3	43	22.4	WS VAR
2.5	WS VAR	23.444	-5.08085	WS YOK	WS VAR	-0.341048	-2.5	WS VAR	166	23.4	-0.3	92		12	2019	1	3	44	23.4	WS VAR
2.9	WS VAR	21.1397	-6.47177	WS YOK	WS VAR	-0.432684	-2.9	WS VAR	174	21.1	-0.8	91		13	2019	1	3	15	21.1	WS VAR
2.4	WS VAR	23.8448	-4.80377	WS YOK	WS VAR	-0.322794	-2.4	WS VAR	173	23.8	-0.7	92		13	2019	1	3	16	23.8	WS VAR
3.3	WS VAR	25.047	-6.22724	WS YOK	WS VAR	-0.416574	-3.3	WS VAR	175	25	-0.7	90		13	2019	1	3	17	25	WS VAR
2.1	WS VAR	24.9468	-4.03345	WS YOK	WS VAR	-0.272044	-2.1	WS VAR	180	24.9	-0.7	93		13	2019	1	3	18	24.9	WS VAR
1.5	WS VAR	22.8429	-3.15356	WS YOK	WS VAR	-0.214076	-1.5	WS VAR	179	22.8	-0.7	91		13	2019	1	3	19	22.8	WS VAR
2.9	WS VAR	22.4421	-6.11288	WS YOK	WS VAR	-0.40904	-2.9	WS VAR	177	22.4	-0.8	91		13	2019	1	3	20	22.4	WS VAR
3.4	WS VAR	23.5442	-6.79536	WS YOK	WS VAR	-0.454003	-3.4	WS VAR	174	23.5	-0.4	91		13	2019	1	3	21	23.5	WS VAR
2.1	WS VAR	25.6482	-3.92487	WS YOK	WS VAR	-0.264891	-2.1	WS VAR	177	25.6	-0.9	90		13	2019	1	3	24	25.6	WS VAR
4.5	WS VAR	25.1472	-8.31412	WS YOK	WS VAR	-0.554061	-4.5	WS VAR	165	25.1	-0.9	90		13	2019	1	3	58	25.1	WS VAR
5.2	WS VAR	25.2474	-9.47138	WS YOK	WS VAR	-0.630303	-5.2	WS VAR	161	25.2	-0.5	90		14	2019	1	3	58	25.2	WS VAR
3.3	WS VAR	28.253	-5.54792	WS YOK	WS VAR	-0.37182	-3.3	WS VAR	167	28.2	-0.2	91		15	2019	1	3	0	28.2	WS VAR
3.2	WS VAR	26.2493	-5.78097	WS YOK	WS VAR	-0.387173	-3.2	WS VAR	169	26.2	-0.9	90		15	2019	1	3	10	26.2	WS VAR
3.9	WS VAR	25.4478	-7.18868	WS YOK	WS VAR	-0.479915	-3.9	WS VAR	170	25.4	-0.9	90		15	2019	1	3	11	25.4	WS VAR
6.3	WS VAR	26.3495	-10.8557	WS YOK	WS VAR	-0.721505	-6.3	WS VAR	164	26.3	-0.1	94		15	2019	1	3	12	26.3	WS VAR
5.8	WS VAR	23.2436	-11.2841	WS YOK	WS VAR	-0.749729	-5.8	WS VAR	170	23.2	-0.5	90		15	2019	1	3	13	23.2	WS VAR
5.2	WS VAR	26.5498	-9.04164	WS YOK	WS VAR	-0.601991	-5.2	WS VAR	169	26.5	-0.9	90		15	2019	1	3	15	26.5	WS VAR
4.9	WS VAR	24.7465	-9.13339	WS YOK	WS VAR	-0.608036	-4.9	WS VAR	166	24.7	-0.8	91		15	2019	1	3	16	24.7	WS VAR
3.7	WS VAR	25.1472	-6.91682	WS YOK	WS VAR	-0.462005	-3.7	WS VAR	167	25.1	-0.8	93		15	2019	1	3	17	25.1	WS VAR
2	WS VAR	27.0508	-3.54845	WS YOK	WS VAR	-0.240091	-2	WS VAR	172	27	-0.8	93		15	2019	1	3	18	27	WS VAR
3	WS VAR	27.0508	-5.27737	WS YOK	WS VAR	-0.353995	-3	WS VAR	172	27	-0.8	92		15	2019	1	3	19	27	WS VAR
2.5	WS VAR	26.8504	-4.45248	WS YOK	WS VAR	-0.29965	-2.5	WS VAR	171	26.8	-0.7	94		15	2019	1	3	20	26.8	WS VAR
3.5	WS VAR	24.8466	-6.63687	WS YOK	WS VAR	-0.443561	-3.5	WS VAR	168	24.8	-0.5	95		15	2019	1	3	21	24.8	WS VAR
3.3	WS VAR	24.0451	-6.47443	WS YOK	WS VAR	-0.432859	-3.3	WS VAR	171	24	-0.9	94		15	2019	1	3	22	24	WS VAR
3.6	WS VAR	22.2418	-7.56831	WS YOK	WS VAR	-0.504926	-3.6	WS VAR	172	22.2	-0.6	94		15	2019	1	3	23	22.2	WS VAR
4.2	WS VAR	24.1453	-8.09705	WS YOK	WS VAR	-0.53976	-4.2	WS VAR	175	24.1	-0.7	93		15	2019	1	3	24	24.1	WS VAR
3.7	WS VAR	26.1491	-6.66517	WS YOK	WS VAR	-0.445426	-3.7	WS VAR	164	26.1	-0.4	94		15	2019	1	3	25	26.1	WS VAR
7.1	WS VAR	22.5423	-13.8909	WS YOK	WS VAR	-0.921469	-7.1	WS VAR	166	22.5	-0.6	93		15	2019	1	3	26	22.5	WS VAR
2.6	WS VAR	25.2474	-4.91179	WS YOK	WS VAR	-0.32991	-2.6	WS VAR	175	25.2	-0.7	93		15	2019	1	3	27	25.2	WS VAR
2.5	WS VAR	24.7465	-4.8211	WS YOK	WS VAR	-0.323936	-2.5	WS VAR	171	24.7	-0.5	94		15	2019	1	3	28	24.7	WS VAR
2.5	WS VAR	21.9412	-5.4169	WS YOK	WS VAR	-0.363188	-2.5	WS VAR	167	21.9	-0.5	94		15	2019	1	3	29	21.9	WS VAR
1.6	WS VAR	22.5423	-3.40757	WS YOK	WS VAR	-0.23081	-1.6	WS VAR	172	22.5	-0.6	94		15	2019	1	3	30	22.5	WS VAR
4.5	WS VAR	26.4497	-7.9309	WS YOK	WS VAR	-0.528814	-4.5	WS VAR	170	26.4	-0.6	93		15	2019	1	3	31	26.4	WS VAR
3.3	WS VAR	24.0451	-6.47443	WS YOK	WS VAR	-0.432859	-3.3	WS VAR	169	24	-0.7	95		15	2019	1	3	32	24	WS VAR
2	WS VAR	26.5498	-3.61477	WS YOK	WS VAR	-0.24446	-2	WS VAR	175	26.5	-0.5	96		15	2019	1	3	33	26.5	WS VAR
4.1	WS VAR	25.548	-7.50781	WS YOK	WS VAR	-0.50094	-4.1	WS VAR	172	25.5	-0.5	95		15	2019	1	3	34	25.5	WS VAR
4.1	WS VAR	23.945	-7.97853	WS YOK	WS VAR	-0.531952	-4.1	WS VAR	171	23.9	-0.5	95		15	2019	1	3	35	23.9	WS VAR
5	WS VAR	25.7483	-8.97022	WS YOK	WS VAR	-0.597286	-5	WS VAR	171	25.7	-0.4	96		15	2019	1	3	36	25.7	WS VAR
3.3	WS VAR	24.3457	-6.39826	WS YOK	WS VAR	-0.427841	-3.3	WS VAR	171	24.3	-0.3	97		15	2019	1	3	37	24.3	WS VAR
5.3	WS VAR	23.8448	-10.1575	WS YOK	WS VAR	-0.675506	-5.3	WS VAR	170	23.8	-0.6	94		15	2019	1	3	38	23.8	WS VAR
2.1	WS VAR	25.7483	-3.90983	WS YOK	WS VAR	-0.263899	-2.1	WS VAR	173	25.7	-0.5	95		15	2019	1	3	39	25.7	WS VAR
2.2	WS VAR	26.1491	-4.03128	WS YOK	WS VAR	-0.271901	-2.2	WS VAR	178	26.1	-0.5	95		15	2019	1	3	40	26.1	WS VAR
5.4	WS VAR	21.0395	-11.5747	WS YOK	WS VAR	-0.768873	-5.4	WS VAR	162	21	-0.4	96		15	2019	1	3	41	21	WS VAR
6.2	WS VAR	22.4421	-12.3654	WS YOK	WS VAR	-0.820965	-6.2	WS VAR	167	22.4	-0.3	95		15	2019	1	3	42	22.4	WS VAR
4.1	WS VAR	23.2436	-8.20335	WS YOK	WS VAR	-0.546763	-4.1	WS VAR	168	23.2	-0.2	94		15	2019	1	3	43	23.2	WS VAR
3.2	WS VAR	22.4421	-6.71404	WS YOK	WS VAR	-0.448645	-3.2	WS VAR	173	22.4	-0.2	93		15	2019	1	3	44	22.4	WS VAR
3.8	WS VAR	24.1453	-7.37108	WS YOK	WS VAR	-0.491932	-3.8	WS VAR	159	24.1	-0.2	95		15	2019	1	3	45	24.1	WS VAR
3.2	WS VAR	22.8429	-6.60208	WS YOK	WS VAR	-0.441269	-3.2	WS VAR	165	22.8	-0.2	93		15	2019	1	3	46	22.8	WS VAR
3.7	WS VAR	25.7483	-6.76363	WS YOK	WS VAR	-0.451912	-3.7	WS VAR	173	25.7	-0.3	92		15	2019	1	3	47	25.7	WS VAR
3.4	WS VAR	22.6425	-7.05141	WS YOK	WS VAR	-0.470872	-3.4	WS VAR	174	22.6	-0.3	92		15	2019	1	3	48	22.6	WS VAR
2.3	WS VAR	24.3457	-4.51619	WS YOK	WS VAR	-0.303848	-2.3	WS VAR	174	24.3	-0.1	93		15	2019	1	3	49	24.3	WS VAR
3.7	WS VAR	24.4459	-7.10444	WS YOK	WS VAR	-0.474365	-3.7	WS VAR	175	24.4	-0.2	93		15	2019	1	3	50	24.4	WS VAR
3.9	WS VAR	24.7465	-7.3807	WS YOK	WS VAR	-0.492566	-3.9	WS VAR	175	24.7	-0.2	92		15	2019	1	3	51	24.7	WS VAR
3.4	WS VAR	24.2455	-6.60857	WS YOK	WS VAR	-0.441696	-3.4	WS VAR	163	24.2	-0.2	94		15	2019	1	3	52	24.2	WS VAR
2.7	WS VAR	24.3457	-5.27737	WS YOK	WS VAR	-0.353995	-2.7	WS VAR	172	24.3	-0.1	93		15	2019	1	3	53	24.3	WS VAR
2.3	WS VAR	23.7446	-4.6277	WS YOK	WS VAR	-0.311194	-2.3	WS VAR	168	23.7	0	92		15	2019	1	3	54	23.7	WS VAR
3.9	WS VAR	24.8466	-7.35265	WS YOK	WS VAR	-0.490718	-3.9	WS VAR	170	24.8	-0.2	92		15	2019	1	3	55	24.8	WS VAR
8.7	WS VAR	24.4459	-15.4561	WS YOK	WS VAR	-1.02459	-8.7	WS VAR	173	24.4	-0.2	92		15	2019	1	3	56	24.4	WS VAR
9.6	WS VAR	23.6444	-17.3101	WS YOK	WS VAR	-1.14673	-9.6	WS VAR	161	23.6	0	92		15	2019	1	3	57	23.6	WS VAR
5.1	WS VAR	25.548	-9.20226	WS YOK	WS VAR	-0.612573	-5.1	WS VAR	173	25.5	-0.3	90		15	2019	1	3	58	25.5	WS VAR
5.3	WS VAR	22.1416	-10.867	WS YOK	WS VAR	-0.722251	-5.3	WS VAR	165	22.1	0	93		15	2019	1	3	59	22.1	WS VAR
3.5	WS VAR	25.548	-6.46344	WS YOK	WS VAR	-0.432135	-3.5	WS VAR	170	25.5	-0.1	92		16	2019	1	3	0	25.5	WS VAR
4.2	WS VAR	25.4478	-7.70819	WS YOK	WS VAR	-0.514142	-4.2	WS VAR	170	25.4	0.2	91		16	2019	1	3	1	25.4	WS VAR
3	WS VAR	23.5442	-6.03132	WS YOK	WS VAR	-0.403667	-3	WS VAR	168	23.5	-0.1	90		16	2019	1	3	3	23.5	WS VAR
5.5	WS VAR	28.8542	-8.81714	WS YOK	WS VAR	-0.587201	-5.5	WS VAR	171	28.8	0.1	91		16	2019	1	3	4	28.8	WS VAR
6.2	WS VAR	25.3476	-11.0821	WS YOK	WS VAR	-0.736422	-6.2	WS VAR	169	25.3	-0.1	92		16	2019	1	3	5	25.3	WS VAR
3.3	WS VAR	26.3495	-5.93244	WS YOK	WS VAR	-0.397152	-3.3	WS VAR	170	26.3	-0.3	91		16	2019	1	3	6	26.3	WS VAR
4.3	WS VAR	25.1472	-7.96837	WS YOK	WS VAR	-0.531282	-4.3	WS VAR	168	25.1	0	91		16	2019	1	3	7	25.1	WS VAR
5.5	WS VAR	23.8448	-10.5068	WS YOK	WS VAR	-0.698519	-5.5	WS VAR	155	23.8	0.1	90		16	2019	1	3	8	23.8	WS VAR
4.8	WS VAR	26.3495	-8.45347	WS YOK	WS VAR	-0.563241	-4.8	WS VAR	165	26.3	0.1	90		16	2019	1	3	15	26.3	WS VAR
3.9	WS VAR	26.0489	-7.03179	WS YOK	WS VAR	-0.469579	-3.9	WS VAR	168	26	-0.3	92		16	2019	1	3	17	26	WS VAR
5.6	WS VAR	24.7465	-10.3254	WS YOK	WS VAR	-0.686567	-5.6	WS VAR	165	24.7	-0.1	92		16	2019	1	3	18	24.7	WS VAR
3.8	WS VAR	25.548	-6.9883	WS YOK	WS VAR	-0.466714	-3.8	WS VAR	164	25.5	0	91		16	2019	1	3	19	25.5	WS VAR
4	WS VAR	26.3495	-7.12445	WS YOK	WS VAR	-0.475683	-4	WS VAR	163	26.3	-0.1	92		16	2019	1	3	31	26.3	WS VAR
3.4	WS VAR	26.9506	-5.97406	WS YOK	WS VAR	-0.399894	-3.4	WS VAR	157	26.9	0.3	93		16	2019	1	3	32	26.9	WS VAR
8.7	WS VAR	25.7483	-14.7735	WS YOK	WS VAR	-0.979616	-8.7	WS VAR	166	25.7	-0.1	91		16	2019	1	3	33	25.7	WS VAR
5.9	WS VAR	26.2493	-10.2618	WS YOK	WS VAR	-0.682374	-5.9	WS VAR	157	26.2	0	90		16	2019	1	3	34	26.2	WS VAR
4.3	WS VAR	24.0451	-8.3091	WS YOK	WS VAR	-0.55373	-4.3	WS VAR	166	24	-0.2	90		16	2019	1	3	35	24	WS VAR
2.6	WS VAR	25.3476	-4.89294	WS YOK	WS VAR	-0.328668	-2.6	WS VAR	164	25.3	0.1	90		16	2019	1	3	38	25.3	WS VAR
6.6	WS VAR	27.2512	-10.9832	WS YOK	WS VAR	-0.729907	-6.6	WS VAR	167	27.2	0.6	91		16	2019	1	3	59	27.2	WS VAR
6.2	WS VAR	26.3495	-10.699	WS YOK	WS VAR	-0.711183	-6.2	WS VAR	160	26.3	0.7	90		17	2019	1	3	1	26.3	WS VAR
4.5	WS VAR	29.3551	-7.19046	WS YOK	WS VAR	-0.480033	-4.5	WS VAR	166	29.3	0	91		17	2019	1	3	4	29.3	WS VAR
4.3	WS VAR	29.4553	-6.8656	WS YOK	WS VAR	-0.45863	-4.3	WS VAR	156	29.4	0.1	90		18	2019	1	3	3	29.4	WS VAR
4.3	WS VAR	27.4515	-7.33838	WS YOK	WS VAR	-0.489778	-4.3	WS VAR	152	27.4	0	90		18	2019	1	3	9	27.4	WS VAR
5.6	WS VAR	29.8561	-8.68625	WS YOK	WS VAR	-0.578578	-5.6	WS VAR	163	29.8	0	91		18	2019	1	3	11	29.8	WS VAR
9	WS VAR	29.7559	-13.403	WS YOK	WS VAR	-0.889327	-9	WS VAR	160	29.7	0.5	94		18	2019	1	3	12	29.7	WS VAR
4.4	WS VAR	27.7521	-7.42252	WS YOK	WS VAR	-0.495321	-4.4	WS VAR	160	27.7	0.1	91		18	2019	1	3	13	27.7	WS VAR
5.1	WS VAR	29.2549	-8.11371	WS YOK	WS VAR	-0.540857	-5.1	WS VAR	159	29.2	0	90		18	2019	1	3	15	29.2	WS VAR
6	WS VAR	28.754	-9.58582	WS YOK	WS VAR	-0.637842	-6	WS VAR	161	28.7	0	90		18	2019	1	3	16	28.7	WS VAR
5.5	WS VAR	27.8523	-9.11046	WS YOK	WS VAR	-0.606525	-5.5	WS VAR	159	27.8	0	90		18	2019	1	3	18	27.8	WS VAR
9.3	WS VAR	28.8542	-14.1755	WS YOK	WS VAR	-0.940216	-9.3	WS VAR	158	28.8	0.1	90		18	2019	1	3	19	28.8	WS VAR
9.4	WS VAR	28.754	-14.3529	WS YOK	WS VAR	-0.951903	-9.4	WS VAR	152	28.7	0	91		18	2019	1	3	22	28.7	WS VAR
5.6	WS VAR	31.5593	-8.24899	WS YOK	WS VAR	-0.54977	-5.6	WS VAR	164	31.5	0	91		18	2019	1	3	24	31.5	WS VAR
6.5	WS VAR	30.7577	-9.6982	WS YOK	WS VAR	-0.645246	-6.5	WS VAR	164	30.7	0.1	90		18	2019	1	3	25	30.7	WS VAR
6.6	WS VAR	29.7559	-10.138	WS YOK	WS VAR	-0.674223	-6.6	WS VAR	161	29.7	0	92		18	2019	1	3	28	29.7	WS VAR
5.2	WS VAR	28.0527	-8.5915	WS YOK	WS VAR	-0.572335	-5.2	WS VAR	154	28	-0.1	91		18	2019	1	3	29	28	WS VAR
4.1	WS VAR	28.3532	-6.80407	WS YOK	WS VAR	-0.454576	-4.1	WS VAR	152	28.3	0	94		18	2019	1	3	30	28.3	WS VAR
3.4	WS VAR	31.1585	-5.19532	WS YOK	WS VAR	-0.348589	-3.4	WS VAR	161	31.1	0.4	97		18	2019	1	3	31	31.1	WS VAR
8	WS VAR	26.7502	-13.2696	WS YOK	WS VAR	-0.880536	-8	WS VAR	159	26.7	0	94		18	2019	1	3	34	26.7	WS VAR
6.7	WS VAR	28.3532	-10.7406	WS YOK	WS VAR	-0.713922	-6.7	WS VAR	157	28.3	0	91		18	2019	1	3	40	28.3	WS VAR
9.4	WS VAR	25.548	-15.9079	WS YOK	WS VAR	-1.05435	-9.4	WS VAR	159	25.5	0	91		18	2019	1	3	46	25.5	WS VAR
3.7	WS VAR	27.9525	-6.25501	WS YOK	WS VAR	-0.418403	-3.7	WS VAR	157	27.9	0	92		18	2019	1	3	49	27.9	WS VAR
3.6	WS VAR	28.0527	-6.07255	WS YOK	WS VAR	-0.406383	-3.6	WS VAR	159	28	0.1	92		18	2019	1	3	50	28	WS VAR
4.3	WS VAR	25.548	-7.85123	WS YOK	WS VAR	-0.523565	-4.3	WS VAR	156	25.5	0.1	90		19	2019	1	3	14	25.5	WS VAR
5.3	WS VAR	19.7371	-12.0549	WS YOK	WS VAR	-0.800508	-5.3	WS VAR	151	19.7	0.2	90		19	2019	1	3	20	19.7	WS VAR
5.9	WS VAR	22.6425	-11.7334	WS YOK	WS VAR	-0.779331	-5.9	WS VAR	156	22.6	0.2	92		19	2019	1	3	21	22.6	WS VAR
3.9	WS VAR	25.548	-7.16205	WS YOK	WS VAR	-0.478161	-3.9	WS VAR	157	25.5	0	92		19	2019	1	3	22	25.5	WS VAR
5.3	WS VAR	26.2493	-9.29949	WS YOK	WS VAR	-0.618979	-5.3	WS VAR	161	26.2	0	92		19	2019	1	3	23	26.2	WS VAR
5.9	WS VAR	28.9544	-9.37842	WS YOK	WS VAR	-0.624179	-5.9	WS VAR	152	28.9	-0.1	93		19	2019	1	3	24	28.9	WS VAR
4.6	WS VAR	29.9562	-7.20207	WS YOK	WS VAR	-0.480797	-4.6	WS VAR	151	29.9	0.1	95		19	2019	1	3	25	29.9	WS VAR
9.4	WS VAR	30.4572	-13.6444	WS YOK	WS VAR	-0.905225	-9.4	WS VAR	154	30.4	0.1	95		19	2019	1	3	26	30.4	WS VAR
4.8	WS VAR	28.3532	-7.89415	WS YOK	WS VAR	-0.526393	-4.8	WS VAR	157	28.3	0	94		19	2019	1	3	27	28.3	WS VAR
4.9	WS VAR	26.9506	-8.43823	WS YOK	WS VAR	-0.562237	-4.9	WS VAR	154	26.9	0	95		19	2019	1	3	28	26.9	WS VAR
5.1	WS VAR	29.4553	-8.0621	WS YOK	WS VAR	-0.537457	-5.1	WS VAR	161	29.4	0.1	93		19	2019	1	3	30	29.4	WS VAR
5	WS VAR	31.4591	-7.43972	WS YOK	WS VAR	-0.496454	-5	WS VAR	149	31.4	0.3	91		19	2019	1	3	31	31.4	WS VAR
3.4	WS VAR	25.548	-6.28728	WS YOK	WS VAR	-0.420529	-3.4	WS VAR	151	25.5	0.2	91		19	2019	1	3	37	25.5	WS VAR
3.9	WS VAR	27.6519	-6.6447	WS YOK	WS VAR	-0.444077	-3.9	WS VAR	158	27.6	0	91		19	2019	1	3	38	27.6	WS VAR
8.9	WS VAR	27.2512	-14.3406	WS YOK	WS VAR	-0.951092	-8.9	WS VAR	156	27.2	0	91		19	2019	1	3	39	27.2	WS VAR
5.9	WS VAR	30.4572	-8.95	WS YOK	WS VAR	-0.595954	-5.9	WS VAR	148	30.4	0	94		19	2019	1	3	40	30.4	WS VAR
9	WS VAR	29.3551	-13.5647	WS YOK	WS VAR	-0.899977	-9	WS VAR	161	29.3	0.9	93		19	2019	1	3	41	29.3	WS VAR
5	WS VAR	28.9544	-8.04214	WS YOK	WS VAR	-0.536143	-5	WS VAR	165	28.9	1.5	90		19	2019	1	3	46	28.9	WS VAR
8.6	WS VAR	26.8504	-14.0975	WS YOK	WS VAR	-0.935079	-8.6	WS VAR	162	26.8	0.3	91		19	2019	1	3	57	26.8	WS VAR
3.6	WS VAR	31.2587	-5.47315	WS YOK	WS VAR	-0.366893	-3.6	WS VAR	156	31.2	0	91		19	2019	1	3	58	31.2	WS VAR
4.9	WS VAR	27.7521	-8.21077	WS YOK	WS VAR	-0.547252	-4.9	WS VAR	157	27.7	0.2	96		19	2019	1	3	59	27.7	WS VAR
4.5	WS VAR	25.7483	-8.13279	WS YOK	WS VAR	-0.542115	-4.5	WS VAR	151	25.7	0.1	93		20	2019	1	3	0	25.7	WS VAR
6.1	WS VAR	27.6519	-10.0876	WS YOK	WS VAR	-0.670902	-6.1	WS VAR	156	27.6	0.1	90		20	2019	1	3	1	27.6	WS VAR
5.2	WS VAR	24.5461	-9.72002	WS YOK	WS VAR	-0.646683	-5.2	WS VAR	142	24.5	1	90		20	2019	1	3	8	24.5	WS VAR
9	WS VAR	25.548	-15.32	WS YOK	WS VAR	-1.01562	-9	WS VAR	156	25.5	0.8	94		20	2019	1	3	9	25.5	WS VAR
5.7	WS VAR	31.2587	-8.46135	WS YOK	WS VAR	-0.563761	-5.7	WS VAR	160	31.2	0.7	94		20	2019	1	3	10	31.2	WS VAR
7.9	WS VAR	28.8542	-12.2662	WS YOK	WS VAR	-0.814432	-7.9	WS VAR	154	28.8	0.6	93		20	2019	1	3	11	28.8	WS VAR
2.5	WS VAR	25.548	-4.67384	WS YOK	WS VAR	-0.314233	-2.5	WS VAR	153	25.5	0.4	94		20	2019	1	3	12	25.5	WS VAR
3.6	WS VAR	24.7465	-6.84292	WS YOK	WS VAR	-0.457136	-3.6	WS VAR	159	24.7	0.3	94		20	2019	1	3	13	24.7	WS VAR
3.5	WS VAR	30.0564	-5.53173	WS YOK	WS VAR	-0.370753	-3.5	WS VAR	159	30	0.2	95		20	2019	1	3	14	30	WS VAR
5.9	WS VAR	25.6482	-10.481	WS YOK	WS VAR	-0.696817	-5.9	WS VAR	155	25.6	0.2	94		20	2019	1	3	15	25.6	WS VAR
3.9	WS VAR	24.4459	-7.46613	WS YOK	WS VAR	-0.498194	-3.9	WS VAR	150	24.4	0	91		20	2019	1	3	16	24.4	WS VAR
5.5	WS VAR	27.7521	-9.14085	WS YOK	WS VAR	-0.608527	-5.5	WS VAR	156	27.7	0	92		20	2019	1	3	17	27.7	WS VAR
3.6	WS VAR	28.6538	-5.95051	WS YOK	WS VAR	-0.398343	-3.6	WS VAR	154	28.6	0.2	92		20	2019	1	3	18	28.6	WS VAR
4.9	WS VAR	30.6576	-7.47908	WS YOK	WS VAR	-0.499047	-4.9	WS VAR	162	30.6	0.3	94		20	2019	1	3	19	30.6	WS VAR
5.9	WS VAR	27.8523	-9.7194	WS YOK	WS VAR	-0.646643	-5.9	WS VAR	153	27.8	0.2	95		20	2019	1	3	20	27.8	WS VAR
5.3	WS VAR	30.0564	-8.20086	WS YOK	WS VAR	-0.546599	-5.3	WS VAR	153	30	0	95		20	2019	1	3	21	30	WS VAR
4.7	WS VAR	27.7521	-7.89693	WS YOK	WS VAR	-0.526576	-4.7	WS VAR	156	27.7	0.1	98		20	2019	1	3	22	27.7	WS VAR
5.6	WS VAR	31.0583	-8.373	WS YOK	WS VAR	-0.55794	-5.6	WS VAR	163	31	0	97		20	2019	1	3	23	31	WS VAR
6.2	WS VAR	30.5574	-9.34141	WS YOK	WS VAR	-0.62174	-6.2	WS VAR	155	30.5	0	96		20	2019	1	3	24	30.5	WS VAR
5.2	WS VAR	28.6538	-8.42365	WS YOK	WS VAR	-0.561277	-5.2	WS VAR	157	28.6	0	97		20	2019	1	3	25	28.6	WS VAR
6.1	WS VAR	30.6576	-9.17448	WS YOK	WS VAR	-0.610742	-6.1	WS VAR	162	30.6	0.2	99		20	2019	1	3	26	30.6	WS VAR
6.5	WS VAR	27.8523	-10.6194	WS YOK	WS VAR	-0.705936	-6.5	WS VAR	148	27.8	0.3	98		20	2019	1	3	27	27.8	WS VAR
5.8	WS VAR	31.1585	-8.62507	WS YOK	WS VAR	-0.574547	-5.8	WS VAR	161	31.1	0	98		20	2019	1	3	28	31.1	WS VAR
4.2	WS VAR	29.8561	-6.6284	WS YOK	WS VAR	-0.443003	-4.2	WS VAR	160	29.8	0.1	99		20	2019	1	3	29	29.8	WS VAR
5.9	WS VAR	31.5593	-8.65972	WS YOK	WS VAR	-0.57683	-5.9	WS VAR	159	31.5	0.1	98		20	2019	1	3	30	31.5	WS VAR
8.3	WS VAR	29.0546	-12.7403	WS YOK	WS VAR	-0.845666	-8.3	WS VAR	147	29	0.1	96		20	2019	1	3	31	29	WS VAR
3.1	WS VAR	27.7521	-5.31418	WS YOK	WS VAR	-0.35642	-3.1	WS VAR	151	27.7	0	96		20	2019	1	3	32	27.7	WS VAR
7.1	WS VAR	29.5555	-10.9024	WS YOK	WS VAR	-0.724578	-7.1	WS VAR	153	29.5	0	97		20	2019	1	3	33	29.5	WS VAR
4.4	WS VAR	27.3514	-7.52484	WS YOK	WS VAR	-0.502062	-4.4	WS VAR	166	27.3	0	94		20	2019	1	3	34	27.3	WS VAR
5	WS VAR	27.4515	-8.45227	WS YOK	WS VAR	-0.563163	-5	WS VAR	156	27.4	0	95		20	2019	1	3	35	27.4	WS VAR
9.1	WS VAR	31.6594	-12.8104	WS YOK	WS VAR	-0.85028	-9.1	WS VAR	152	31.6	0	96		20	2019	1	3	36	31.6	WS VAR
6	WS VAR	30.2568	-9.14594	WS YOK	WS VAR	-0.608862	-6	WS VAR	149	30.2	0.1	93		20	2019	1	3	37	30.2	WS VAR
5.9	WS VAR	29.4553	-9.23116	WS YOK	WS VAR	-0.614477	-5.9	WS VAR	154	29.4	0.3	90		20	2019	1	3	38	29.4	WS VAR
6.7	WS VAR	25.548	-11.8015	WS YOK	WS VAR	-0.783813	-6.7	WS VAR	159	25.5	0.2	95		20	2019	1	3	39	25.5	WS VAR
3.5	WS VAR	26.2493	-6.29872	WS YOK	WS VAR	-0.421284	-3.5	WS VAR	158	26.2	0.1	97		20	2019	1	3	40	26.2	WS VAR
8	WS VAR	25.548	-13.8199	WS YOK	WS VAR	-0.916792	-8	WS VAR	155	25.5	0.4	96		20	2019	1	3	41	25.5	WS VAR
8.4	WS VAR	27.5517	-13.4978	WS YOK	WS VAR	-0.895572	-8.4	WS VAR	151	27.5	0.3	95		20	2019	1	3	42	27.5	WS VAR
7.5	WS VAR	26.0489	-12.8296	WS YOK	WS VAR	-0.85155	-7.5	WS VAR	150	26	0.6	93		20	2019	1	3	43	26	WS VAR
7.2	WS VAR	28.754	-11.3196	WS YOK	WS VAR	-0.752069	-7.2	WS VAR	168	28.7	0.8	91		20	2019	1	3	44	28.7	WS VAR
10.2	WS VAR	32.3608	-13.9	WS YOK	WS VAR	-0.922066	-10.2	WS VAR	144	32.3	0.8	95		20	2019	1	3	45	32.3	WS VAR
5.6	WS VAR	22.7427	-11.1491	WS YOK	WS VAR	-0.740836	-5.6	WS VAR	148	22.7	0.7	94		20	2019	1	3	46	22.7	WS VAR
6.4	WS VAR	24.2455	-11.8708	WS YOK	WS VAR	-0.78838	-6.4	WS VAR	161	24.2	0.3	95		20	2019	1	3	47	24.2	WS VAR
9.5	WS VAR	25.3476	-16.1631	WS YOK	WS VAR	-1.07116	-9.5	WS VAR	160	25.3	0.5	95		20	2019	1	3	48	25.3	WS VAR
3	WS VAR	20.5386	-6.86929	WS YOK	WS VAR	-0.458873	-3	WS VAR	153	20.5	0.6	95		20	2019	1	3	49	20.5	WS VAR
8.2	WS VAR	25.7483	-14.0268	WS YOK	WS VAR	-0.930423	-8.2	WS VAR	156	25.7	1	92		20	2019	1	3	50	25.7	WS VAR
6.4	WS VAR	26.4497	-10.9741	WS YOK	WS VAR	-0.729304	-6.4	WS VAR	145	26.4	1.1	92		20	2019	1	3	57	26.4	WS VAR
3.9	WS VAR	26.3495	-6.95586	WS YOK	WS VAR	-0.464576	-3.9	WS VAR	157	26.3	0.9	90		20	2019	1	3	58	26.3	WS VAR
8.4	WS VAR	27.5517	-13.4978	WS YOK	WS VAR	-0.895572	-8.4	WS VAR	158	27.5	1	92		21	2019	1	3	0	27.5	WS VAR
7.5	WS VAR	29.9562	-11.3182	WS YOK	WS VAR	-0.751975	-7.5	WS VAR	158	29.9	0.5	92		21	2019	1	3	7	29.9	WS VAR
7.1	WS VAR	25.4478	-12.4748	WS YOK	WS VAR	-0.828172	-7.1	WS VAR	150	25.4	0	91		21	2019	1	3	11	25.4	WS VAR
3.7	WS VAR	25.1472	-6.91682	WS YOK	WS VAR	-0.462005	-3.7	WS VAR	160	25.1	0.2	90		21	2019	1	3	12	25.1	WS VAR
5.5	WS VAR	27.2512	-9.29592	WS YOK	WS VAR	-0.618743	-5.5	WS VAR	152	27.2	0.8	91		21	2019	1	3	20	27.2	WS VAR
4.6	WS VAR	25.7483	-8.30138	WS YOK	WS VAR	-0.553222	-4.6	WS VAR	154	25.7	1.2	90		21	2019	1	3	21	25.7	WS VAR
9.9	WS VAR	26.5498	-16.0923	WS YOK	WS VAR	-1.0665	-9.9	WS VAR	162	26.5	0.9	90		21	2019	1	3	36	26.5	WS VAR
2.8	WS VAR	24.2455	-5.48768	WS YOK	WS VAR	-0.367851	-2.8	WS VAR	165	24.2	0.7	94		21	2019	1	3	37	24.2	WS VAR
2.3	WS VAR	23.5442	-4.66609	WS YOK	WS VAR	-0.313723	-2.3	WS VAR	170	23.5	0.9	94		21	2019	1	3	38	23.5	WS VAR
3.4	WS VAR	22.7427	-7.02202	WS YOK	WS VAR	-0.468935	-3.4	WS VAR	159	22.7	0.7	91		21	2019	1	3	39	22.7	WS VAR
4.5	WS VAR	16.7314	-12.072	WS YOK	WS VAR	-0.801635	-4.5	WS VAR	165	16.7	1.1	91		21	2019	1	3	40	16.7	WS VAR
5	WS VAR	19.1359	-11.7625	WS YOK	WS VAR	-0.781244	-5	WS VAR	166	19.1	1	90		21	2019	1	3	41	19.1	WS VAR
3.1	WS VAR	25.1472	-5.84313	WS YOK	WS VAR	-0.391268	-3.1	WS VAR	169	25.1	0	90		22	2019	1	3	54	25.1	WS VAR
4.4	WS VAR	23.7446	-8.5889	WS YOK	WS VAR	-0.572164	-4.4	WS VAR	158	23.7	0.1	94		22	2019	1	3	55	23.7	WS VAR
10.2	WS VAR	22.1416	-19.2575	WS YOK	WS VAR	-1.27503	-10.2	WS VAR	158	22.1	0.3	94		22	2019	1	3	56	22.1	WS VAR
4.8	WS VAR	20.1378	-10.8254	WS YOK	WS VAR	-0.719505	-4.8	WS VAR	159	20.1	0.4	91		22	2019	1	3	57	20.1	WS VAR
5.7	WS VAR	17.7333	-14.1414	WS YOK	WS VAR	-0.937974	-5.7	WS VAR	160	17.7	1	90		23	2019	1	3	18	17.7	WS VAR
4.5	WS VAR	22.6425	-9.16464	WS YOK	WS VAR	-0.610094	-4.5	WS VAR	162	22.6	1	93		23	2019	1	3	19	22.6	WS VAR
4.7	WS VAR	24.7465	-8.78764	WS YOK	WS VAR	-0.585257	-4.7	WS VAR	159	24.7	1.2	96		23	2019	1	3	20	24.7	WS VAR
4.2	WS VAR	20.8391	-9.28392	WS YOK	WS VAR	-0.617953	-4.2	WS VAR	158	20.8	1.3	97		23	2019	1	3	21	20.8	WS VAR
5.8	WS VAR	21.3401	-12.1859	WS YOK	WS VAR	-0.809141	-5.8	WS VAR	165	21.3	1.2	91		23	2019	1	3	23	21.3	WS VAR
4.4	WS VAR	24.0451	-8.48899	WS YOK	WS VAR	-0.565581	-4.4	WS VAR	161	24	1	91		23	2019	1	3	24	24	WS VAR
7.2	WS VAR	20.4384	-15.32	WS YOK	WS VAR	-1.01562	-7.2	WS VAR	155	20.4	0.7	90		23	2019	1	3	26	20.4	WS VAR
4.5	WS VAR	20.1378	-10.2072	WS YOK	WS VAR	-0.678779	-4.5	WS VAR	155	20.1	0.3	90		23	2019	1	3	28	20.1	WS VAR
3.5	WS VAR	19.2361	-8.44407	WS YOK	WS VAR	-0.562622	-3.5	WS VAR	164	19.2	0	90		23	2019	1	3	32	19.2	WS VAR
4.8	WS VAR	17.2324	-12.4565	WS YOK	WS VAR	-0.82697	-4.8	WS VAR	163	17.2	0	91		23	2019	1	3	34	17.2	WS VAR
4.3	WS VAR	18.7352	-10.4593	WS YOK	WS VAR	-0.69539	-4.3	WS VAR	149	18.7	0	93		23	2019	1	3	35	18.7	WS VAR
10.9	WS VAR	16.2305	-26.144	WS YOK	WS VAR	-1.72872	-10.9	WS VAR	163	16.2	0	92		23	2019	1	3	36	16.2	WS VAR
3.9	WS VAR	16.1303	-10.9664	WS YOK	WS VAR	-0.728795	-3.9	WS VAR	161	16.1	0	92		23	2019	1	3	37	16.1	WS VAR
9.7	WS VAR	18.2342	-21.6909	WS YOK	WS VAR	-1.43534	-9.7	WS VAR	167	18.2	0	91		23	2019	1	3	38	18.2	WS VAR
8.5	WS VAR	21.3401	-17.0295	WS YOK	WS VAR	-1.12824	-8.5	WS VAR	153	21.3	0	95		23	2019	1	3	39	21.3	WS VAR
7.8	WS VAR	18.8354	-17.6034	WS YOK	WS VAR	-1.16605	-7.8	WS VAR	159	18.8	0	95		23	2019	1	3	40	18.8	WS VAR
9.2	WS VAR	16.3307	-22.7266	WS YOK	WS VAR	-1.50358	-9.2	WS VAR	163	16.3	0	95		23	2019	1	3	42	16.3	WS VAR
8.8	WS VAR	24.3457	-15.6656	WS YOK	WS VAR	-1.03838	-8.8	WS VAR	158	24.3	0	96		23	2019	1	3	43	24.3	WS VAR
8.1	WS VAR	15.5292	-21.3442	WS YOK	WS VAR	-1.4125	-8.1	WS VAR	148	15.5	0	96		23	2019	1	3	44	15.5	WS VAR
8.5	WS VAR	20.4384	-17.6672	WS YOK	WS VAR	-1.17026	-8.5	WS VAR	155	20.4	0	98		23	2019	1	3	45	20.4	WS VAR
5.9	WS VAR	16.9318	-15.1755	WS YOK	WS VAR	-1.0061	-5.9	WS VAR	157	16.9	0	96		23	2019	1	3	46	16.9	WS VAR
5.3	WS VAR	17.9337	-13.1307	WS YOK	WS VAR	-0.871382	-5.3	WS VAR	171	17.9	0	95		23	2019	1	3	47	17.9	WS VAR
5.3	WS VAR	25.7483	-9.46616	WS YOK	WS VAR	-0.629959	-5.3	WS VAR	159	25.7	0	96		23	2019	1	3	48	25.7	WS VAR
10.8	WS VAR	16.4308	-25.7061	WS YOK	WS VAR	-1.69987	-10.8	WS VAR	150	16.4	0	97		23	2019	1	3	49	16.4	WS VAR
7.3	WS VAR	18.0339	-17.2657	WS YOK	WS VAR	-1.1438	-7.3	WS VAR	163	18	1.4	99		23	2019	1	3	50	18	WS VAR
5.1	WS VAR	18.0339	-12.6263	WS YOK	WS VAR	-0.838151	-5.1	WS VAR	134	18	0	98		23	2019	1	3	51	18	WS VAR
4.2	WS VAR	18.2342	-10.4934	WS YOK	WS VAR	-0.697637	-4.2	WS VAR	162	18.2	0	96		23	2019	1	3	52	18.2	WS VAR
3.7	WS VAR	19.2361	-8.89143	WS YOK	WS VAR	-0.592095	-3.7	WS VAR	173	19.2	0	96		23	2019	1	3	53	19.2	WS VAR
7.7	WS VAR	16.1303	-19.8377	WS YOK	WS VAR	-1.31325	-7.7	WS VAR	162	16.1	0	96		23	2019	1	3	54	16.1	WS VAR
4.9	WS VAR	17.6331	-12.4302	WS YOK	WS VAR	-0.825234	-4.9	WS VAR	163	17.6	0	97		23	2019	1	3	55	17.6	WS VAR
6	WS VAR	19.7371	-13.4632	WS YOK	WS VAR	-0.893291	-6	WS VAR	158	19.7	0	97		23	2019	1	3	56	19.7	WS VAR
2.8	WS VAR	20.1378	-6.55522	WS YOK	WS VAR	-0.438182	-2.8	WS VAR	167	20.1	0	97		23	2019	1	3	57	20.1	WS VAR
3.7	WS VAR	22.1416	-7.79855	WS YOK	WS VAR	-0.520094	-3.7	WS VAR	170	22.1	0	96		23	2019	1	3	58	22.1	WS VAR
4.7	WS VAR	21.4403	-10.0296	WS YOK	WS VAR	-0.667079	-4.7	WS VAR	165	21.4	0	97		23	2019	1	3	59	21.4	WS VAR
4.4	WS VAR	20.3382	-9.90914	WS YOK	WS VAR	-0.659143	-4.4	WS VAR	161	20.3	0	98		0	2019	1	4	0	20.3	WS VAR
4.1	WS VAR	19.3363	-9.72802	WS YOK	WS VAR	-0.647211	-4.1	WS VAR	171	19.3	0	98		0	2019	1	4	1	19.3	WS VAR
4.3	WS VAR	20.6387	-9.57226	WS YOK	WS VAR	-0.636949	-4.3	WS VAR	170	20.6	0	97		0	2019	1	4	2	20.6	WS VAR
9	WS VAR	19.3363	-19.4241	WS YOK	WS VAR	-1.286	-9	WS VAR	157	19.3	0	99		0	2019	1	4	3	19.3	WS VAR
4.7	WS VAR	18.4346	-11.5054	WS YOK	WS VAR	-0.764305	-4.7	WS VAR	164	18.4	0	98		0	2019	1	4	4	18.4	WS VAR
3.9	WS VAR	17.5329	-10.1645	WS YOK	WS VAR	-0.675968	-3.9	WS VAR	156	17.5	0	97		0	2019	1	4	5	17.5	WS VAR
5.4	WS VAR	19.2361	-12.5434	WS YOK	WS VAR	-0.832692	-5.4	WS VAR	167	19.2	0	96		0	2019	1	4	6	19.2	WS VAR
6.5	WS VAR	20.8391	-13.7723	WS YOK	WS VAR	-0.913656	-6.5	WS VAR	151	20.8	0	98		0	2019	1	4	7	20.8	WS VAR
3.8	WS VAR	23.1435	-7.67089	WS YOK	WS VAR	-0.511684	-3.8	WS VAR	154	23.1	0	98		0	2019	1	4	8	23.1	WS VAR
6.2	WS VAR	19.1359	-14.2406	WS YOK	WS VAR	-0.944508	-6.2	WS VAR	161	19.1	0.1	96		0	2019	1	4	9	19.1	WS VAR
3.1	WS VAR	19.2361	-7.53741	WS YOK	WS VAR	-0.50289	-3.1	WS VAR	166	19.2	0	95		0	2019	1	4	10	19.2	WS VAR
4.8	WS VAR	19.1359	-11.3375	WS YOK	WS VAR	-0.753245	-4.8	WS VAR	170	19.1	0.1	95		0	2019	1	4	11	19.1	WS VAR
5.4	WS VAR	17.5329	-13.6195	WS YOK	WS VAR	-0.903585	-5.4	WS VAR	159	17.5	0.3	96		0	2019	1	4	12	17.5	WS VAR
9.6	WS VAR	19.0357	-20.7608	WS YOK	WS VAR	-1.37407	-9.6	WS VAR	151	19	0.3	97		0	2019	1	4	13	19	WS VAR
5.2	WS VAR	18.0339	-12.8466	WS YOK	WS VAR	-0.852664	-5.2	WS VAR	173	18	0.1	96		0	2019	1	4	14	18	WS VAR
7.5	WS VAR	23.6444	-13.9777	WS YOK	WS VAR	-0.927188	-7.5	WS VAR	165	23.6	0.3	98		0	2019	1	4	15	23.6	WS VAR
4.2	WS VAR	16.7314	-11.3452	WS YOK	WS VAR	-0.75375	-4.2	WS VAR	150	16.7	0.6	98		0	2019	1	4	17	16.7	WS VAR
4.3	WS VAR	20.7389	-9.5297	WS YOK	WS VAR	-0.634145	-4.3	WS VAR	174	20.7	0.3	98		0	2019	1	4	18	20.7	WS VAR
3.4	WS VAR	23.3438	-6.85066	WS YOK	WS VAR	-0.457646	-3.4	WS VAR	176	23.3	0	99		0	2019	1	4	19	23.3	WS VAR
6.5	WS VAR	21.1397	-13.5994	WS YOK	WS VAR	-0.902263	-6.5	WS VAR	171	21.1	0	100		0	2019	1	4	20	21.1	WS VAR
5.4	WS VAR	19.2361	-12.5434	WS YOK	WS VAR	-0.832692	-5.4	WS VAR	156	19.2	0.1	100		0	2019	1	4	21	19.2	WS VAR
7.5	WS VAR	26.7502	-12.5294	WS YOK	WS VAR	-0.831771	-7.5	WS VAR	129	26.7	0.2	99		0	2019	1	4	22	26.7	WS VAR
18.6	WS VAR	17.8335	-36.3869	WS YOK	WS VAR	-2.40354	-18.6	WS VAR	127	17.8	0.3	98		0	2019	1	4	23	17.8	WS VAR
8	WS VAR	16.8316	-19.7662	WS YOK	WS VAR	-1.30854	-8	WS VAR	167	16.8	0.1	98		0	2019	1	4	24	16.8	WS VAR
5.9	WS VAR	20.3382	-12.9158	WS YOK	WS VAR	-0.857227	-5.9	WS VAR	170	20.3	0	99		0	2019	1	4	25	20.3	WS VAR
3.9	WS VAR	21.0395	-8.5915	WS YOK	WS VAR	-0.572335	-3.9	WS VAR	171	21	0	99		0	2019	1	4	26	21	WS VAR
2.7	WS VAR	21.7408	-5.88478	WS YOK	WS VAR	-0.394012	-2.7	WS VAR	168	21.7	0	100		0	2019	1	4	27	21.7	WS VAR
3.1	WS VAR	20.3382	-7.1518	WS YOK	WS VAR	-0.477485	-3.1	WS VAR	170	20.3	0	99		0	2019	1	4	28	20.3	WS VAR
2.3	WS VAR	18.9356	-5.76077	WS YOK	WS VAR	-0.385843	-2.3	WS VAR	176	18.9	0	100		0	2019	1	4	29	18.9	WS VAR
7.9	WS VAR	21.9412	-15.6128	WS YOK	WS VAR	-1.03491	-7.9	WS VAR	171	21.9	0.1	100		0	2019	1	4	30	21.9	WS VAR
9	WS VAR	22.5423	-17.0637	WS YOK	WS VAR	-1.1305	-9	WS VAR	170	22.5	0	100		0	2019	1	4	31	22.5	WS VAR
7.5	WS VAR	21.5404	-15.1651	WS YOK	WS VAR	-1.00541	-7.5	WS VAR	153	21.5	0.1	100		0	2019	1	4	32	21.5	WS VAR
4.6	WS VAR	19.4365	-10.7556	WS YOK	WS VAR	-0.714911	-4.6	WS VAR	175	19.4	0.1	100		0	2019	1	4	34	19.4	WS VAR
4.8	WS VAR	21.4403	-10.2246	WS YOK	WS VAR	-0.679928	-4.8	WS VAR	169	21.4	0.1	99		0	2019	1	4	35	21.4	WS VAR
3.9	WS VAR	19.9374	-9.03113	WS YOK	WS VAR	-0.601298	-3.9	WS VAR	169	19.9	0.1	100		0	2019	1	4	36	19.9	WS VAR
3.1	WS VAR	22.2418	-6.57026	WS YOK	WS VAR	-0.439173	-3.1	WS VAR	177	22.2	0.1	100		0	2019	1	4	37	22.2	WS VAR
2.5	WS VAR	21.4403	-5.53884	WS YOK	WS VAR	-0.371221	-2.5	WS VAR	177	21.4	0.1	100		0	2019	1	4	38	21.4	WS VAR
5.7	WS VAR	22.2418	-11.559	WS YOK	WS VAR	-0.767841	-5.7	WS VAR	177	22.2	-0.1	100		0	2019	1	4	39	22.2	WS VAR
3.3	WS VAR	19.9374	-7.72897	WS YOK	WS VAR	-0.51551	-3.3	WS VAR	169	19.9	0	100		0	2019	1	4	40	19.9	WS VAR
6.4	WS VAR	25.548	-11.3241	WS YOK	WS VAR	-0.752363	-6.4	WS VAR	147	25.5	0	100		0	2019	1	4	41	25.5	WS VAR
5.8	WS VAR	16.0301	-15.679	WS YOK	WS VAR	-1.03927	-5.8	WS VAR	174	16	0.3	100		0	2019	1	4	46	16	WS VAR
3.7	WS VAR	19.5367	-8.7645	WS YOK	WS VAR	-0.583733	-3.7	WS VAR	171	19.5	0.2	100		0	2019	1	4	47	19.5	WS VAR
7.5	WS VAR	18.134	-17.5843	WS YOK	WS VAR	-1.16479	-7.5	WS VAR	161	18.1	0	100		0	2019	1	4	49	18.1	WS VAR
6.1	WS VAR	19.1359	-14.0386	WS YOK	WS VAR	-0.931201	-6.1	WS VAR	171	19.1	0	100		0	2019	1	4	50	19.1	WS VAR
8.3	WS VAR	16.6312	-20.5822	WS YOK	WS VAR	-1.3623	-8.3	WS VAR	161	16.6	0	100		0	2019	1	4	51	16.6	WS VAR
18.9	WS VAR	25.2474	-28.4437	WS YOK	WS VAR	-1.88022	-18.9	WS VAR	175	25.2	0	100		0	2019	1	4	52	25.2	WS VAR
12	WS VAR	29.1547	-17.5124	WS YOK	WS VAR	-1.16005	-12	WS VAR	147	29.1	0	100		0	2019	1	4	53	29.1	WS VAR
8.7	WS VAR	15.5292	-22.6246	WS YOK	WS VAR	-1.49686	-8.7	WS VAR	116	15.5	0	100		0	2019	1	4	54	15.5	WS VAR
8.1	WS VAR	18.134	-18.7658	WS YOK	WS VAR	-1.24263	-8.1	WS VAR	164	18.1	0.1	100		0	2019	1	4	55	18.1	WS VAR
6	WS VAR	18.9356	-13.9647	WS YOK	WS VAR	-0.92633	-6	WS VAR	163	18.9	0.1	100		0	2019	1	4	56	18.9	WS VAR
4.2	WS VAR	19.0357	-10.0892	WS YOK	WS VAR	-0.671007	-4.2	WS VAR	173	19	0.1	100		0	2019	1	4	57	19	WS VAR
5	WS VAR	19.5367	-11.545	WS YOK	WS VAR	-0.766915	-5	WS VAR	175	19.5	0	100		0	2019	1	4	58	19.5	WS VAR
5.2	WS VAR	18.3344	-12.6588	WS YOK	WS VAR	-0.840296	-5.2	WS VAR	147	18.3	0.3	100		0	2019	1	4	59	18.3	WS VAR
5.7	WS VAR	18.2342	-13.799	WS YOK	WS VAR	-0.915414	-5.7	WS VAR	143	18.2	0.4	100		1	2019	1	4	0	18.2	WS VAR
6.9	WS VAR	19.4365	-15.4228	WS YOK	WS VAR	-1.02239	-6.9	WS VAR	164	19.4	0.3	100		1	2019	1	4	1	19.4	WS VAR
8.4	WS VAR	24.9468	-14.7289	WS YOK	WS VAR	-0.976673	-8.4	WS VAR	179	24.9	0	100		1	2019	1	4	2	24.9	WS VAR
7	WS VAR	23.2436	-13.3519	WS YOK	WS VAR	-0.885957	-7	WS VAR	158	23.2	0.1	100		1	2019	1	4	3	23.2	WS VAR
5.4	WS VAR	16.4308	-14.4198	WS YOK	WS VAR	-0.956309	-5.4	WS VAR	158	16.4	0.5	100		1	2019	1	4	6	16.4	WS VAR
5.3	WS VAR	23.1435	-10.4382	WS YOK	WS VAR	-0.693999	-5.3	WS VAR	173	23.1	0.1	100		1	2019	1	4	7	23.1	WS VAR
6.7	WS VAR	19.3363	-15.1012	WS YOK	WS VAR	-1.00121	-6.7	WS VAR	168	19.3	0.1	100		1	2019	1	4	8	19.3	WS VAR
2.3	WS VAR	22.8429	-4.80548	WS YOK	WS VAR	-0.322906	-2.3	WS VAR	178	22.8	0	100		1	2019	1	4	9	22.8	WS VAR
3.3	WS VAR	26.2493	-5.95414	WS YOK	WS VAR	-0.398582	-3.3	WS VAR	183	26.2	0	100		1	2019	1	4	10	26.2	WS VAR
4.6	WS VAR	25.8485	-8.27137	WS YOK	WS VAR	-0.551244	-4.6	WS VAR	178	25.8	0	100		1	2019	1	4	11	25.8	WS VAR
7.4	WS VAR	18.635	-16.9853	WS YOK	WS VAR	-1.12533	-7.4	WS VAR	154	18.6	0	100		1	2019	1	4	12	18.6	WS VAR
4.8	WS VAR	18.635	-11.6121	WS YOK	WS VAR	-0.771336	-4.8	WS VAR	174	18.6	0.4	100		1	2019	1	4	14	18.6	WS VAR
6	WS VAR	24.5461	-11.0755	WS YOK	WS VAR	-0.735987	-6	WS VAR	179	24.5	0.1	100		1	2019	1	4	15	24.5	WS VAR
9	WS VAR	26.3495	-14.9137	WS YOK	WS VAR	-0.988851	-9	WS VAR	151	26.3	0.3	100		1	2019	1	4	16	26.3	WS VAR
7.3	WS VAR	20.238	-15.6373	WS YOK	WS VAR	-1.03652	-7.3	WS VAR	155	20.2	0.7	100		1	2019	1	4	17	20.2	WS VAR
7.3	WS VAR	20.1378	-15.7046	WS YOK	WS VAR	-1.04096	-7.3	WS VAR	170	20.1	0.5	100		1	2019	1	4	18	20.1	WS VAR
4.2	WS VAR	26.1491	-7.51375	WS YOK	WS VAR	-0.501331	-4.2	WS VAR	178	26.1	0	100		1	2019	1	4	19	26.1	WS VAR
6.3	WS VAR	22.1416	-12.6951	WS YOK	WS VAR	-0.842689	-6.3	WS VAR	172	22.1	0.2	100		1	2019	1	4	20	22.1	WS VAR
11.2	WS VAR	29.7559	-16.2228	WS YOK	WS VAR	-1.07509	-11.2	WS VAR	163	29.7	0.3	100		1	2019	1	4	21	29.7	WS VAR
8.7	WS VAR	25.6482	-14.8239	WS YOK	WS VAR	-0.982934	-8.7	WS VAR	116	25.6	0.7	100		1	2019	1	4	22	25.6	WS VAR
7.1	WS VAR	23.2436	-13.5205	WS YOK	WS VAR	-0.897064	-7.1	WS VAR	169	23.2	0.7	100		1	2019	1	4	23	23.2	WS VAR
9.7	WS VAR	22.2418	-18.3918	WS YOK	WS VAR	-1.21799	-9.7	WS VAR	168	22.2	0.5	100		1	2019	1	4	24	22.2	WS VAR
4	WS VAR	26.4497	-7.09894	WS YOK	WS VAR	-0.474003	-4	WS VAR	177	26.4	0	100		1	2019	1	4	25	26.4	WS VAR
7.7	WS VAR	18.134	-17.9812	WS YOK	WS VAR	-1.19094	-7.7	WS VAR	165	18.1	0.2	100		1	2019	1	4	26	18.1	WS VAR
7.8	WS VAR	21.841	-15.5027	WS YOK	WS VAR	-1.02766	-7.8	WS VAR	182	21.8	0.1	100		1	2019	1	4	27	21.8	WS VAR
13.8	WS VAR	21.4403	-25.2838	WS YOK	WS VAR	-1.67205	-13.8	WS VAR	189	21.4	0.4	100		1	2019	1	4	28	21.4	WS VAR
13.5	WS VAR	31.5593	-18.094	WS YOK	WS VAR	-1.19837	-13.5	WS VAR	142	31.5	0.1	100		1	2019	1	4	29	31.5	WS VAR
4.3	WS VAR	16.531	-11.715	WS YOK	WS VAR	-0.778116	-4.3	WS VAR	169	16.5	0.7	100		1	2019	1	4	31	16.5	WS VAR
4.3	WS VAR	22.1416	-8.97098	WS YOK	WS VAR	-0.597336	-4.3	WS VAR	170	22.1	0.3	100		1	2019	1	4	32	22.1	WS VAR
2.8	WS VAR	24.1453	-5.50962	WS YOK	WS VAR	-0.369296	-2.8	WS VAR	183	24.1	0.3	100		1	2019	1	4	33	24.1	WS VAR
3.1	WS VAR	25.1472	-5.84313	WS YOK	WS VAR	-0.391268	-3.1	WS VAR	179	25.1	0	100		1	2019	1	4	34	25.1	WS VAR
3.6	WS VAR	24.0451	-7.03179	WS YOK	WS VAR	-0.469579	-3.6	WS VAR	172	24	0.1	100		1	2019	1	4	35	24	WS VAR
3.1	WS VAR	23.2436	-6.3002	WS YOK	WS VAR	-0.421381	-3.1	WS VAR	171	23.2	0.3	100		1	2019	1	4	36	23.2	WS VAR
5	WS VAR	21.9412	-10.3914	WS YOK	WS VAR	-0.690918	-5	WS VAR	171	21.9	0.3	100		1	2019	1	4	37	21.9	WS VAR
3.7	WS VAR	23.8448	-7.27345	WS YOK	WS VAR	-0.4855	-3.7	WS VAR	176	23.8	0.1	100		1	2019	1	4	38	23.8	WS VAR
4.4	WS VAR	19.6369	-10.2326	WS YOK	WS VAR	-0.680451	-4.4	WS VAR	160	19.6	0.3	100		1	2019	1	4	39	19.6	WS VAR
8.7	WS VAR	23.0433	-16.2656	WS YOK	WS VAR	-1.07792	-8.7	WS VAR	158	23	0.7	100		1	2019	1	4	40	23	WS VAR
12.4	WS VAR	21.6406	-23.0404	WS YOK	WS VAR	-1.52425	-12.4	WS VAR	169	21.6	0.5	100		1	2019	1	4	41	21.6	WS VAR
13.8	WS VAR	20.1378	-26.5608	WS YOK	WS VAR	-1.75618	-13.8	WS VAR	168	20.1	0.4	100		1	2019	1	4	42	20.1	WS VAR
6.3	WS VAR	19.9374	-13.9307	WS YOK	WS VAR	-0.924092	-6.3	WS VAR	155	19.9	0.4	100		1	2019	1	4	43	19.9	WS VAR
7.4	WS VAR	17.1322	-18.2429	WS YOK	WS VAR	-1.20818	-7.4	WS VAR	176	17.1	0.4	100		1	2019	1	4	47	17.1	WS VAR
6.3	WS VAR	21.5404	-13.0099	WS YOK	WS VAR	-0.863424	-6.3	WS VAR	172	21.5	0.4	100		1	2019	1	4	48	21.5	WS VAR
5.4	WS VAR	19.0357	-12.6611	WS YOK	WS VAR	-0.840447	-5.4	WS VAR	167	19	0.5	100		1	2019	1	4	49	19	WS VAR
6.1	WS VAR	17.5329	-15.155	WS YOK	WS VAR	-1.00475	-6.1	WS VAR	159	17.5	0.5	100		1	2019	1	4	50	17.5	WS VAR
3.2	WS VAR	22.1416	-6.80051	WS YOK	WS VAR	-0.454342	-3.2	WS VAR	179	22.1	0.2	100		1	2019	1	4	51	22.1	WS VAR
7.2	WS VAR	22.4421	-14.1181	WS YOK	WS VAR	-0.936435	-7.2	WS VAR	181	22.4	0.3	100		1	2019	1	4	52	22.4	WS VAR
3.8	WS VAR	24.8466	-7.17464	WS YOK	WS VAR	-0.47899	-3.8	WS VAR	180	24.8	0.2	100		1	2019	1	4	53	24.8	WS VAR
5.5	WS VAR	23.6444	-10.5879	WS YOK	WS VAR	-0.70386	-5.5	WS VAR	187	23.6	0.1	100		1	2019	1	4	54	23.6	WS VAR
6.5	WS VAR	22.5423	-12.8466	WS YOK	WS VAR	-0.852664	-6.5	WS VAR	162	22.5	0.7	100		1	2019	1	4	55	22.5	WS VAR
5.3	WS VAR	17.5329	-13.3963	WS YOK	WS VAR	-0.888881	-5.3	WS VAR	173	17.5	0.6	100		1	2019	1	4	56	17.5	WS VAR
3.1	WS VAR	16.2305	-8.83366	WS YOK	WS VAR	-0.588289	-3.1	WS VAR	159	16.2	0.8	100		1	2019	1	4	57	16.2	WS VAR
4.7	WS VAR	17.1322	-12.2882	WS YOK	WS VAR	-0.815877	-4.7	WS VAR	167	17.1	0.6	100		1	2019	1	4	58	17.1	WS VAR
3.6	WS VAR	17.1322	-9.64766	WS YOK	WS VAR	-0.641917	-3.6	WS VAR	143	17.1	0.8	100		1	2019	1	4	59	17.1	WS VAR
9.8	WS VAR	19.0357	-21.1162	WS YOK	WS VAR	-1.39748	-9.8	WS VAR	152	19	0.8	100		2	2019	1	4	0	19	WS VAR
4	WS VAR	16.6312	-10.9141	WS YOK	WS VAR	-0.725352	-4	WS VAR	179	16.6	0.4	100		2	2019	1	4	1	16.6	WS VAR
4.6	WS VAR	22.2418	-9.50764	WS YOK	WS VAR	-0.632692	-4.6	WS VAR	171	22.2	0.4	100		2	2019	1	4	2	22.2	WS VAR
13.1	WS VAR	22.1416	-23.6423	WS YOK	WS VAR	-1.5639	-13.1	WS VAR	167	22.1	0.5	100		2	2019	1	4	3	22.1	WS VAR
3.1	WS VAR	22.8429	-6.40556	WS YOK	WS VAR	-0.428322	-3.1	WS VAR	179	22.8	0.3	100		2	2019	1	4	4	22.8	WS VAR
6	WS VAR	22.2418	-12.1045	WS YOK	WS VAR	-0.803776	-6	WS VAR	183	22.2	0.1	100		2	2019	1	4	5	22.2	WS VAR
7.8	WS VAR	20.3382	-16.4862	WS YOK	WS VAR	-1.09245	-7.8	WS VAR	153	20.3	0.6	100		2	2019	1	4	6	20.3	WS VAR
9.2	WS VAR	24.7465	-16.0508	WS YOK	WS VAR	-1.06377	-9.2	WS VAR	151	24.7	0.8	100		2	2019	1	4	7	24.7	WS VAR
8.5	WS VAR	18.2342	-19.4489	WS YOK	WS VAR	-1.28764	-8.5	WS VAR	122	18.2	0.8	100		2	2019	1	4	8	18.2	WS VAR
4.6	WS VAR	19.9374	-10.5094	WS YOK	WS VAR	-0.698692	-4.6	WS VAR	177	19.9	0.4	100		2	2019	1	4	10	19.9	WS VAR
4.7	WS VAR	19.3363	-11.0192	WS YOK	WS VAR	-0.732275	-4.7	WS VAR	170	19.3	0.5	100		2	2019	1	4	11	19.3	WS VAR
5	WS VAR	19.4365	-11.5986	WS YOK	WS VAR	-0.770447	-5	WS VAR	156	19.4	0.8	100		2	2019	1	4	12	19.4	WS VAR
4.1	WS VAR	18.0339	-10.3693	WS YOK	WS VAR	-0.689461	-4.1	WS VAR	157	18	0.4	100		2	2019	1	4	13	18	WS VAR
8.2	WS VAR	20.8391	-16.8531	WS YOK	WS VAR	-1.11662	-8.2	WS VAR	165	20.8	0.4	100		2	2019	1	4	14	20.8	WS VAR
6.3	WS VAR	21.6406	-12.9563	WS YOK	WS VAR	-0.859898	-6.3	WS VAR	173	21.6	0.4	100		2	2019	1	4	15	21.6	WS VAR
8.9	WS VAR	21.841	-17.3636	WS YOK	WS VAR	-1.15025	-8.9	WS VAR	166	21.8	0.5	100		2	2019	1	4	16	21.8	WS VAR
5.3	WS VAR	21.6406	-11.0949	WS YOK	WS VAR	-0.737262	-5.3	WS VAR	163	21.6	0.6	100		2	2019	1	4	17	21.6	WS VAR
8	WS VAR	16.3307	-20.2684	WS YOK	WS VAR	-1.34163	-8	WS VAR	156	16.3	0.6	100		2	2019	1	4	18	16.3	WS VAR
11.9	WS VAR	23.7446	-20.6539	WS YOK	WS VAR	-1.36702	-11.9	WS VAR	136	23.7	0.7	100		2	2019	1	4	19	23.7	WS VAR
8.2	WS VAR	24.2455	-14.7858	WS YOK	WS VAR	-0.980423	-8.2	WS VAR	108	24.2	0.7	100		2	2019	1	4	20	24.2	WS VAR
10.7	WS VAR	19.5367	-22.2122	WS YOK	WS VAR	-1.46969	-10.7	WS VAR	143	19.5	0.5	100		2	2019	1	4	21	19.5	WS VAR
5.4	WS VAR	19.6369	-12.3144	WS YOK	WS VAR	-0.817607	-5.4	WS VAR	177	19.6	0.4	100		2	2019	1	4	23	19.6	WS VAR
4.7	WS VAR	19.1359	-11.1237	WS YOK	WS VAR	-0.739158	-4.7	WS VAR	179	19.1	0.5	100		2	2019	1	4	24	19.1	WS VAR
5.4	WS VAR	17.7333	-13.4834	WS YOK	WS VAR	-0.89462	-5.4	WS VAR	169	17.7	0.6	100		2	2019	1	4	25	17.7	WS VAR
6.3	WS VAR	22.8429	-12.3466	WS YOK	WS VAR	-0.819728	-6.3	WS VAR	174	22.8	0.3	100		2	2019	1	4	26	22.8	WS VAR
11.4	WS VAR	24.7465	-19.2575	WS YOK	WS VAR	-1.27503	-11.4	WS VAR	148	24.7	0.6	100		2	2019	1	4	27	24.7	WS VAR
7.1	WS VAR	19.3363	-15.8799	WS YOK	WS VAR	-1.0525	-7.1	WS VAR	169	19.3	0.5	100		2	2019	1	4	28	19.3	WS VAR
3.3	WS VAR	22.0414	-7.03179	WS YOK	WS VAR	-0.469579	-3.3	WS VAR	186	22	0.4	100		2	2019	1	4	29	22	WS VAR
5.8	WS VAR	18.7352	-13.6813	WS YOK	WS VAR	-0.907662	-5.8	WS VAR	169	18.7	0.5	100		2	2019	1	4	30	18.7	WS VAR
9.4	WS VAR	25.047	-16.1819	WS YOK	WS VAR	-1.0724	-9.4	WS VAR	173	25	0.3	100		2	2019	1	4	31	25	WS VAR
17.9	WS VAR	21.3401	-31.0116	WS YOK	WS VAR	-2.04941	-17.9	WS VAR	107	21.3	0.7	100		2	2019	1	4	32	21.3	WS VAR
2.9	WS VAR	20.1378	-6.77743	WS YOK	WS VAR	-0.452822	-2.9	WS VAR	168	20.1	0.8	100		2	2019	1	4	34	20.1	WS VAR
3.6	WS VAR	26.0489	-6.51752	WS YOK	WS VAR	-0.435698	-3.6	WS VAR	179	26	0.4	100		2	2019	1	4	35	26	WS VAR
3.1	WS VAR	28.0527	-5.25916	WS YOK	WS VAR	-0.352795	-3.1	WS VAR	178	28	0.3	100		2	2019	1	4	36	28	WS VAR
3	WS VAR	26.0489	-5.47315	WS YOK	WS VAR	-0.366893	-3	WS VAR	181	26	0.2	100		2	2019	1	4	37	26	WS VAR
3.7	WS VAR	28.3532	-6.17054	WS YOK	WS VAR	-0.412838	-3.7	WS VAR	184	28.3	0.3	100		2	2019	1	4	38	28.3	WS VAR
6.6	WS VAR	22.1416	-13.231	WS YOK	WS VAR	-0.877994	-6.6	WS VAR	178	22.1	0.4	100		2	2019	1	4	39	22.1	WS VAR
6.7	WS VAR	20.8391	-14.1446	WS YOK	WS VAR	-0.938181	-6.7	WS VAR	163	20.8	0.7	100		2	2019	1	4	40	20.8	WS VAR
3.7	WS VAR	23.5442	-7.36097	WS YOK	WS VAR	-0.491266	-3.7	WS VAR	174	23.5	0.2	100		2	2019	1	4	41	23.5	WS VAR
5	WS VAR	23.8448	-9.62903	WS YOK	WS VAR	-0.640689	-5	WS VAR	181	23.8	0.2	100		2	2019	1	4	42	23.8	WS VAR
4.4	WS VAR	26.3495	-7.79329	WS YOK	WS VAR	-0.519748	-4.4	WS VAR	184	26.3	0.2	100		2	2019	1	4	43	26.3	WS VAR
6.1	WS VAR	24.3457	-11.3261	WS YOK	WS VAR	-0.752493	-6.1	WS VAR	182	24.3	0.2	100		2	2019	1	4	44	24.3	WS VAR
9.2	WS VAR	15.8297	-23.3056	WS YOK	WS VAR	-1.54172	-9.2	WS VAR	165	15.8	0.4	100		2	2019	1	4	45	15.8	WS VAR
14.8	WS VAR	27.7521	-21.7351	WS YOK	WS VAR	-1.43826	-14.8	WS VAR	172	27.7	0.5	100		2	2019	1	4	46	27.7	WS VAR
6.9	WS VAR	21.6406	-14.0415	WS YOK	WS VAR	-0.931386	-6.9	WS VAR	109	21.6	0.7	100		2	2019	1	4	47	21.6	WS VAR
10.8	WS VAR	16.1303	-26.082	WS YOK	WS VAR	-1.72463	-10.8	WS VAR	168	16.1	0.5	100		2	2019	1	4	48	16.1	WS VAR
5.9	WS VAR	16.6312	-15.4134	WS YOK	WS VAR	-1.02177	-5.9	WS VAR	158	16.6	0.6	100		2	2019	1	4	49	16.6	WS VAR
4.7	WS VAR	23.945	-9.05981	WS YOK	WS VAR	-0.603188	-4.7	WS VAR	179	23.9	0.3	100		2	2019	1	4	50	23.9	WS VAR
3.2	WS VAR	23.8448	-6.33767	WS YOK	WS VAR	-0.423849	-3.2	WS VAR	189	23.8	0.1	100		2	2019	1	4	51	23.8	WS VAR
5.9	WS VAR	27.5517	-9.81671	WS YOK	WS VAR	-0.653054	-5.9	WS VAR	171	27.5	0.4	100		2	2019	1	4	52	27.5	WS VAR
10	WS VAR	18.5348	-21.9423	WS YOK	WS VAR	-1.4519	-10	WS VAR	123	18.5	0.9	100		2	2019	1	4	53	18.5	WS VAR
4.3	WS VAR	20.5386	-9.61521	WS YOK	WS VAR	-0.639778	-4.3	WS VAR	173	20.5	0.9	100		2	2019	1	4	55	20.5	WS VAR
5.6	WS VAR	24.7465	-10.3254	WS YOK	WS VAR	-0.686567	-5.6	WS VAR	182	24.7	0.3	100		2	2019	1	4	56	24.7	WS VAR
5	WS VAR	27.3514	-8.48109	WS YOK	WS VAR	-0.565061	-5	WS VAR	183	27.3	0.3	100		2	2019	1	4	57	27.3	WS VAR
6.2	WS VAR	25.6482	-10.9644	WS YOK	WS VAR	-0.728664	-6.2	WS VAR	167	25.6	0.1	100		2	2019	1	4	58	25.6	WS VAR
6.8	WS VAR	23.444	-12.9141	WS YOK	WS VAR	-0.857117	-6.8	WS VAR	178	23.4	0.3	100		2	2019	1	4	59	23.4	WS VAR
5.6	WS VAR	25.9487	-9.88681	WS YOK	WS VAR	-0.657672	-5.6	WS VAR	186	25.9	0	100		3	2019	1	4	0	25.9	WS VAR
6.8	WS VAR	19.9374	-14.8948	WS YOK	WS VAR	-0.987607	-6.8	WS VAR	153	19.9	0.5	100		3	2019	1	4	1	19.9	WS VAR
6.6	WS VAR	21.4403	-13.6132	WS YOK	WS VAR	-0.903173	-6.6	WS VAR	171	21.4	0.3	100		3	2019	1	4	2	21.4	WS VAR
13	WS VAR	17.6331	-28.1114	WS YOK	WS VAR	-1.85834	-13	WS VAR	168	17.6	0.4	100		3	2019	1	4	3	17.6	WS VAR
7.4	WS VAR	22.3419	-14.5183	WS YOK	WS VAR	-0.9628	-7.4	WS VAR	178	22.3	0.4	100		3	2019	1	4	4	22.3	WS VAR
7.8	WS VAR	22.0414	-15.3804	WS YOK	WS VAR	-1.0196	-7.8	WS VAR	141	22	0.6	100		3	2019	1	4	5	22	WS VAR
7.6	WS VAR	19.2361	-16.9117	WS YOK	WS VAR	-1.12048	-7.6	WS VAR	165	19.2	1	100		3	2019	1	4	6	19.2	WS VAR
8.1	WS VAR	21.4403	-16.2746	WS YOK	WS VAR	-1.07851	-8.1	WS VAR	173	21.4	0.6	100		3	2019	1	4	7	21.4	WS VAR
4.9	WS VAR	20.8391	-10.6923	WS YOK	WS VAR	-0.710736	-4.9	WS VAR	165	20.8	0.5	100		3	2019	1	4	8	20.8	WS VAR
4.7	WS VAR	22.9431	-9.42448	WS YOK	WS VAR	-0.627213	-4.7	WS VAR	172	22.9	0.6	100		3	2019	1	4	9	22.9	WS VAR
6.8	WS VAR	25.047	-12.1739	WS YOK	WS VAR	-0.808348	-6.8	WS VAR	176	25	0.3	100		3	2019	1	4	10	25	WS VAR
3.5	WS VAR	26.1491	-6.32175	WS YOK	WS VAR	-0.4228	-3.5	WS VAR	182	26.1	0.2	100		3	2019	1	4	11	26.1	WS VAR
7.1	WS VAR	25.8485	-12.3018	WS YOK	WS VAR	-0.816773	-7.1	WS VAR	165	25.8	0.3	100		3	2019	1	4	12	25.8	WS VAR
5.4	WS VAR	25.2474	-9.8058	WS YOK	WS VAR	-0.652335	-5.4	WS VAR	145	25.2	0.4	100		3	2019	1	4	13	25.2	WS VAR
3.2	WS VAR	18.8354	-7.92037	WS YOK	WS VAR	-0.52812	-3.2	WS VAR	168	18.8	0.4	100		3	2019	1	4	14	18.8	WS VAR
2.8	WS VAR	25.1472	-5.29769	WS YOK	WS VAR	-0.355334	-2.8	WS VAR	185	25.1	0.3	100		3	2019	1	4	15	25.1	WS VAR
9	WS VAR	25.047	-15.5854	WS YOK	WS VAR	-1.0331	-9	WS VAR	171	25	0.4	100		3	2019	1	4	16	25	WS VAR
6.9	WS VAR	28.4534	-10.996	WS YOK	WS VAR	-0.730746	-6.9	WS VAR	166	28.4	0.4	100		3	2019	1	4	17	28.4	WS VAR
7.1	WS VAR	25.2474	-12.5631	WS YOK	WS VAR	-0.833993	-7.1	WS VAR	151	25.2	0.6	100		3	2019	1	4	18	25.2	WS VAR
9.6	WS VAR	21.2399	-18.9527	WS YOK	WS VAR	-1.25495	-9.6	WS VAR	142	21.2	0.7	100		3	2019	1	4	19	21.2	WS VAR
6.4	WS VAR	16.3307	-16.7948	WS YOK	WS VAR	-1.11278	-6.4	WS VAR	170	16.3	0.6	100		3	2019	1	4	20	16.3	WS VAR
7.6	WS VAR	20.8391	-15.7869	WS YOK	WS VAR	-1.04638	-7.6	WS VAR	163	20.8	0.7	100		3	2019	1	4	22	20.8	WS VAR
5.2	WS VAR	18.3344	-12.6588	WS YOK	WS VAR	-0.840296	-5.2	WS VAR	167	18.3	0.4	100		3	2019	1	4	23	18.3	WS VAR
15.3	WS VAR	16.1303	-33.9705	WS YOK	WS VAR	-2.24434	-15.3	WS VAR	170	16.1	0.5	100		3	2019	1	4	24	16.1	WS VAR
10.3	WS VAR	20.7389	-20.5	WS YOK	WS VAR	-1.35689	-10.3	WS VAR	165	20.7	0.6	100		3	2019	1	4	25	20.7	WS VAR
6.2	WS VAR	28.4534	-9.97453	WS YOK	WS VAR	-0.663451	-6.2	WS VAR	156	28.4	0.5	100		3	2019	1	4	26	28.4	WS VAR
8.2	WS VAR	18.9356	-18.2825	WS YOK	WS VAR	-1.21079	-8.2	WS VAR	159	18.9	0.6	100		3	2019	1	4	27	18.9	WS VAR
9.9	WS VAR	22.1416	-18.7816	WS YOK	WS VAR	-1.24368	-9.9	WS VAR	167	22.1	0.4	100		3	2019	1	4	28	22.1	WS VAR
6.4	WS VAR	26.7502	-10.8622	WS YOK	WS VAR	-0.72193	-6.4	WS VAR	181	26.7	0.2	100		3	2019	1	4	29	26.7	WS VAR
6.6	WS VAR	27.0508	-11.057	WS YOK	WS VAR	-0.734763	-6.6	WS VAR	182	27	0.2	100		3	2019	1	4	30	27	WS VAR
7.9	WS VAR	20.7389	-16.3906	WS YOK	WS VAR	-1.08615	-7.9	WS VAR	166	20.7	0.4	100		3	2019	1	4	31	20.7	WS VAR
8.4	WS VAR	20.1378	-17.712	WS YOK	WS VAR	-1.17321	-8.4	WS VAR	149	20.1	0.6	100		3	2019	1	4	32	20.1	WS VAR
5.4	WS VAR	18.4346	-13.0278	WS YOK	WS VAR	-0.864607	-5.4	WS VAR	135	18.4	0.8	100		3	2019	1	4	33	18.4	WS VAR
2.2	WS VAR	19.6369	-5.32939	WS YOK	WS VAR	-0.357422	-2.2	WS VAR	146	19.6	0.7	100		3	2019	1	4	34	19.6	WS VAR
4.1	WS VAR	21.7408	-8.73005	WS YOK	WS VAR	-0.581463	-4.1	WS VAR	165	21.7	0.4	100		3	2019	1	4	35	21.7	WS VAR
3.9	WS VAR	23.5442	-7.73458	WS YOK	WS VAR	-0.51588	-3.9	WS VAR	173	23.5	0.2	100		3	2019	1	4	36	23.5	WS VAR
5.7	WS VAR	19.8372	-12.8066	WS YOK	WS VAR	-0.85003	-5.7	WS VAR	164	19.8	0.5	100		3	2019	1	4	37	19.8	WS VAR
7.5	WS VAR	20.3382	-15.9388	WS YOK	WS VAR	-1.05639	-7.5	WS VAR	163	20.3	0.5	100		3	2019	1	4	38	20.3	WS VAR
5.3	WS VAR	21.2399	-11.2841	WS YOK	WS VAR	-0.749729	-5.3	WS VAR	171	21.2	0.5	100		3	2019	1	4	39	21.2	WS VAR
4.1	WS VAR	26.0489	-7.37178	WS YOK	WS VAR	-0.491978	-4.1	WS VAR	177	26	0.1	100		3	2019	1	4	40	26	WS VAR
5.3	WS VAR	24.5461	-9.89144	WS YOK	WS VAR	-0.657977	-5.3	WS VAR	177	24.5	0.3	100		3	2019	1	4	41	24.5	WS VAR
2.1	WS VAR	23.3438	-4.30511	WS YOK	WS VAR	-0.289941	-2.1	WS VAR	165	23.3	0.3	100		3	2019	1	4	42	23.3	WS VAR
4.5	WS VAR	19.9374	-10.3009	WS YOK	WS VAR	-0.68495	-4.5	WS VAR	146	19.9	0.6	100		3	2019	1	4	43	19.9	WS VAR
7.5	WS VAR	16.1303	-19.4073	WS YOK	WS VAR	-1.2849	-7.5	WS VAR	154	16.1	0.7	100		3	2019	1	4	44	16.1	WS VAR
6.8	WS VAR	22.3419	-13.4775	WS YOK	WS VAR	-0.894229	-6.8	WS VAR	175	22.3	0.4	100		3	2019	1	4	45	22.3	WS VAR
6.6	WS VAR	22.5423	-13.0221	WS YOK	WS VAR	-0.86423	-6.6	WS VAR	168	22.5	0.3	100		3	2019	1	4	46	22.5	WS VAR
5.7	WS VAR	24.0451	-10.7716	WS YOK	WS VAR	-0.715961	-5.7	WS VAR	171	24	0.2	100		3	2019	1	4	47	24	WS VAR
3.6	WS VAR	26.0489	-6.51752	WS YOK	WS VAR	-0.435698	-3.6	WS VAR	176	26	0.1	100		3	2019	1	4	48	26	WS VAR
4.8	WS VAR	24.8466	-8.92734	WS YOK	WS VAR	-0.594461	-4.8	WS VAR	168	24.8	0.2	100		3	2019	1	4	49	24.8	WS VAR
7.4	WS VAR	17.1322	-18.2429	WS YOK	WS VAR	-1.20818	-7.4	WS VAR	161	17.1	0.7	100		3	2019	1	4	50	17.1	WS VAR
4.7	WS VAR	23.0433	-9.3867	WS YOK	WS VAR	-0.624724	-4.7	WS VAR	157	23	0.7	100		3	2019	1	4	51	23	WS VAR
6.6	WS VAR	17.4327	-16.3044	WS YOK	WS VAR	-1.08047	-6.6	WS VAR	159	17.4	0.7	100		3	2019	1	4	52	17.4	WS VAR
3.9	WS VAR	24.9468	-7.32481	WS YOK	WS VAR	-0.488884	-3.9	WS VAR	173	24.9	0.5	100		3	2019	1	4	53	24.9	WS VAR
5	WS VAR	23.7446	-9.66637	WS YOK	WS VAR	-0.643149	-5	WS VAR	180	23.7	0.2	100		3	2019	1	4	54	23.7	WS VAR
4	WS VAR	25.548	-7.33522	WS YOK	WS VAR	-0.48957	-4	WS VAR	179	25.5	0.3	100		3	2019	1	4	55	25.5	WS VAR
4.2	WS VAR	25.4478	-7.70819	WS YOK	WS VAR	-0.514142	-4.2	WS VAR	177	25.4	0	100		3	2019	1	4	56	25.4	WS VAR
8.3	WS VAR	25.9487	-14.0808	WS YOK	WS VAR	-0.93398	-8.3	WS VAR	180	25.9	0.2	100		3	2019	1	4	57	25.9	WS VAR
8.1	WS VAR	23.945	-14.7884	WS YOK	WS VAR	-0.980597	-8.1	WS VAR	170	23.9	0.3	100		3	2019	1	4	58	23.9	WS VAR
5.8	WS VAR	22.4421	-11.6471	WS YOK	WS VAR	-0.773642	-5.8	WS VAR	165	22.4	0.4	100		3	2019	1	4	59	22.4	WS VAR
3.8	WS VAR	22.7427	-7.79768	WS YOK	WS VAR	-0.520037	-3.8	WS VAR	175	22.7	0.3	100		4	2019	1	4	0	22.7	WS VAR
2.7	WS VAR	24.8466	-5.17445	WS YOK	WS VAR	-0.347215	-2.7	WS VAR	179	24.8	0.1	100		4	2019	1	4	1	24.8	WS VAR
4.7	WS VAR	19.0357	-11.1766	WS YOK	WS VAR	-0.742648	-4.7	WS VAR	161	19	0.2	100		4	2019	1	4	2	19	WS VAR
7	WS VAR	20.4384	-14.9491	WS YOK	WS VAR	-0.991183	-7	WS VAR	160	20.4	0.3	100		4	2019	1	4	3	20.4	WS VAR
6.4	WS VAR	18.134	-15.3445	WS YOK	WS VAR	-1.01723	-6.4	WS VAR	146	18.1	0.6	100		4	2019	1	4	4	18.1	WS VAR
6.1	WS VAR	18.5348	-14.4375	WS YOK	WS VAR	-0.957475	-6.1	WS VAR	147	18.5	0.7	100		4	2019	1	4	5	18.5	WS VAR
4.8	WS VAR	22.9431	-9.60892	WS YOK	WS VAR	-0.639364	-4.8	WS VAR	181	22.9	0.4	100		4	2019	1	4	6	22.9	WS VAR
5.1	WS VAR	23.1435	-10.0778	WS YOK	WS VAR	-0.670254	-5.1	WS VAR	180	23.1	0.1	100		4	2019	1	4	7	23.1	WS VAR
5.7	WS VAR	24.7465	-10.4934	WS YOK	WS VAR	-0.697637	-5.7	WS VAR	176	24.7	0.1	100		4	2019	1	4	8	24.7	WS VAR
3.2	WS VAR	24.8466	-6.09337	WS YOK	WS VAR	-0.407754	-3.2	WS VAR	181	24.8	0.1	100		4	2019	1	4	9	24.8	WS VAR
4.9	WS VAR	24.9468	-9.06554	WS YOK	WS VAR	-0.603565	-4.9	WS VAR	175	24.9	0.2	100		4	2019	1	4	10	24.9	WS VAR
10	WS VAR	18.8354	-21.6559	WS YOK	WS VAR	-1.43304	-10	WS VAR	142	18.8	0.6	100		4	2019	1	4	11	18.8	WS VAR
3.9	WS VAR	17.9337	-9.95641	WS YOK	WS VAR	-0.662257	-3.9	WS VAR	175	17.9	0.5	100		4	2019	1	4	12	17.9	WS VAR
5.1	WS VAR	24.2455	-9.65683	WS YOK	WS VAR	-0.64252	-5.1	WS VAR	180	24.2	0	100		4	2019	1	4	13	24.2	WS VAR
3.5	WS VAR	24.8466	-6.63687	WS YOK	WS VAR	-0.443561	-3.5	WS VAR	176	24.8	0	100		4	2019	1	4	14	24.8	WS VAR
3	WS VAR	23.8448	-5.9585	WS YOK	WS VAR	-0.398869	-3	WS VAR	184	23.8	0.1	100		4	2019	1	4	15	23.8	WS VAR
6.1	WS VAR	28.9544	-9.67068	WS YOK	WS VAR	-0.643433	-6.1	WS VAR	173	28.9	0	100		4	2019	1	4	16	28.9	WS VAR
8.5	WS VAR	23.3438	-15.7653	WS YOK	WS VAR	-1.04496	-8.5	WS VAR	139	23.3	0.1	100		4	2019	1	4	17	23.3	WS VAR
5.2	WS VAR	22.2418	-10.6368	WS YOK	WS VAR	-0.707083	-5.2	WS VAR	171	22.2	0.2	100		4	2019	1	4	18	22.2	WS VAR
3.6	WS VAR	23.2436	-7.26065	WS YOK	WS VAR	-0.484657	-3.6	WS VAR	172	23.2	0	100		4	2019	1	4	19	23.2	WS VAR
8.4	WS VAR	20.8391	-17.2036	WS YOK	WS VAR	-1.13971	-8.4	WS VAR	180	20.8	0.1	100		4	2019	1	4	20	20.8	WS VAR
3.9	WS VAR	26.3495	-6.95586	WS YOK	WS VAR	-0.464576	-3.9	WS VAR	183	26.3	0	100		4	2019	1	4	21	26.3	WS VAR
4.1	WS VAR	25.047	-7.64889	WS YOK	WS VAR	-0.510235	-4.1	WS VAR	172	25	0	100		4	2019	1	4	22	25	WS VAR
3.3	WS VAR	25.1472	-6.20354	WS YOK	WS VAR	-0.415013	-3.3	WS VAR	177	25.1	0	100		4	2019	1	4	23	25.1	WS VAR
4.2	WS VAR	25.4478	-7.70819	WS YOK	WS VAR	-0.514142	-4.2	WS VAR	185	25.4	0	100		4	2019	1	4	24	25.4	WS VAR
2.9	WS VAR	26.2493	-5.25791	WS YOK	WS VAR	-0.352713	-2.9	WS VAR	181	26.2	0	100		4	2019	1	4	25	26.2	WS VAR
4.2	WS VAR	26.4497	-7.43335	WS YOK	WS VAR	-0.496035	-4.2	WS VAR	181	26.4	0	100		4	2019	1	4	26	26.4	WS VAR
6.3	WS VAR	25.8485	-11.0464	WS YOK	WS VAR	-0.734065	-6.3	WS VAR	185	25.8	0.1	100		4	2019	1	4	27	25.8	WS VAR
6.8	WS VAR	29.0546	-10.6471	WS YOK	WS VAR	-0.707759	-6.8	WS VAR	173	29	0.1	100		4	2019	1	4	28	29	WS VAR
6	WS VAR	23.0433	-11.7257	WS YOK	WS VAR	-0.778818	-6	WS VAR	167	23	0.4	100		4	2019	1	4	29	23	WS VAR
8.4	WS VAR	25.6482	-14.3759	WS YOK	WS VAR	-0.953418	-8.4	WS VAR	177	25.6	0.3	100		4	2019	1	4	30	25.6	WS VAR
4.6	WS VAR	25.7483	-8.30138	WS YOK	WS VAR	-0.553222	-4.6	WS VAR	175	25.7	0.3	100		4	2019	1	4	31	25.7	WS VAR
2.9	WS VAR	24.4459	-5.63146	WS YOK	WS VAR	-0.377323	-2.9	WS VAR	175	24.4	0.3	100		4	2019	1	4	32	24.4	WS VAR
4.4	WS VAR	24.9468	-8.2026	WS YOK	WS VAR	-0.546714	-4.4	WS VAR	181	24.9	0.1	100		4	2019	1	4	33	24.9	WS VAR
4.4	WS VAR	27.0508	-7.60344	WS YOK	WS VAR	-0.50724	-4.4	WS VAR	176	27	0.2	100		4	2019	1	4	34	27	WS VAR
2.6	WS VAR	23.6444	-5.23414	WS YOK	WS VAR	-0.351147	-2.6	WS VAR	175	23.6	0.2	100		4	2019	1	4	35	23.6	WS VAR
5	WS VAR	23.7446	-9.66637	WS YOK	WS VAR	-0.643149	-5	WS VAR	179	23.7	0.1	100		4	2019	1	4	36	23.7	WS VAR
2.5	WS VAR	25.047	-4.76482	WS YOK	WS VAR	-0.320228	-2.5	WS VAR	178	25	0	100		4	2019	1	4	37	25	WS VAR
3.6	WS VAR	25.4478	-6.66382	WS YOK	WS VAR	-0.445337	-3.6	WS VAR	173	25.4	0.1	100		4	2019	1	4	38	25.4	WS VAR
4.2	WS VAR	21.2399	-9.12201	WS YOK	WS VAR	-0.607286	-4.2	WS VAR	174	21.2	0.1	100		4	2019	1	4	39	21.2	WS VAR
3.4	WS VAR	22.7427	-7.02202	WS YOK	WS VAR	-0.468935	-3.4	WS VAR	177	22.7	0.2	100		4	2019	1	4	40	22.7	WS VAR
5.3	WS VAR	22.5423	-10.6914	WS YOK	WS VAR	-0.710678	-5.3	WS VAR	171	22.5	0.2	100		4	2019	1	4	41	22.5	WS VAR
3.7	WS VAR	22.0414	-7.83178	WS YOK	WS VAR	-0.522284	-3.7	WS VAR	179	22	0.1	100		4	2019	1	4	42	22	WS VAR
2.8	WS VAR	25.047	-5.31816	WS YOK	WS VAR	-0.356682	-2.8	WS VAR	179	25	0.2	100		4	2019	1	4	43	25	WS VAR
3.8	WS VAR	24.6463	-7.2297	WS YOK	WS VAR	-0.482618	-3.8	WS VAR	177	24.6	0	100		4	2019	1	4	44	24.6	WS VAR
3.4	WS VAR	23.1435	-6.90685	WS YOK	WS VAR	-0.461348	-3.4	WS VAR	176	23.1	0.1	100		4	2019	1	4	45	23.1	WS VAR
5.7	WS VAR	23.1435	-11.1515	WS YOK	WS VAR	-0.74099	-5.7	WS VAR	179	23.1	0	100		4	2019	1	4	46	23.1	WS VAR
3.1	WS VAR	26.4497	-5.56632	WS YOK	WS VAR	-0.373031	-3.1	WS VAR	182	26.4	0	100		4	2019	1	4	47	26.4	WS VAR
2.6	WS VAR	23.945	-5.17057	WS YOK	WS VAR	-0.346959	-2.6	WS VAR	179	23.9	0	100		4	2019	1	4	48	23.9	WS VAR
2.9	WS VAR	23.2436	-5.9109	WS YOK	WS VAR	-0.395733	-2.9	WS VAR	171	23.2	0.1	100		4	2019	1	4	49	23.2	WS VAR
2.1	WS VAR	22.3419	-4.49383	WS YOK	WS VAR	-0.302375	-2.1	WS VAR	182	22.3	0	100		4	2019	1	4	50	22.3	WS VAR
3.2	WS VAR	23.6444	-6.38887	WS YOK	WS VAR	-0.427222	-3.2	WS VAR	187	23.6	0.1	100		4	2019	1	4	51	23.6	WS VAR
3.6	WS VAR	24.5461	-6.89586	WS YOK	WS VAR	-0.460623	-3.6	WS VAR	182	24.5	0	100		4	2019	1	4	52	24.5	WS VAR
8.5	WS VAR	23.2436	-15.824	WS YOK	WS VAR	-1.04883	-8.5	WS VAR	167	23.2	0.3	100		4	2019	1	4	53	23.2	WS VAR
2.1	WS VAR	20.238	-4.94811	WS YOK	WS VAR	-0.332303	-2.1	WS VAR	177	20.2	0.1	100		4	2019	1	4	54	20.2	WS VAR
3.5	WS VAR	17.7333	-9.10613	WS YOK	WS VAR	-0.60624	-3.5	WS VAR	180	17.7	0	100		4	2019	1	4	55	17.7	WS VAR
3.3	WS VAR	21.841	-7.09278	WS YOK	WS VAR	-0.473597	-3.3	WS VAR	184	21.8	0	100		4	2019	1	4	56	21.8	WS VAR
3.3	WS VAR	22.8429	-6.79785	WS YOK	WS VAR	-0.454167	-3.3	WS VAR	177	22.8	0	100		4	2019	1	4	57	22.8	WS VAR
3.4	WS VAR	19.0357	-8.29961	WS YOK	WS VAR	-0.553105	-3.4	WS VAR	187	19	0	100		4	2019	1	4	58	19	WS VAR
4.3	WS VAR	20.0376	-9.83579	WS YOK	WS VAR	-0.654311	-4.3	WS VAR	189	20	0	100		4	2019	1	4	59	20	WS VAR
4.1	WS VAR	24.8466	-7.70681	WS YOK	WS VAR	-0.51405	-4.1	WS VAR	181	24.8	0	100		5	2019	1	4	0	24.8	WS VAR
3.5	WS VAR	22.6425	-7.24718	WS YOK	WS VAR	-0.483769	-3.5	WS VAR	179	22.6	0	100		5	2019	1	4	1	22.6	WS VAR
3.3	WS VAR	21.6406	-7.15483	WS YOK	WS VAR	-0.477685	-3.3	WS VAR	189	21.6	0	100		5	2019	1	4	2	21.6	WS VAR
4.1	WS VAR	21.4403	-8.84354	WS YOK	WS VAR	-0.58894	-4.1	WS VAR	185	21.4	0	100		5	2019	1	4	3	21.4	WS VAR
3.7	WS VAR	23.2436	-7.45059	WS YOK	WS VAR	-0.49717	-3.7	WS VAR	184	23.2	0	100		5	2019	1	4	4	23.2	WS VAR
4	WS VAR	24.2455	-7.70535	WS YOK	WS VAR	-0.513954	-4	WS VAR	186	24.2	0	100		5	2019	1	4	5	24.2	WS VAR
4.2	WS VAR	21.0395	-9.20226	WS YOK	WS VAR	-0.612573	-4.2	WS VAR	179	21	0	100		5	2019	1	4	6	21	WS VAR
6.7	WS VAR	23.0433	-12.942	WS YOK	WS VAR	-0.858955	-6.7	WS VAR	186	23	0	100		5	2019	1	4	7	23	WS VAR
3.4	WS VAR	23.945	-6.68736	WS YOK	WS VAR	-0.446888	-3.4	WS VAR	182	23.9	0	100		5	2019	1	4	8	23.9	WS VAR
8.6	WS VAR	21.841	-16.8628	WS YOK	WS VAR	-1.11726	-8.6	WS VAR	183	21.8	0	100		5	2019	1	4	9	21.8	WS VAR
2.8	WS VAR	25.548	-5.21734	WS YOK	WS VAR	-0.35004	-2.8	WS VAR	185	25.5	0.1	100		5	2019	1	4	10	25.5	WS VAR
3.5	WS VAR	24.2455	-6.79301	WS YOK	WS VAR	-0.453848	-3.5	WS VAR	178	24.2	0.2	100		5	2019	1	4	11	24.2	WS VAR
3.4	WS VAR	23.945	-6.68736	WS YOK	WS VAR	-0.446888	-3.4	WS VAR	188	23.9	0.2	100		5	2019	1	4	12	23.9	WS VAR
3.5	WS VAR	27.0508	-6.12034	WS YOK	WS VAR	-0.409531	-3.5	WS VAR	184	27	0.1	100		5	2019	1	4	13	27	WS VAR
3.4	WS VAR	24.3457	-6.58271	WS YOK	WS VAR	-0.439993	-3.4	WS VAR	184	24.3	0.1	100		5	2019	1	4	14	24.3	WS VAR
8.7	WS VAR	22.7427	-16.4502	WS YOK	WS VAR	-1.09008	-8.7	WS VAR	187	22.7	0	100		5	2019	1	4	15	22.7	WS VAR
9	WS VAR	22.6425	-16.9992	WS YOK	WS VAR	-1.12625	-9	WS VAR	184	22.6	0.1	100		5	2019	1	4	16	22.6	WS VAR
4.3	WS VAR	23.3438	-8.54137	WS YOK	WS VAR	-0.569032	-4.3	WS VAR	185	23.3	0.2	100		5	2019	1	4	17	23.3	WS VAR
4.8	WS VAR	23.2436	-9.49452	WS YOK	WS VAR	-0.631827	-4.8	WS VAR	182	23.2	0.1	100		5	2019	1	4	18	23.2	WS VAR
3.6	WS VAR	27.0508	-6.28728	WS YOK	WS VAR	-0.420529	-3.6	WS VAR	181	27	0.1	100		5	2019	1	4	19	27	WS VAR
4	WS VAR	22.5423	-8.24899	WS YOK	WS VAR	-0.54977	-4	WS VAR	181	22.5	0.1	100		5	2019	1	4	20	22.5	WS VAR
2.6	WS VAR	21.1397	-5.83027	WS YOK	WS VAR	-0.390421	-2.6	WS VAR	181	21.1	0.1	100		5	2019	1	4	21	21.1	WS VAR
4.2	WS VAR	21.9412	-8.85176	WS YOK	WS VAR	-0.589481	-4.2	WS VAR	181	21.9	0.2	100		5	2019	1	4	22	21.9	WS VAR
2.9	WS VAR	26.3495	-5.23858	WS YOK	WS VAR	-0.351439	-2.9	WS VAR	175	26.3	0.1	100		5	2019	1	4	23	26.3	WS VAR
3.8	WS VAR	18.9356	-9.24721	WS YOK	WS VAR	-0.615534	-3.8	WS VAR	163	18.9	0.3	100		5	2019	1	4	24	18.9	WS VAR
4.6	WS VAR	23.6444	-8.98571	WS YOK	WS VAR	-0.598306	-4.6	WS VAR	185	23.6	0.1	100		5	2019	1	4	25	23.6	WS VAR
5.7	WS VAR	22.9431	-11.2396	WS YOK	WS VAR	-0.746793	-5.7	WS VAR	185	22.9	0.1	100		5	2019	1	4	26	22.9	WS VAR
2.6	WS VAR	25.6482	-4.83721	WS YOK	WS VAR	-0.324997	-2.6	WS VAR	183	25.6	0	100		5	2019	1	4	27	25.6	WS VAR
2.3	WS VAR	25.047	-4.39257	WS YOK	WS VAR	-0.295703	-2.3	WS VAR	184	25	0	100		5	2019	1	4	28	25	WS VAR
3.8	WS VAR	23.1435	-7.67089	WS YOK	WS VAR	-0.511684	-3.8	WS VAR	174	23.1	0	100		5	2019	1	4	29	23.1	WS VAR
4.2	WS VAR	21.0395	-9.20226	WS YOK	WS VAR	-0.612573	-4.2	WS VAR	177	21	0.1	100		5	2019	1	4	30	21	WS VAR
2.6	WS VAR	21.7408	-5.67534	WS YOK	WS VAR	-0.380214	-2.6	WS VAR	185	21.7	0.1	100		5	2019	1	4	31	21.7	WS VAR
4.7	WS VAR	22.2418	-9.69758	WS YOK	WS VAR	-0.645205	-4.7	WS VAR	179	22.2	0	100		5	2019	1	4	32	22.2	WS VAR
5.6	WS VAR	19.0357	-13.0774	WS YOK	WS VAR	-0.867874	-5.6	WS VAR	183	19	0	100		5	2019	1	4	33	19	WS VAR
5.7	WS VAR	23.444	-11.0219	WS YOK	WS VAR	-0.732454	-5.7	WS VAR	179	23.4	0	100		5	2019	1	4	34	23.4	WS VAR
7	WS VAR	22.3419	-13.8268	WS YOK	WS VAR	-0.917242	-7	WS VAR	173	22.3	0	100		5	2019	1	4	35	22.3	WS VAR
4.4	WS VAR	22.6425	-8.9761	WS YOK	WS VAR	-0.597673	-4.4	WS VAR	185	22.6	0	100		5	2019	1	4	36	22.6	WS VAR
2.6	WS VAR	24.1453	-5.12903	WS YOK	WS VAR	-0.344222	-2.6	WS VAR	178	24.1	0	100		5	2019	1	4	37	24.1	WS VAR
3.8	WS VAR	22.6425	-7.83003	WS YOK	WS VAR	-0.522168	-3.8	WS VAR	177	22.6	0	100		5	2019	1	4	38	22.6	WS VAR
5.4	WS VAR	25.3476	-9.77022	WS YOK	WS VAR	-0.649991	-5.4	WS VAR	180	25.3	0	100		5	2019	1	4	39	25.3	WS VAR
2.4	WS VAR	24.8466	-4.61505	WS YOK	WS VAR	-0.31036	-2.4	WS VAR	179	24.8	0	100		5	2019	1	4	40	24.8	WS VAR
6.2	WS VAR	26.1491	-10.7735	WS YOK	WS VAR	-0.716091	-6.2	WS VAR	187	26.1	0	100		5	2019	1	4	41	26.1	WS VAR
3.9	WS VAR	24.8466	-7.35265	WS YOK	WS VAR	-0.490718	-3.9	WS VAR	184	24.8	0	100		5	2019	1	4	42	24.8	WS VAR
2.8	WS VAR	22.5423	-5.88571	WS YOK	WS VAR	-0.394074	-2.8	WS VAR	185	22.5	0	100		5	2019	1	4	43	22.5	WS VAR
3.1	WS VAR	18.3344	-7.88489	WS YOK	WS VAR	-0.525782	-3.1	WS VAR	180	18.3	0	100		5	2019	1	4	44	18.3	WS VAR
3.9	WS VAR	22.2418	-8.15789	WS YOK	WS VAR	-0.543768	-3.9	WS VAR	186	22.2	0	100		5	2019	1	4	45	22.2	WS VAR
3.4	WS VAR	22.9431	-6.96397	WS YOK	WS VAR	-0.465111	-3.4	WS VAR	183	22.9	0	100		5	2019	1	4	46	22.9	WS VAR
6.2	WS VAR	23.0433	-12.0762	WS YOK	WS VAR	-0.80191	-6.2	WS VAR	187	23	0	100		5	2019	1	4	47	23	WS VAR
7.9	WS VAR	21.1397	-16.1228	WS YOK	WS VAR	-1.06851	-7.9	WS VAR	185	21.1	0	100		5	2019	1	4	48	21.1	WS VAR
5.6	WS VAR	19.7371	-12.6632	WS YOK	WS VAR	-0.840586	-5.6	WS VAR	180	19.7	0	100		5	2019	1	4	49	19.7	WS VAR
2.3	WS VAR	22.3419	-4.91015	WS YOK	WS VAR	-0.329802	-2.3	WS VAR	181	22.3	0	100		5	2019	1	4	50	22.3	WS VAR
3.3	WS VAR	21.3401	-7.24993	WS YOK	WS VAR	-0.483951	-3.3	WS VAR	171	21.3	0	100		5	2019	1	4	51	21.3	WS VAR
5.1	WS VAR	18.0339	-12.6263	WS YOK	WS VAR	-0.838151	-5.1	WS VAR	182	18	0	100		5	2019	1	4	52	18	WS VAR
3.1	WS VAR	20.238	-7.18524	WS YOK	WS VAR	-0.479688	-3.1	WS VAR	184	20.2	0	100		5	2019	1	4	53	20.2	WS VAR
3.4	WS VAR	21.7408	-7.32726	WS YOK	WS VAR	-0.489045	-3.4	WS VAR	186	21.7	0	100		5	2019	1	4	54	21.7	WS VAR
5.1	WS VAR	22.3419	-10.4076	WS YOK	WS VAR	-0.691982	-5.1	WS VAR	182	22.3	0	100		5	2019	1	4	55	22.3	WS VAR
5.8	WS VAR	22.1416	-11.7893	WS YOK	WS VAR	-0.78301	-5.8	WS VAR	189	22.1	0	100		5	2019	1	4	56	22.1	WS VAR
3	WS VAR	25.548	-5.57649	WS YOK	WS VAR	-0.373701	-3	WS VAR	186	25.5	0	100		5	2019	1	4	57	25.5	WS VAR
6.3	WS VAR	23.1435	-12.203	WS YOK	WS VAR	-0.810268	-6.3	WS VAR	176	23.1	0	100		5	2019	1	4	58	23.1	WS VAR
6.2	WS VAR	23.7446	-11.7553	WS YOK	WS VAR	-0.780773	-6.2	WS VAR	186	23.7	0.2	100		5	2019	1	4	59	23.7	WS VAR
2.4	WS VAR	24.1453	-4.74558	WS YOK	WS VAR	-0.31896	-2.4	WS VAR	185	24.1	0	100		6	2019	1	4	0	24.1	WS VAR
4.5	WS VAR	25.1472	-8.31412	WS YOK	WS VAR	-0.554061	-4.5	WS VAR	179	25.1	0	100		6	2019	1	4	1	25.1	WS VAR
1.4	WS VAR	20.6387	-3.25737	WS YOK	WS VAR	-0.220915	-1.4	WS VAR	183	20.6	0	100		6	2019	1	4	2	20.6	WS VAR
4.3	WS VAR	23.945	-8.34151	WS YOK	WS VAR	-0.555865	-4.3	WS VAR	184	23.9	0	100		6	2019	1	4	3	23.9	WS VAR
5.9	WS VAR	24.6463	-10.8678	WS YOK	WS VAR	-0.722301	-5.9	WS VAR	191	24.6	0	100		6	2019	1	4	4	24.6	WS VAR
4.9	WS VAR	21.7408	-10.2874	WS YOK	WS VAR	-0.684062	-4.9	WS VAR	179	21.7	0	100		6	2019	1	4	5	21.7	WS VAR
3.6	WS VAR	25.3476	-6.68884	WS YOK	WS VAR	-0.446985	-3.6	WS VAR	186	25.3	0	100		6	2019	1	4	6	25.3	WS VAR
3.4	WS VAR	24.8466	-6.45634	WS YOK	WS VAR	-0.431668	-3.4	WS VAR	184	24.8	0	100		6	2019	1	4	7	24.8	WS VAR
3	WS VAR	25.047	-5.68374	WS YOK	WS VAR	-0.380767	-3	WS VAR	191	25	0.1	100		6	2019	1	4	8	25	WS VAR
5.5	WS VAR	24.9468	-10.0821	WS YOK	WS VAR	-0.670541	-5.5	WS VAR	186	24.9	0.1	100		6	2019	1	4	9	24.9	WS VAR
2.8	WS VAR	22.6425	-5.86073	WS YOK	WS VAR	-0.392428	-2.8	WS VAR	185	22.6	0.1	100		6	2019	1	4	10	22.6	WS VAR
4.8	WS VAR	19.7371	-11.0246	WS YOK	WS VAR	-0.73263	-4.8	WS VAR	186	19.7	0.1	100		6	2019	1	4	11	19.7	WS VAR
4.3	WS VAR	21.2399	-9.3224	WS YOK	WS VAR	-0.620488	-4.3	WS VAR	188	21.2	0.1	100		6	2019	1	4	12	21.2	WS VAR
6.1	WS VAR	22.7427	-12.0423	WS YOK	WS VAR	-0.799679	-6.1	WS VAR	186	22.7	0.1	100		6	2019	1	4	13	22.7	WS VAR
6.5	WS VAR	22.9431	-12.6465	WS YOK	WS VAR	-0.839484	-6.5	WS VAR	177	22.9	0	100		6	2019	1	4	14	22.9	WS VAR
3.4	WS VAR	21.841	-7.29556	WS YOK	WS VAR	-0.486956	-3.4	WS VAR	183	21.8	0.1	100		6	2019	1	4	15	21.8	WS VAR
4.2	WS VAR	23.945	-8.16034	WS YOK	WS VAR	-0.54393	-4.2	WS VAR	184	23.9	0.1	100		6	2019	1	4	16	23.9	WS VAR
2.8	WS VAR	22.7427	-5.83596	WS YOK	WS VAR	-0.390796	-2.8	WS VAR	188	22.7	0.1	100		6	2019	1	4	17	22.7	WS VAR
4.4	WS VAR	22.3419	-9.08779	WS YOK	WS VAR	-0.605031	-4.4	WS VAR	186	22.3	0.1	100		6	2019	1	4	18	22.3	WS VAR
2.8	WS VAR	20.5386	-6.4334	WS YOK	WS VAR	-0.430156	-2.8	WS VAR	189	20.5	0.2	100		6	2019	1	4	19	20.5	WS VAR
4.3	WS VAR	22.0414	-9.00872	WS YOK	WS VAR	-0.599822	-4.3	WS VAR	188	22	0.2	100		6	2019	1	4	20	22	WS VAR
5.1	WS VAR	24.0451	-9.73075	WS YOK	WS VAR	-0.64739	-5.1	WS VAR	182	24	0.2	100		6	2019	1	4	21	24	WS VAR
2.7	WS VAR	20.8391	-6.12838	WS YOK	WS VAR	-0.410061	-2.7	WS VAR	180	20.8	0.2	100		6	2019	1	4	22	20.8	WS VAR
4.4	WS VAR	22.2418	-9.12563	WS YOK	WS VAR	-0.607524	-4.4	WS VAR	190	22.2	0.2	100		6	2019	1	4	23	22.2	WS VAR
4.1	WS VAR	25.4478	-7.53561	WS YOK	WS VAR	-0.502771	-4.1	WS VAR	190	25.4	0.2	100		6	2019	1	4	24	25.4	WS VAR
3.1	WS VAR	22.8429	-6.40556	WS YOK	WS VAR	-0.428322	-3.1	WS VAR	187	22.8	0.2	100		6	2019	1	4	25	22.8	WS VAR
4.1	WS VAR	22.7427	-8.37177	WS YOK	WS VAR	-0.557859	-4.1	WS VAR	188	22.7	0.2	100		6	2019	1	4	26	22.7	WS VAR
3	WS VAR	22.9431	-6.18237	WS YOK	WS VAR	-0.413618	-3	WS VAR	190	22.9	0.1	100		6	2019	1	4	27	22.9	WS VAR
3.9	WS VAR	23.444	-7.76559	WS YOK	WS VAR	-0.517923	-3.9	WS VAR	185	23.4	0.1	100		6	2019	1	4	28	23.4	WS VAR
4.4	WS VAR	20.5386	-9.82043	WS YOK	WS VAR	-0.653299	-4.4	WS VAR	190	20.5	0.1	100		6	2019	1	4	29	20.5	WS VAR
3	WS VAR	22.1416	-6.39575	WS YOK	WS VAR	-0.427676	-3	WS VAR	189	22.1	0.2	100		6	2019	1	4	30	22.1	WS VAR
3.9	WS VAR	20.7389	-8.70713	WS YOK	WS VAR	-0.579953	-3.9	WS VAR	193	20.7	0.2	100		6	2019	1	4	31	20.7	WS VAR
5	WS VAR	24.8466	-9.27076	WS YOK	WS VAR	-0.617086	-5	WS VAR	192	24.8	0.2	100		6	2019	1	4	32	24.8	WS VAR
3.4	WS VAR	24.6463	-6.50631	WS YOK	WS VAR	-0.43496	-3.4	WS VAR	191	24.6	0.2	100		6	2019	1	4	33	24.6	WS VAR
2.9	WS VAR	26.3495	-5.23858	WS YOK	WS VAR	-0.351439	-2.9	WS VAR	185	26.3	0.2	100		6	2019	1	4	34	26.3	WS VAR
2.8	WS VAR	23.2436	-5.71513	WS YOK	WS VAR	-0.382836	-2.8	WS VAR	185	23.2	0.1	100		6	2019	1	4	35	23.2	WS VAR
2	WS VAR	21.3401	-4.48107	WS YOK	WS VAR	-0.301534	-2	WS VAR	186	21.3	0.2	100		6	2019	1	4	36	21.3	WS VAR
3	WS VAR	18.5348	-7.56831	WS YOK	WS VAR	-0.504926	-3	WS VAR	189	18.5	0.2	100		6	2019	1	4	37	18.5	WS VAR
3.7	WS VAR	20.0376	-8.56076	WS YOK	WS VAR	-0.57031	-3.7	WS VAR	185	20	0.1	100		6	2019	1	4	38	20	WS VAR
2.4	WS VAR	22.6425	-5.05122	WS YOK	WS VAR	-0.339096	-2.4	WS VAR	187	22.6	0.1	100		6	2019	1	4	39	22.6	WS VAR
3.7	WS VAR	24.1453	-7.18796	WS YOK	WS VAR	-0.479868	-3.7	WS VAR	183	24.1	0.2	100		6	2019	1	4	40	24.1	WS VAR
3.3	WS VAR	20.9393	-7.3807	WS YOK	WS VAR	-0.492566	-3.3	WS VAR	182	20.9	0.3	100		6	2019	1	4	41	20.9	WS VAR
2.9	WS VAR	21.1397	-6.47177	WS YOK	WS VAR	-0.432684	-2.9	WS VAR	187	21.1	0.2	100		6	2019	1	4	42	21.1	WS VAR
5.9	WS VAR	19.7371	-13.2644	WS YOK	WS VAR	-0.880192	-5.9	WS VAR	190	19.7	0.1	100		6	2019	1	4	43	19.7	WS VAR
3.9	WS VAR	20.1378	-8.94791	WS YOK	WS VAR	-0.595816	-3.9	WS VAR	187	20.1	0.2	100		6	2019	1	4	44	20.1	WS VAR
3.9	WS VAR	21.1397	-8.55362	WS YOK	WS VAR	-0.56984	-3.9	WS VAR	190	21.1	0.2	100		6	2019	1	4	45	21.1	WS VAR
4.3	WS VAR	19.2361	-10.2104	WS YOK	WS VAR	-0.678992	-4.3	WS VAR	195	19.2	0.2	100		6	2019	1	4	46	19.2	WS VAR
2.3	WS VAR	22.2418	-4.93162	WS YOK	WS VAR	-0.331217	-2.3	WS VAR	190	22.2	0.3	100		6	2019	1	4	47	22.2	WS VAR
2.5	WS VAR	24.6463	-4.84015	WS YOK	WS VAR	-0.325191	-2.5	WS VAR	189	24.6	0.3	100		6	2019	1	4	48	24.6	WS VAR
5.8	WS VAR	23.1435	-11.3283	WS YOK	WS VAR	-0.752636	-5.8	WS VAR	191	23.1	0.2	100		6	2019	1	4	49	23.1	WS VAR
5.8	WS VAR	18.635	-13.7462	WS YOK	WS VAR	-0.911935	-5.8	WS VAR	193	18.6	0.2	100		6	2019	1	4	50	18.6	WS VAR
3.4	WS VAR	20.0376	-7.91109	WS YOK	WS VAR	-0.527509	-3.4	WS VAR	196	20	0.2	100		6	2019	1	4	51	20	WS VAR
4.2	WS VAR	20.7389	-9.3253	WS YOK	WS VAR	-0.620679	-4.2	WS VAR	193	20.7	0.3	100		6	2019	1	4	52	20.7	WS VAR
5.2	WS VAR	23.6444	-10.0594	WS YOK	WS VAR	-0.669042	-5.2	WS VAR	187	23.6	0.3	100		6	2019	1	4	53	23.6	WS VAR
6.5	WS VAR	22.5423	-12.8466	WS YOK	WS VAR	-0.852664	-6.5	WS VAR	164	22.5	0.4	100		6	2019	1	4	54	22.5	WS VAR
5.1	WS VAR	19.0357	-12.0302	WS YOK	WS VAR	-0.798881	-5.1	WS VAR	167	19	0.3	100		6	2019	1	4	55	19	WS VAR
3.9	WS VAR	18.0339	-9.9057	WS YOK	WS VAR	-0.658916	-3.9	WS VAR	188	18	0.3	100		6	2019	1	4	56	18	WS VAR
4.9	WS VAR	17.6331	-12.4302	WS YOK	WS VAR	-0.825234	-4.9	WS VAR	194	17.6	0.3	100		6	2019	1	4	57	17.6	WS VAR
3.8	WS VAR	17.9337	-9.72193	WS YOK	WS VAR	-0.64681	-3.8	WS VAR	194	17.9	0.3	100		6	2019	1	4	58	17.9	WS VAR
3.2	WS VAR	20.8391	-7.20207	WS YOK	WS VAR	-0.480797	-3.2	WS VAR	193	20.8	0.3	100		6	2019	1	4	59	20.8	WS VAR
2.9	WS VAR	19.6369	-6.94121	WS YOK	WS VAR	-0.463611	-2.9	WS VAR	194	19.6	0.3	100		7	2019	1	4	0	19.6	WS VAR
4	WS VAR	21.841	-8.49558	WS YOK	WS VAR	-0.566015	-4	WS VAR	198	21.8	0.3	100		7	2019	1	4	1	21.8	WS VAR
3.3	WS VAR	23.2436	-6.68656	WS YOK	WS VAR	-0.446835	-3.3	WS VAR	194	23.2	0.4	100		7	2019	1	4	2	23.2	WS VAR
5.1	WS VAR	23.0433	-10.1179	WS YOK	WS VAR	-0.672895	-5.1	WS VAR	172	23	0.5	100		7	2019	1	4	3	23	WS VAR
3.7	WS VAR	18.4346	-9.24843	WS YOK	WS VAR	-0.615615	-3.7	WS VAR	172	18.4	0.5	100		7	2019	1	4	4	18.4	WS VAR
3.5	WS VAR	15.8297	-10.1087	WS YOK	WS VAR	-0.67229	-3.5	WS VAR	189	15.8	0.4	100		7	2019	1	4	5	15.8	WS VAR
2.6	WS VAR	18.9356	-6.47739	WS YOK	WS VAR	-0.433054	-2.6	WS VAR	198	18.9	0.4	100		7	2019	1	4	6	18.9	WS VAR
5.3	WS VAR	17.2324	-13.6026	WS YOK	WS VAR	-0.902475	-5.3	WS VAR	199	17.2	0.4	100		7	2019	1	4	7	17.2	WS VAR
4	WS VAR	23.0433	-8.08137	WS YOK	WS VAR	-0.538727	-4	WS VAR	194	23	0.4	100		7	2019	1	4	8	23	WS VAR
3.4	WS VAR	21.1397	-7.52332	WS YOK	WS VAR	-0.501962	-3.4	WS VAR	197	21.1	0.4	100		7	2019	1	4	9	21.1	WS VAR
3.3	WS VAR	21.841	-7.09278	WS YOK	WS VAR	-0.473597	-3.3	WS VAR	188	21.8	0.4	100		7	2019	1	4	10	21.8	WS VAR
3.7	WS VAR	19.3363	-8.84872	WS YOK	WS VAR	-0.589281	-3.7	WS VAR	177	19.3	0.4	100		7	2019	1	4	11	19.3	WS VAR
4.2	WS VAR	18.0339	-10.5996	WS YOK	WS VAR	-0.704629	-4.2	WS VAR	195	18	0.4	100		7	2019	1	4	12	18	WS VAR
2.3	WS VAR	17.032	-6.37543	WS YOK	WS VAR	-0.426337	-2.3	WS VAR	193	17	0.4	100		7	2019	1	4	13	17	WS VAR
4.8	WS VAR	20.1378	-10.8254	WS YOK	WS VAR	-0.719505	-4.8	WS VAR	198	20.1	0.4	100		7	2019	1	4	14	20.1	WS VAR
4.3	WS VAR	21.1397	-9.36314	WS YOK	WS VAR	-0.623172	-4.3	WS VAR	198	21.1	0.4	100		7	2019	1	4	15	21.1	WS VAR
4.1	WS VAR	20.1378	-9.37113	WS YOK	WS VAR	-0.623698	-4.1	WS VAR	185	20.1	0.4	100		7	2019	1	4	16	20.1	WS VAR
3.1	WS VAR	20.7389	-7.02108	WS YOK	WS VAR	-0.468873	-3.1	WS VAR	196	20.7	0.4	100		7	2019	1	4	17	20.7	WS VAR
2.9	WS VAR	19.2361	-7.07796	WS YOK	WS VAR	-0.472621	-2.9	WS VAR	193	19.2	0.4	100		7	2019	1	4	18	19.2	WS VAR
3	WS VAR	22.7427	-6.23439	WS YOK	WS VAR	-0.417045	-3	WS VAR	202	22.7	0.4	100		7	2019	1	4	19	22.7	WS VAR
4	WS VAR	20.8391	-8.8743	WS YOK	WS VAR	-0.590966	-4	WS VAR	201	20.8	0.4	100		7	2019	1	4	20	20.8	WS VAR
2.5	WS VAR	22.9431	-5.18822	WS YOK	WS VAR	-0.348122	-2.5	WS VAR	198	22.9	0.4	100		7	2019	1	4	21	22.9	WS VAR
2.9	WS VAR	22.5423	-6.08689	WS YOK	WS VAR	-0.407328	-2.9	WS VAR	194	22.5	0.4	100		7	2019	1	4	22	22.5	WS VAR
5.1	WS VAR	22.3419	-10.4076	WS YOK	WS VAR	-0.691982	-5.1	WS VAR	196	22.3	0.5	100		7	2019	1	4	23	22.3	WS VAR
4.6	WS VAR	19.9374	-10.5094	WS YOK	WS VAR	-0.698692	-4.6	WS VAR	198	19.9	0.4	100		7	2019	1	4	24	19.9	WS VAR
4	WS VAR	20.1378	-9.15996	WS YOK	WS VAR	-0.609786	-4	WS VAR	200	20.1	0.5	100		7	2019	1	4	25	20.1	WS VAR
4.6	WS VAR	18.2342	-11.3961	WS YOK	WS VAR	-0.757105	-4.6	WS VAR	203	18.2	0.4	100		7	2019	1	4	26	18.2	WS VAR
3.6	WS VAR	19.1359	-8.71038	WS YOK	WS VAR	-0.580167	-3.6	WS VAR	198	19.1	0.5	100		7	2019	1	4	27	19.1	WS VAR
5	WS VAR	16.1303	-13.6969	WS YOK	WS VAR	-0.908684	-5	WS VAR	195	16.1	0.5	100		7	2019	1	4	28	16.1	WS VAR
3.8	WS VAR	20.7389	-8.49939	WS YOK	WS VAR	-0.566267	-3.8	WS VAR	199	20.7	0.6	100		7	2019	1	4	29	20.7	WS VAR
3.4	WS VAR	21.1397	-7.52332	WS YOK	WS VAR	-0.501962	-3.4	WS VAR	194	21.1	0.6	100		7	2019	1	4	30	21.1	WS VAR
3.4	WS VAR	19.7371	-8.02381	WS YOK	WS VAR	-0.534935	-3.4	WS VAR	193	19.7	0.6	100		7	2019	1	4	31	19.7	WS VAR
2.7	WS VAR	18.3344	-6.92263	WS YOK	WS VAR	-0.462387	-2.7	WS VAR	197	18.3	0.6	100		7	2019	1	4	32	18.3	WS VAR
3.8	WS VAR	20.7389	-8.49939	WS YOK	WS VAR	-0.566267	-3.8	WS VAR	203	20.7	0.7	100		7	2019	1	4	33	20.7	WS VAR
4.6	WS VAR	21.4403	-9.83383	WS YOK	WS VAR	-0.654182	-4.6	WS VAR	198	21.4	0.6	100		7	2019	1	4	34	21.4	WS VAR
6.1	WS VAR	21.3401	-12.7474	WS YOK	WS VAR	-0.846131	-6.1	WS VAR	193	21.3	0.6	100		7	2019	1	4	35	21.3	WS VAR
5.2	WS VAR	18.8354	-12.3578	WS YOK	WS VAR	-0.820465	-5.2	WS VAR	199	18.8	0.5	100		7	2019	1	4	36	18.8	WS VAR
2.6	WS VAR	16.7314	-7.28344	WS YOK	WS VAR	-0.486158	-2.6	WS VAR	201	16.7	0.6	100		7	2019	1	4	37	16.7	WS VAR
4.2	WS VAR	19.5367	-9.85193	WS YOK	WS VAR	-0.655374	-4.2	WS VAR	199	19.5	0.6	100		7	2019	1	4	38	19.5	WS VAR
3.8	WS VAR	19.4365	-9.02671	WS YOK	WS VAR	-0.601007	-3.8	WS VAR	198	19.4	0.7	100		7	2019	1	4	39	19.4	WS VAR
3.9	WS VAR	18.0339	-9.9057	WS YOK	WS VAR	-0.658916	-3.9	WS VAR	196	18	0.6	100		7	2019	1	4	40	18	WS VAR
4.4	WS VAR	20.4384	-9.86459	WS YOK	WS VAR	-0.656208	-4.4	WS VAR	189	20.4	0.5	100		7	2019	1	4	41	20.4	WS VAR
2.8	WS VAR	21.2399	-6.23064	WS YOK	WS VAR	-0.416798	-2.8	WS VAR	201	21.2	0.7	100		7	2019	1	4	42	21.2	WS VAR
4.4	WS VAR	21.9412	-9.24106	WS YOK	WS VAR	-0.615129	-4.4	WS VAR	202	21.9	0.8	100		7	2019	1	4	43	21.9	WS VAR
3	WS VAR	21.3401	-6.62418	WS YOK	WS VAR	-0.442725	-3	WS VAR	203	21.3	0.7	100		7	2019	1	4	44	21.3	WS VAR
5.3	WS VAR	17.6331	-13.3289	WS YOK	WS VAR	-0.88444	-5.3	WS VAR	200	17.6	0.7	100		7	2019	1	4	45	17.6	WS VAR
3	WS VAR	19.4365	-7.23711	WS YOK	WS VAR	-0.483106	-3	WS VAR	202	19.4	0.7	100		7	2019	1	4	46	19.4	WS VAR
2.7	WS VAR	21.3401	-5.99065	WS YOK	WS VAR	-0.400987	-2.7	WS VAR	200	21.3	0.7	100		7	2019	1	4	47	21.3	WS VAR
4.5	WS VAR	21.7408	-9.51466	WS YOK	WS VAR	-0.633154	-4.5	WS VAR	201	21.7	0.7	100		7	2019	1	4	48	21.7	WS VAR
2.6	WS VAR	23.1435	-5.34356	WS YOK	WS VAR	-0.358356	-2.6	WS VAR	195	23.1	0.8	100		7	2019	1	4	49	23.1	WS VAR
4.3	WS VAR	20.238	-9.74636	WS YOK	WS VAR	-0.648419	-4.3	WS VAR	198	20.2	0.8	100		7	2019	1	4	50	20.2	WS VAR
2.9	WS VAR	19.9374	-6.84202	WS YOK	WS VAR	-0.457077	-2.9	WS VAR	207	19.9	0.8	100		7	2019	1	4	51	19.9	WS VAR
4.6	WS VAR	21.1397	-9.96195	WS YOK	WS VAR	-0.662623	-4.6	WS VAR	203	21.1	0.6	100		7	2019	1	4	52	21.1	WS VAR
3.8	WS VAR	18.8354	-9.2926	WS YOK	WS VAR	-0.618525	-3.8	WS VAR	207	18.8	0.6	100		7	2019	1	4	53	18.8	WS VAR
3.4	WS VAR	17.9337	-8.7731	WS YOK	WS VAR	-0.584299	-3.4	WS VAR	201	17.9	0.6	100		7	2019	1	4	54	17.9	WS VAR
3.6	WS VAR	20.8391	-8.04504	WS YOK	WS VAR	-0.536333	-3.6	WS VAR	206	20.8	0.7	100		7	2019	1	4	55	20.8	WS VAR
5.1	WS VAR	19.7371	-11.6453	WS YOK	WS VAR	-0.773521	-5.1	WS VAR	201	19.7	0.8	100		7	2019	1	4	56	19.7	WS VAR
3.2	WS VAR	20.238	-7.40364	WS YOK	WS VAR	-0.494077	-3.2	WS VAR	200	20.2	0.7	100		7	2019	1	4	57	20.2	WS VAR
2.9	WS VAR	20.6387	-6.62112	WS YOK	WS VAR	-0.442524	-2.9	WS VAR	203	20.6	0.8	100		7	2019	1	4	58	20.6	WS VAR
3.3	WS VAR	21.9412	-7.06216	WS YOK	WS VAR	-0.47158	-3.3	WS VAR	207	21.9	0.7	100		7	2019	1	4	59	21.9	WS VAR
4.6	WS VAR	22.2418	-9.50764	WS YOK	WS VAR	-0.632692	-4.6	WS VAR	201	22.2	0.9	100		8	2019	1	4	0	22.2	WS VAR
3.6	WS VAR	22.4421	-7.50473	WS YOK	WS VAR	-0.500737	-3.6	WS VAR	204	22.4	0.9	100		8	2019	1	4	1	22.4	WS VAR
4.1	WS VAR	20.1378	-9.37113	WS YOK	WS VAR	-0.623698	-4.1	WS VAR	204	20.1	0.8	100		8	2019	1	4	2	20.1	WS VAR
3.7	WS VAR	21.0395	-8.18022	WS YOK	WS VAR	-0.545239	-3.7	WS VAR	203	21	0.8	100		8	2019	1	4	3	21	WS VAR
5.3	WS VAR	22.5423	-10.6914	WS YOK	WS VAR	-0.710678	-5.3	WS VAR	200	22.5	0.8	100		8	2019	1	4	4	22.5	WS VAR
3.5	WS VAR	20.4384	-7.97942	WS YOK	WS VAR	-0.53201	-3.5	WS VAR	202	20.4	0.9	100		8	2019	1	4	5	20.4	WS VAR
3.8	WS VAR	21.3401	-8.27609	WS YOK	WS VAR	-0.551555	-3.8	WS VAR	207	21.3	0.9	100		8	2019	1	4	6	21.3	WS VAR
2.8	WS VAR	22.1416	-5.98777	WS YOK	WS VAR	-0.400797	-2.8	WS VAR	203	22.1	0.8	100		8	2019	1	4	7	22.1	WS VAR
2.6	WS VAR	20.1378	-6.10786	WS YOK	WS VAR	-0.408709	-2.6	WS VAR	204	20.1	0.8	100		8	2019	1	4	8	20.1	WS VAR
2.2	WS VAR	18.9356	-5.51965	WS YOK	WS VAR	-0.369957	-2.2	WS VAR	201	18.9	0.8	100		8	2019	1	4	9	18.9	WS VAR
4	WS VAR	18.5348	-9.88681	WS YOK	WS VAR	-0.657672	-4	WS VAR	203	18.5	0.8	100		8	2019	1	4	10	18.5	WS VAR
4.7	WS VAR	18.8354	-11.2841	WS YOK	WS VAR	-0.749729	-4.7	WS VAR	208	18.8	0.9	100		8	2019	1	4	11	18.8	WS VAR
6	WS VAR	20.3382	-13.1101	WS YOK	WS VAR	-0.870026	-6	WS VAR	208	20.3	0.9	100		8	2019	1	4	12	20.3	WS VAR
3.5	WS VAR	20.5386	-7.94298	WS YOK	WS VAR	-0.529609	-3.5	WS VAR	216	20.5	0.8	100		8	2019	1	4	13	20.5	WS VAR
6.8	WS VAR	17.9337	-16.3258	WS YOK	WS VAR	-1.08188	-6.8	WS VAR	212	17.9	0.8	100		8	2019	1	4	14	17.9	WS VAR
3.6	WS VAR	19.6369	-8.50364	WS YOK	WS VAR	-0.566547	-3.6	WS VAR	208	19.6	0.8	100		8	2019	1	4	15	19.6	WS VAR
2	WS VAR	18.134	-5.24919	WS YOK	WS VAR	-0.352139	-2	WS VAR	211	18.1	0.9	100		8	2019	1	4	16	18.1	WS VAR
5.5	WS VAR	20.4384	-12.0779	WS YOK	WS VAR	-0.802023	-5.5	WS VAR	213	20.4	1.1	100		8	2019	1	4	17	20.4	WS VAR
2.9	WS VAR	19.4365	-7.00893	WS YOK	WS VAR	-0.468073	-2.9	WS VAR	204	19.4	1	100		8	2019	1	4	18	19.4	WS VAR
4.1	WS VAR	19.3363	-9.72802	WS YOK	WS VAR	-0.647211	-4.1	WS VAR	205	19.3	1	100		8	2019	1	4	19	19.3	WS VAR
3.8	WS VAR	21.0395	-8.38627	WS YOK	WS VAR	-0.558814	-3.8	WS VAR	206	21	1	100		8	2019	1	4	20	21	WS VAR
2.6	WS VAR	21.1397	-5.83027	WS YOK	WS VAR	-0.390421	-2.6	WS VAR	208	21.1	1	100		8	2019	1	4	21	21.1	WS VAR
2.5	WS VAR	19.1359	-6.17721	WS YOK	WS VAR	-0.413278	-2.5	WS VAR	205	19.1	1	100		8	2019	1	4	22	19.1	WS VAR
5.2	WS VAR	19.8372	-11.7967	WS YOK	WS VAR	-0.783496	-5.2	WS VAR	207	19.8	0.9	100		8	2019	1	4	23	19.8	WS VAR
3.4	WS VAR	18.7352	-8.42365	WS YOK	WS VAR	-0.561277	-3.4	WS VAR	208	18.7	0.9	100		8	2019	1	4	24	18.7	WS VAR
2.9	WS VAR	21.0395	-6.50111	WS YOK	WS VAR	-0.434617	-2.9	WS VAR	211	21	1	100		8	2019	1	4	25	21	WS VAR
3.3	WS VAR	18.5348	-8.27499	WS YOK	WS VAR	-0.551483	-3.3	WS VAR	212	18.5	1	100		8	2019	1	4	26	18.5	WS VAR
3	WS VAR	19.0357	-7.3807	WS YOK	WS VAR	-0.492566	-3	WS VAR	209	19	1	100		8	2019	1	4	27	19	WS VAR
3.6	WS VAR	20.9393	-8.00902	WS YOK	WS VAR	-0.533961	-3.6	WS VAR	210	20.9	0.9	100		8	2019	1	4	28	20.9	WS VAR
4.5	WS VAR	20.4384	-10.0698	WS YOK	WS VAR	-0.669728	-4.5	WS VAR	209	20.4	1	100		8	2019	1	4	29	20.4	WS VAR
5.3	WS VAR	15.9299	-14.5755	WS YOK	WS VAR	-0.966568	-5.3	WS VAR	215	15.9	0.9	100		8	2019	1	4	30	15.9	WS VAR
2.8	WS VAR	17.1322	-7.63762	WS YOK	WS VAR	-0.509492	-2.8	WS VAR	208	17.1	0.9	100		8	2019	1	4	31	17.1	WS VAR
2.5	WS VAR	18.7352	-6.30332	WS YOK	WS VAR	-0.421586	-2.5	WS VAR	212	18.7	0.9	100		8	2019	1	4	32	18.7	WS VAR
4.3	WS VAR	19.0357	-10.3086	WS YOK	WS VAR	-0.685458	-4.3	WS VAR	209	19	0.9	100		8	2019	1	4	33	19	WS VAR
3.1	WS VAR	17.8335	-8.09198	WS YOK	WS VAR	-0.539426	-3.1	WS VAR	215	17.8	0.9	100		8	2019	1	4	34	17.8	WS VAR
3.3	WS VAR	19.6369	-7.83988	WS YOK	WS VAR	-0.522817	-3.3	WS VAR	210	19.6	1	100		8	2019	1	4	35	19.6	WS VAR
3.2	WS VAR	20.7389	-7.23491	WS YOK	WS VAR	-0.482961	-3.2	WS VAR	212	20.7	1	100		8	2019	1	4	36	20.7	WS VAR
4.6	WS VAR	20.9393	-10.0492	WS YOK	WS VAR	-0.668372	-4.6	WS VAR	210	20.9	0.9	100		8	2019	1	4	37	20.9	WS VAR
2.5	WS VAR	20.7389	-5.71892	WS YOK	WS VAR	-0.383085	-2.5	WS VAR	207	20.7	1	100		8	2019	1	4	38	20.7	WS VAR
4.1	WS VAR	16.6312	-11.1611	WS YOK	WS VAR	-0.741623	-4.1	WS VAR	209	16.6	0.9	100		8	2019	1	4	39	16.6	WS VAR
6.6	WS VAR	16.2305	-17.3328	WS YOK	WS VAR	-1.14823	-6.6	WS VAR	207	16.2	0.9	100		8	2019	1	4	40	16.2	WS VAR
4.7	WS VAR	15.7295	-13.2593	WS YOK	WS VAR	-0.879858	-4.7	WS VAR	217	15.7	0.9	100		8	2019	1	4	41	15.7	WS VAR
3.1	WS VAR	15.9299	-8.98798	WS YOK	WS VAR	-0.598456	-3.1	WS VAR	210	15.9	0.9	100		8	2019	1	4	42	15.9	WS VAR
3.4	WS VAR	19.1359	-8.25907	WS YOK	WS VAR	-0.550434	-3.4	WS VAR	216	19.1	1	100		8	2019	1	4	43	19.1	WS VAR
4.2	WS VAR	16.2305	-11.6605	WS YOK	WS VAR	-0.774525	-4.2	WS VAR	214	16.2	0.9	100		8	2019	1	4	44	16.2	WS VAR
3	WS VAR	17.4327	-8.0162	WS YOK	WS VAR	-0.534433	-3	WS VAR	218	17.4	0.9	100		8	2019	1	4	45	17.4	WS VAR
3.1	WS VAR	17.2324	-8.35518	WS YOK	WS VAR	-0.556766	-3.1	WS VAR	210	17.2	0.9	100		8	2019	1	4	46	17.2	WS VAR
3.1	WS VAR	18.5348	-7.80496	WS YOK	WS VAR	-0.520517	-3.1	WS VAR	207	18.5	1	100		8	2019	1	4	47	18.5	WS VAR
2.8	WS VAR	18.2342	-7.20207	WS YOK	WS VAR	-0.480797	-2.8	WS VAR	214	18.2	0.9	100		8	2019	1	4	48	18.2	WS VAR
2.8	WS VAR	16.7314	-7.8092	WS YOK	WS VAR	-0.520796	-2.8	WS VAR	209	16.7	1	100		8	2019	1	4	49	16.7	WS VAR
2.8	WS VAR	16.0301	-8.12857	WS YOK	WS VAR	-0.541837	-2.8	WS VAR	208	16	0.9	100		8	2019	1	4	50	16	WS VAR
2.4	WS VAR	16.0301	-7.03179	WS YOK	WS VAR	-0.469579	-2.4	WS VAR	208	16	1	100		8	2019	1	4	51	16	WS VAR
2.9	WS VAR	16.531	-8.16144	WS YOK	WS VAR	-0.544002	-2.9	WS VAR	214	16.5	1	100		8	2019	1	4	52	16.5	WS VAR
3.6	WS VAR	19.0357	-8.75293	WS YOK	WS VAR	-0.582971	-3.6	WS VAR	209	19	1	100		8	2019	1	4	53	19	WS VAR
3.8	WS VAR	16.9318	-10.2477	WS YOK	WS VAR	-0.681445	-3.8	WS VAR	208	16.9	1	100		8	2019	1	4	54	16.9	WS VAR
4.1	WS VAR	16.1303	-11.4738	WS YOK	WS VAR	-0.762227	-4.1	WS VAR	239	16.1	0.7	100		9	2019	1	4	9	16.1	WS VAR
1.6	WS VAR	15.9299	-4.79397	WS YOK	WS VAR	-0.322148	-1.6	WS VAR	179	15.9	0.5	90		19	2019	1	4	54	15.9	WS VAR
1.5	WS VAR	16.0301	-4.47423	WS YOK	WS VAR	-0.301083	-1.5	WS VAR	180	16	0.6	90		19	2019	1	4	55	16	WS VAR
2.3	WS VAR	16.2305	-6.67468	WS YOK	WS VAR	-0.446052	-2.3	WS VAR	176	16.2	0.4	90		19	2019	1	4	56	16.2	WS VAR
1.7	WS VAR	15.8297	-5.11573	WS YOK	WS VAR	-0.343346	-1.7	WS VAR	179	15.8	0.6	90		19	2019	1	4	57	15.8	WS VAR
3.6	WS VAR	17.1322	-9.64766	WS YOK	WS VAR	-0.641917	-3.6	WS VAR	191	17.1	0	94		10	2019	1	5	37	17.1	WS VAR
2.2	WS VAR	17.1322	-6.07632	WS YOK	WS VAR	-0.406631	-2.2	WS VAR	191	17.1	0.8	90		11	2019	1	5	20	17.1	WS VAR
2.2	WS VAR	15.7295	-6.59209	WS YOK	WS VAR	-0.440611	-2.2	WS VAR	209	15.7	-1	100		15	2019	1	5	45	15.7	WS VAR
2.5	WS VAR	16.2305	-7.22305	WS YOK	WS VAR	-0.48218	-2.5	WS VAR	212	16.2	-1	100		15	2019	1	5	46	16.2	WS VAR
2	WS VAR	17.5329	-5.42288	WS YOK	WS VAR	-0.363581	-2	WS VAR	209	17.5	-1	100		15	2019	1	5	47	17.5	WS VAR
1.4	WS VAR	16.531	-4.05748	WS YOK	WS VAR	-0.273627	-1.4	WS VAR	207	16.5	-1	100		15	2019	1	5	50	16.5	WS VAR
2	WS VAR	16.2305	-5.8409	WS YOK	WS VAR	-0.391121	-2	WS VAR	208	16.2	-0.9	100		15	2019	1	5	51	16.2	WS VAR
1.7	WS VAR	17.2324	-4.71089	WS YOK	WS VAR	-0.316674	-1.7	WS VAR	205	17.2	-0.8	100		15	2019	1	5	53	17.2	WS VAR
2.8	WS VAR	16.1303	-8.08137	WS YOK	WS VAR	-0.538727	-2.8	WS VAR	208	16.1	-0.8	100		15	2019	1	5	54	16.1	WS VAR
2	WS VAR	16.0301	-5.9109	WS YOK	WS VAR	-0.395733	-2	WS VAR	225	16	-1.6	100		16	2019	1	5	24	16	WS VAR
2	WS VAR	16.7314	-5.67283	WS YOK	WS VAR	-0.380049	-2	WS VAR	135	16.7	-3.9	90		7	2019	1	6	11	16.7	WS VAR
2.4	WS VAR	16.3307	-6.90921	WS YOK	WS VAR	-0.461504	-2.4	WS VAR	117	16.3	-4	90		7	2019	1	6	13	16.3	WS VAR
3.6	WS VAR	16.2305	-10.138	WS YOK	WS VAR	-0.674223	-3.6	WS VAR	132	16.2	-4.2	90		7	2019	1	6	16	16.2	WS VAR
1.4	WS VAR	18.4346	-3.64394	WS YOK	WS VAR	-0.246382	-1.4	WS VAR	135	18.4	-4.2	91		7	2019	1	6	17	18.4	WS VAR
2.2	WS VAR	18.635	-5.60534	WS YOK	WS VAR	-0.375602	-2.2	WS VAR	131	18.6	-4.1	91		7	2019	1	6	18	18.6	WS VAR
2.2	WS VAR	18.0339	-5.78482	WS YOK	WS VAR	-0.387427	-2.2	WS VAR	136	18	-4.3	92		7	2019	1	6	19	18	WS VAR
2.7	WS VAR	20.0376	-6.36222	WS YOK	WS VAR	-0.425467	-2.7	WS VAR	135	20	-4	92		7	2019	1	6	20	20	WS VAR
1.2	WS VAR	17.7333	-3.24951	WS YOK	WS VAR	-0.220397	-1.2	WS VAR	137	17.7	-4.1	91		7	2019	1	6	21	17.7	WS VAR
4.2	WS VAR	16.531	-11.4692	WS YOK	WS VAR	-0.761924	-4.2	WS VAR	128	16.5	-4.1	91		7	2019	1	6	22	16.5	WS VAR
1.7	WS VAR	16.3307	-4.96354	WS YOK	WS VAR	-0.333319	-1.7	WS VAR	132	16.3	-4.2	92		7	2019	1	6	23	16.3	WS VAR
2.5	WS VAR	16.3307	-7.18121	WS YOK	WS VAR	-0.479423	-2.5	WS VAR	127	16.3	-4.1	91		7	2019	1	6	24	16.3	WS VAR
4.5	WS VAR	18.7352	-10.9009	WS YOK	WS VAR	-0.72448	-4.5	WS VAR	127	18.7	-4.1	92		7	2019	1	6	25	18.7	WS VAR
2.9	WS VAR	17.8335	-7.60161	WS YOK	WS VAR	-0.50712	-2.9	WS VAR	126	17.8	-3.9	92		7	2019	1	6	26	17.8	WS VAR
2.3	WS VAR	16.3307	-6.63576	WS YOK	WS VAR	-0.443488	-2.3	WS VAR	140	16.3	-3.9	91		7	2019	1	6	28	16.3	WS VAR
8.4	WS VAR	16.3307	-21.101	WS YOK	WS VAR	-1.39648	-8.4	WS VAR	132	16.3	-3.2	92		7	2019	1	6	29	16.3	WS VAR
4.5	WS VAR	16.531	-12.203	WS YOK	WS VAR	-0.810268	-4.5	WS VAR	131	16.5	-3.7	90		7	2019	1	6	30	16.5	WS VAR
7.6	WS VAR	17.6331	-18.2098	WS YOK	WS VAR	-1.206	-7.6	WS VAR	130	17.6	-3.8	90		7	2019	1	6	32	17.6	WS VAR
8.1	WS VAR	18.635	-18.3402	WS YOK	WS VAR	-1.21459	-8.1	WS VAR	137	18.6	-3.1	90		8	2019	1	6	37	18.6	WS VAR
6.3	WS VAR	18.635	-14.7807	WS YOK	WS VAR	-0.980089	-6.3	WS VAR	181	18.6	-2.6	92		8	2019	1	6	54	18.6	WS VAR
4.1	WS VAR	18.0339	-10.3693	WS YOK	WS VAR	-0.689461	-4.1	WS VAR	184	18	-3.2	93		9	2019	1	6	2	18	WS VAR
4.1	WS VAR	15.5292	-11.8729	WS YOK	WS VAR	-0.788521	-4.1	WS VAR	148	15.5	-2.7	94		9	2019	1	6	5	15.5	WS VAR
2.4	WS VAR	16.1303	-6.99046	WS YOK	WS VAR	-0.466856	-2.4	WS VAR	175	16.1	-3.1	93		9	2019	1	6	11	16.1	WS VAR
9.9	WS VAR	16.6312	-23.7582	WS YOK	WS VAR	-1.57154	-9.9	WS VAR	154	16.6	-2.7	95		9	2019	1	6	14	16.6	WS VAR
3.9	WS VAR	16.2305	-10.9049	WS YOK	WS VAR	-0.724748	-3.9	WS VAR	185	16.2	-3.1	94		9	2019	1	6	17	16.2	WS VAR
5.2	WS VAR	17.2324	-13.3755	WS YOK	WS VAR	-0.887509	-5.2	WS VAR	174	17.2	-3	95		9	2019	1	6	18	17.2	WS VAR
9.9	WS VAR	18.9356	-21.3854	WS YOK	WS VAR	-1.41521	-9.9	WS VAR	195	18.9	-2.9	97		9	2019	1	6	19	18.9	WS VAR
8.6	WS VAR	18.9356	-19.0298	WS YOK	WS VAR	-1.26002	-8.6	WS VAR	131	18.9	-2.8	95		9	2019	1	6	20	18.9	WS VAR
5.6	WS VAR	16.1303	-15.1268	WS YOK	WS VAR	-1.00289	-5.6	WS VAR	101	16.1	-2.6	94		9	2019	1	6	21	16.1	WS VAR
5.8	WS VAR	23.1435	-11.3283	WS YOK	WS VAR	-0.752636	-5.8	WS VAR	171	23.1	-2.8	95		9	2019	1	6	31	23.1	WS VAR
5.9	WS VAR	15.6293	-16.2635	WS YOK	WS VAR	-1.07778	-5.9	WS VAR	177	15.6	-3.2	94		9	2019	1	6	35	15.6	WS VAR
8.8	WS VAR	22.4421	-16.8028	WS YOK	WS VAR	-1.11331	-8.8	WS VAR	171	22.4	-2.9	96		9	2019	1	6	36	22.4	WS VAR
2	WS VAR	15.5292	-6.09337	WS YOK	WS VAR	-0.407754	-2	WS VAR	183	15.5	-3.3	95		9	2019	1	6	40	15.5	WS VAR
2	WS VAR	16.2305	-5.8409	WS YOK	WS VAR	-0.391121	-2	WS VAR	180	16.2	-3.1	97		9	2019	1	6	41	16.2	WS VAR
2.9	WS VAR	17.2324	-7.85024	WS YOK	WS VAR	-0.5235	-2.9	WS VAR	176	17.2	-3.1	97		9	2019	1	6	42	17.2	WS VAR
3.6	WS VAR	16.8316	-9.8058	WS YOK	WS VAR	-0.652335	-3.6	WS VAR	162	16.8	-3.2	96		9	2019	1	6	43	16.8	WS VAR
3.9	WS VAR	16.7314	-10.6078	WS YOK	WS VAR	-0.705173	-3.9	WS VAR	161	16.7	-3.2	95		9	2019	1	6	44	16.7	WS VAR
4.7	WS VAR	21.2399	-10.1162	WS YOK	WS VAR	-0.672782	-4.7	WS VAR	147	21.2	-3	96		9	2019	1	6	45	21.2	WS VAR
4	WS VAR	16.9318	-10.738	WS YOK	WS VAR	-0.713751	-4	WS VAR	176	16.9	-3.4	95		9	2019	1	6	48	16.9	WS VAR
3.6	WS VAR	16.1303	-10.1956	WS YOK	WS VAR	-0.678015	-3.6	WS VAR	175	16.1	-3.2	97		9	2019	1	6	49	16.1	WS VAR
6.9	WS VAR	17.7333	-16.6919	WS YOK	WS VAR	-1.106	-6.9	WS VAR	176	17.7	-3.2	96		9	2019	1	6	50	17.7	WS VAR
3.8	WS VAR	17.9337	-9.72193	WS YOK	WS VAR	-0.64681	-3.8	WS VAR	182	17.9	-3.4	96		9	2019	1	6	51	17.9	WS VAR
5.7	WS VAR	21.6406	-11.8476	WS YOK	WS VAR	-0.786854	-5.7	WS VAR	181	21.6	-3.3	97		9	2019	1	6	52	21.6	WS VAR
6.3	WS VAR	18.0339	-15.209	WS YOK	WS VAR	-1.00831	-6.3	WS VAR	165	18	-3.3	97		9	2019	1	6	53	18	WS VAR
4.4	WS VAR	16.531	-11.9596	WS YOK	WS VAR	-0.794231	-4.4	WS VAR	177	16.5	-3.5	97		9	2019	1	6	56	16.5	WS VAR
3.5	WS VAR	16.0301	-9.99295	WS YOK	WS VAR	-0.664665	-3.5	WS VAR	178	16	-3.3	97		9	2019	1	6	57	16	WS VAR
3.2	WS VAR	15.7295	-9.36442	WS YOK	WS VAR	-0.623256	-3.2	WS VAR	160	15.7	-3.3	95		10	2019	1	6	0	15.7	WS VAR
3.4	WS VAR	20.6387	-7.69481	WS YOK	WS VAR	-0.51326	-3.4	WS VAR	187	20.6	-3.2	96		10	2019	1	6	3	20.6	WS VAR
5	WS VAR	17.2324	-12.9181	WS YOK	WS VAR	-0.857376	-5	WS VAR	170	17.2	-3.2	95		10	2019	1	6	6	17.2	WS VAR
4.1	WS VAR	17.3325	-10.7507	WS YOK	WS VAR	-0.714588	-4.1	WS VAR	177	17.3	-3.4	96		10	2019	1	6	17	17.3	WS VAR
4.5	WS VAR	17.6331	-11.5154	WS YOK	WS VAR	-0.764966	-4.5	WS VAR	174	17.6	-3.4	96		10	2019	1	6	18	17.6	WS VAR
2.9	WS VAR	16.0301	-8.39912	WS YOK	WS VAR	-0.559661	-2.9	WS VAR	180	16	-3.4	97		10	2019	1	6	19	16	WS VAR
3.1	WS VAR	18.2342	-7.92546	WS YOK	WS VAR	-0.528455	-3.1	WS VAR	179	18.2	-3.1	98		10	2019	1	6	20	18.2	WS VAR
4.4	WS VAR	15.8297	-12.4331	WS YOK	WS VAR	-0.825423	-4.4	WS VAR	179	15.8	-3.3	98		10	2019	1	6	21	15.8	WS VAR
3.3	WS VAR	19.1359	-8.0319	WS YOK	WS VAR	-0.535468	-3.3	WS VAR	182	19.1	-4.2	98		10	2019	1	6	22	19.1	WS VAR
5.2	WS VAR	19.0357	-12.2414	WS YOK	WS VAR	-0.812793	-5.2	WS VAR	180	19	-3	98		10	2019	1	6	23	19	WS VAR
4.4	WS VAR	19.1359	-10.4767	WS YOK	WS VAR	-0.696537	-4.4	WS VAR	182	19.1	-2.6	99		10	2019	1	6	24	19.1	WS VAR
2.3	WS VAR	19.6369	-5.56279	WS YOK	WS VAR	-0.372799	-2.3	WS VAR	181	19.6	-2	99		10	2019	1	6	25	19.6	WS VAR
3.7	WS VAR	19.8372	-8.64112	WS YOK	WS VAR	-0.575604	-3.7	WS VAR	179	19.8	-2.3	99		10	2019	1	6	26	19.8	WS VAR
3.8	WS VAR	18.134	-9.62316	WS YOK	WS VAR	-0.640302	-3.8	WS VAR	184	18.1	-4.1	100		10	2019	1	6	27	18.1	WS VAR
2.8	WS VAR	19.6369	-6.71404	WS YOK	WS VAR	-0.448645	-2.8	WS VAR	186	19.6	-2.9	99		10	2019	1	6	28	19.6	WS VAR
2.1	WS VAR	17.9337	-5.56149	WS YOK	WS VAR	-0.372713	-2.1	WS VAR	184	17.9	-2.7	100		10	2019	1	6	29	17.9	WS VAR
3.7	WS VAR	17.7333	-9.58499	WS YOK	WS VAR	-0.637788	-3.7	WS VAR	187	17.7	-3.3	100		10	2019	1	6	30	17.7	WS VAR
2.3	WS VAR	17.7333	-6.13451	WS YOK	WS VAR	-0.410465	-2.3	WS VAR	188	17.7	-3.4	100		10	2019	1	6	31	17.7	WS VAR
5.6	WS VAR	20.4384	-12.2744	WS YOK	WS VAR	-0.814971	-5.6	WS VAR	144	20.4	-3.1	99		10	2019	1	6	32	20.4	WS VAR
2	WS VAR	16.7314	-5.67283	WS YOK	WS VAR	-0.380049	-2	WS VAR	219	16.7	-4.1	98		10	2019	1	6	40	16.7	WS VAR
2.9	WS VAR	17.032	-7.93673	WS YOK	WS VAR	-0.529198	-2.9	WS VAR	216	17	-4.3	98		10	2019	1	6	41	17	WS VAR
3.1	WS VAR	15.7295	-9.09387	WS YOK	WS VAR	-0.605432	-3.1	WS VAR	214	15.7	-4.5	98		11	2019	1	6	10	15.7	WS VAR
2.1	WS VAR	15.5292	-6.38396	WS YOK	WS VAR	-0.426899	-2.1	WS VAR	216	15.5	-4.6	99		11	2019	1	6	18	15.5	WS VAR
2.1	WS VAR	15.9299	-6.23064	WS YOK	WS VAR	-0.416798	-2.1	WS VAR	217	15.9	-4.8	99		11	2019	1	6	20	15.9	WS VAR
1.7	WS VAR	15.6293	-5.17921	WS YOK	WS VAR	-0.347528	-1.7	WS VAR	173	15.6	-5.7	90		23	2019	1	7	6	15.6	WS VAR
1.8	WS VAR	16.3307	-5.24608	WS YOK	WS VAR	-0.351934	-1.8	WS VAR	179	16.3	-4.7	90		23	2019	1	7	27	16.3	WS VAR
1.3	WS VAR	16.0301	-3.88804	WS YOK	WS VAR	-0.262464	-1.3	WS VAR	188	16	-6.1	90		23	2019	1	7	54	16	WS VAR
1.1	WS VAR	15.7295	-3.35768	WS YOK	WS VAR	-0.227523	-1.1	WS VAR	183	15.7	-5.9	90		23	2019	1	7	56	15.7	WS VAR
1.5	WS VAR	16.3307	-4.39372	WS YOK	WS VAR	-0.295779	-1.5	WS VAR	187	16.3	-6	90		23	2019	1	7	58	16.3	WS VAR
1.2	WS VAR	15.6293	-3.68355	WS YOK	WS VAR	-0.248992	-1.2	WS VAR	190	15.6	-5.8	90		0	2019	1	8	7	15.6	WS VAR
2	WS VAR	16.2305	-5.8409	WS YOK	WS VAR	-0.391121	-2	WS VAR	191	16.2	-5.9	91		0	2019	1	8	13	16.2	WS VAR
1.6	WS VAR	16.2305	-4.70755	WS YOK	WS VAR	-0.316455	-1.6	WS VAR	196	16.2	-6	91		0	2019	1	8	17	16.2	WS VAR
2.4	WS VAR	16.1303	-6.99046	WS YOK	WS VAR	-0.466856	-2.4	WS VAR	194	16.1	-5.9	90		0	2019	1	8	18	16.1	WS VAR
1.9	WS VAR	18.9356	-4.78935	WS YOK	WS VAR	-0.321844	-1.9	WS VAR	172	18.9	-2.3	90		10	2019	1	14	1	18.9	WS VAR
3.1	WS VAR	17.5329	-8.22149	WS YOK	WS VAR	-0.547958	-3.1	WS VAR	170	17.5	-2.6	90		10	2019	1	14	2	17.5	WS VAR
2.6	WS VAR	17.1322	-7.12248	WS YOK	WS VAR	-0.475554	-2.6	WS VAR	173	17.1	-2.6	91		10	2019	1	14	3	17.1	WS VAR
2	WS VAR	18.8354	-5.0599	WS YOK	WS VAR	-0.339668	-2	WS VAR	174	18.8	-2.4	93		10	2019	1	14	4	18.8	WS VAR
2.6	WS VAR	18.4346	-6.6447	WS YOK	WS VAR	-0.444077	-2.6	WS VAR	169	18.4	-2.4	93		10	2019	1	14	5	18.4	WS VAR
1.8	WS VAR	19.6369	-4.38495	WS YOK	WS VAR	-0.295201	-1.8	WS VAR	173	19.6	-2.3	94		10	2019	1	14	6	19.6	WS VAR
2.4	WS VAR	20.1378	-5.65655	WS YOK	WS VAR	-0.378976	-2.4	WS VAR	165	20.1	-2.3	93		10	2019	1	14	7	20.1	WS VAR
2.3	WS VAR	18.9356	-5.76077	WS YOK	WS VAR	-0.385843	-2.3	WS VAR	171	18.9	-2.4	94		10	2019	1	14	8	18.9	WS VAR
2.3	WS VAR	16.7314	-6.48449	WS YOK	WS VAR	-0.433522	-2.3	WS VAR	172	16.7	-2.6	93		10	2019	1	14	9	16.7	WS VAR
2.1	WS VAR	17.5329	-5.68374	WS YOK	WS VAR	-0.380767	-2.1	WS VAR	174	17.5	-2.4	93		10	2019	1	14	10	17.5	WS VAR
3.1	WS VAR	18.134	-7.96645	WS YOK	WS VAR	-0.531156	-3.1	WS VAR	177	18.1	-2.3	95		10	2019	1	14	11	18.1	WS VAR
1.6	WS VAR	18.2342	-4.2013	WS YOK	WS VAR	-0.283102	-1.6	WS VAR	177	18.2	-2.5	95		10	2019	1	14	12	18.2	WS VAR
2.5	WS VAR	17.5329	-6.71404	WS YOK	WS VAR	-0.448645	-2.5	WS VAR	172	17.5	-2.2	95		10	2019	1	14	13	17.5	WS VAR
1.9	WS VAR	18.5348	-4.88997	WS YOK	WS VAR	-0.328473	-1.9	WS VAR	175	18.5	-2.2	96		10	2019	1	14	14	18.5	WS VAR
2.6	WS VAR	19.1359	-6.41277	WS YOK	WS VAR	-0.428797	-2.6	WS VAR	171	19.1	-2	96		10	2019	1	14	15	19.1	WS VAR
3.3	WS VAR	17.6331	-8.66824	WS YOK	WS VAR	-0.577391	-3.3	WS VAR	167	17.6	-2	95		10	2019	1	14	16	17.6	WS VAR
2.1	WS VAR	17.2324	-5.77895	WS YOK	WS VAR	-0.38704	-2.1	WS VAR	172	17.2	-1.9	94		10	2019	1	14	17	17.2	WS VAR
1.8	WS VAR	18.0339	-4.76482	WS YOK	WS VAR	-0.320228	-1.8	WS VAR	175	18	-1.8	92		10	2019	1	14	18	18	WS VAR
1.3	WS VAR	17.1322	-3.64092	WS YOK	WS VAR	-0.246184	-1.3	WS VAR	176	17.1	-1.8	91		10	2019	1	14	19	17.1	WS VAR
2.4	WS VAR	17.9337	-6.32078	WS YOK	WS VAR	-0.422737	-2.4	WS VAR	175	17.9	-1.8	90		10	2019	1	14	20	17.9	WS VAR
1.3	WS VAR	18.8354	-3.31406	WS YOK	WS VAR	-0.224649	-1.3	WS VAR	175	18.8	-1.6	90		10	2019	1	14	21	18.8	WS VAR
1.5	WS VAR	17.4327	-4.1213	WS YOK	WS VAR	-0.277832	-1.5	WS VAR	174	17.4	-1.8	90		10	2019	1	14	22	17.4	WS VAR
1.7	WS VAR	16.9318	-4.79225	WS YOK	WS VAR	-0.322035	-1.7	WS VAR	175	16.9	-1.6	91		10	2019	1	14	23	16.9	WS VAR
2	WS VAR	17.8335	-5.33464	WS YOK	WS VAR	-0.357768	-2	WS VAR	178	17.8	-1.6	90		10	2019	1	14	24	17.8	WS VAR
1.7	WS VAR	18.2342	-4.45822	WS YOK	WS VAR	-0.300028	-1.7	WS VAR	177	18.2	-1.6	90		10	2019	1	14	25	18.2	WS VAR
1.1	WS VAR	18.0339	-2.92921	WS YOK	WS VAR	-0.199295	-1.1	WS VAR	182	18	-1.7	90		10	2019	1	14	26	18	WS VAR
1.2	WS VAR	17.4327	-3.30531	WS YOK	WS VAR	-0.224073	-1.2	WS VAR	179	17.4	-1.7	92		10	2019	1	14	27	17.4	WS VAR
1.4	WS VAR	17.3325	-3.8727	WS YOK	WS VAR	-0.261453	-1.4	WS VAR	179	17.3	-1.8	91		10	2019	1	14	28	17.3	WS VAR
1.3	WS VAR	17.4327	-3.57876	WS YOK	WS VAR	-0.242088	-1.3	WS VAR	179	17.4	-1.8	91		10	2019	1	14	29	17.4	WS VAR
3	WS VAR	18.7352	-7.49214	WS YOK	WS VAR	-0.499908	-3	WS VAR	178	18.7	-2	91		10	2019	1	14	30	18.7	WS VAR
1.6	WS VAR	17.9337	-4.27032	WS YOK	WS VAR	-0.287649	-1.6	WS VAR	177	17.9	-2	93		10	2019	1	14	31	17.9	WS VAR
2.1	WS VAR	18.5348	-5.38752	WS YOK	WS VAR	-0.361252	-2.1	WS VAR	177	18.5	-1.7	94		10	2019	1	14	32	18.5	WS VAR
1.5	WS VAR	18.2342	-3.94308	WS YOK	WS VAR	-0.26609	-1.5	WS VAR	178	18.2	-1.7	93		10	2019	1	14	33	18.2	WS VAR
1.1	WS VAR	18.635	-2.83438	WS YOK	WS VAR	-0.193047	-1.1	WS VAR	183	18.6	-1.8	93		10	2019	1	14	34	18.6	WS VAR
1.6	WS VAR	18.5348	-4.13443	WS YOK	WS VAR	-0.278696	-1.6	WS VAR	184	18.5	-1.6	94		10	2019	1	14	35	18.5	WS VAR
2.8	WS VAR	18.134	-7.23962	WS YOK	WS VAR	-0.483271	-2.8	WS VAR	182	18.1	-1.7	92		10	2019	1	14	36	18.1	WS VAR
1.5	WS VAR	19.3363	-3.72128	WS YOK	WS VAR	-0.251478	-1.5	WS VAR	182	19.3	-1.8	93		10	2019	1	14	37	19.3	WS VAR
2.1	WS VAR	19.6369	-5.09491	WS YOK	WS VAR	-0.341975	-2.1	WS VAR	182	19.6	-1.8	94		10	2019	1	14	38	19.6	WS VAR
1.4	WS VAR	18.4346	-3.64394	WS YOK	WS VAR	-0.246382	-1.4	WS VAR	186	18.4	-2	95		10	2019	1	14	39	18.4	WS VAR
2.4	WS VAR	19.1359	-5.94056	WS YOK	WS VAR	-0.397687	-2.4	WS VAR	183	19.1	-1.9	97		10	2019	1	14	40	19.1	WS VAR
1.7	WS VAR	20.0376	-4.06461	WS YOK	WS VAR	-0.274096	-1.7	WS VAR	183	20	-1.9	97		10	2019	1	14	41	20	WS VAR
1.7	WS VAR	18.9356	-4.29661	WS YOK	WS VAR	-0.289381	-1.7	WS VAR	181	18.9	-2	98		10	2019	1	14	42	18.9	WS VAR
2	WS VAR	20.0376	-4.76482	WS YOK	WS VAR	-0.320228	-2	WS VAR	183	20	-2.1	98		10	2019	1	14	43	20	WS VAR
3.3	WS VAR	18.635	-8.23347	WS YOK	WS VAR	-0.548748	-3.3	WS VAR	184	18.6	-1.9	98		10	2019	1	14	44	18.6	WS VAR
2.7	WS VAR	20.6387	-6.18524	WS YOK	WS VAR	-0.413807	-2.7	WS VAR	189	20.6	-1.4	100		10	2019	1	14	45	20.6	WS VAR
2.5	WS VAR	20.5386	-5.77251	WS YOK	WS VAR	-0.386616	-2.5	WS VAR	191	20.5	-1.4	97		10	2019	1	14	46	20.5	WS VAR
2.6	WS VAR	19.4365	-6.31819	WS YOK	WS VAR	-0.422566	-2.6	WS VAR	191	19.4	-1.6	95		10	2019	1	14	47	19.4	WS VAR
1.5	WS VAR	19.1359	-3.75978	WS YOK	WS VAR	-0.254014	-1.5	WS VAR	188	19.1	-1.7	94		10	2019	1	14	48	19.1	WS VAR
2.3	WS VAR	18.3344	-5.94186	WS YOK	WS VAR	-0.397773	-2.3	WS VAR	187	18.3	-1.7	94		10	2019	1	14	49	18.3	WS VAR
1.7	WS VAR	17.8335	-4.55603	WS YOK	WS VAR	-0.306472	-1.7	WS VAR	191	17.8	-1.4	95		10	2019	1	14	50	17.8	WS VAR
1.7	WS VAR	17.7333	-4.58114	WS YOK	WS VAR	-0.308126	-1.7	WS VAR	194	17.7	-1.4	93		10	2019	1	14	51	17.7	WS VAR
3.1	WS VAR	18.8354	-7.68803	WS YOK	WS VAR	-0.512813	-3.1	WS VAR	192	18.8	-1.3	91		10	2019	1	14	52	18.8	WS VAR
2.1	WS VAR	19.1359	-5.22394	WS YOK	WS VAR	-0.350475	-2.1	WS VAR	191	19.1	-1.2	91		10	2019	1	14	53	19.1	WS VAR
2.4	WS VAR	18.4346	-6.15668	WS YOK	WS VAR	-0.411925	-2.4	WS VAR	191	18.4	-1.5	91		10	2019	1	14	54	18.4	WS VAR
3.1	WS VAR	19.1359	-7.57452	WS YOK	WS VAR	-0.505335	-3.1	WS VAR	193	19.1	-1.1	91		10	2019	1	14	55	19.1	WS VAR
1.5	WS VAR	19.6369	-3.66496	WS YOK	WS VAR	-0.247767	-1.5	WS VAR	189	19.6	-1.4	90		10	2019	1	14	57	19.6	WS VAR
1.5	WS VAR	18.134	-3.96453	WS YOK	WS VAR	-0.267503	-1.5	WS VAR	191	18.1	-1.8	90		10	2019	1	14	58	18.1	WS VAR
3.7	WS VAR	18.4346	-9.24843	WS YOK	WS VAR	-0.615615	-3.7	WS VAR	187	18.4	-1.6	92		10	2019	1	14	59	18.4	WS VAR
2.7	WS VAR	19.3363	-6.58175	WS YOK	WS VAR	-0.43993	-2.7	WS VAR	187	19.3	-1.8	91		11	2019	1	14	0	19.3	WS VAR
1.8	WS VAR	18.2342	-4.71385	WS YOK	WS VAR	-0.31687	-1.8	WS VAR	183	18.2	-1.6	92		11	2019	1	14	1	18.2	WS VAR
3.2	WS VAR	19.2361	-7.76559	WS YOK	WS VAR	-0.517923	-3.2	WS VAR	191	19.2	-1.5	92		11	2019	1	14	2	19.2	WS VAR
2.3	WS VAR	20.5386	-5.3271	WS YOK	WS VAR	-0.357272	-2.3	WS VAR	191	20.5	-1.6	92		11	2019	1	14	3	20.5	WS VAR
3.9	WS VAR	18.5348	-9.65965	WS YOK	WS VAR	-0.642706	-3.9	WS VAR	189	18.5	-1.5	91		11	2019	1	14	4	18.5	WS VAR
5.6	WS VAR	15.8297	-15.3761	WS YOK	WS VAR	-1.01931	-5.6	WS VAR	187	15.8	-1.3	90		11	2019	1	14	6	15.8	WS VAR
2.1	WS VAR	17.6331	-5.65268	WS YOK	WS VAR	-0.378721	-2.1	WS VAR	198	17.6	-1.6	90		11	2019	1	14	8	17.6	WS VAR
1.8	WS VAR	20.238	-4.25737	WS YOK	WS VAR	-0.286796	-1.8	WS VAR	198	20.2	-1.4	90		11	2019	1	14	9	20.2	WS VAR
2.8	WS VAR	18.8354	-6.98459	WS YOK	WS VAR	-0.46647	-2.8	WS VAR	194	18.8	-1.2	90		11	2019	1	14	10	18.8	WS VAR
1.9	WS VAR	21.1397	-4.3013	WS YOK	WS VAR	-0.28969	-1.9	WS VAR	188	21.1	-1.7	90		11	2019	1	14	16	21.1	WS VAR
1.9	WS VAR	19.8372	-4.57716	WS YOK	WS VAR	-0.307864	-1.9	WS VAR	185	19.8	-1.4	91		11	2019	1	14	17	19.8	WS VAR
2.3	WS VAR	21.4403	-5.11028	WS YOK	WS VAR	-0.342987	-2.3	WS VAR	185	21.4	-1.4	90		11	2019	1	14	18	21.4	WS VAR
1.3	WS VAR	21.1397	-2.95325	WS YOK	WS VAR	-0.200878	-1.3	WS VAR	185	21.1	-1.4	90		11	2019	1	14	19	21.1	WS VAR
2	WS VAR	19.8372	-4.81163	WS YOK	WS VAR	-0.323312	-2	WS VAR	182	19.8	-1.7	90		11	2019	1	14	27	19.8	WS VAR
3.2	WS VAR	20.5386	-7.30148	WS YOK	WS VAR	-0.487347	-3.2	WS VAR	188	20.5	-1.3	91		11	2019	1	14	28	20.5	WS VAR
3	WS VAR	21.841	-6.47957	WS YOK	WS VAR	-0.433198	-3	WS VAR	177	21.8	-1.4	90		12	2019	1	14	8	21.8	WS VAR
3.5	WS VAR	21.2399	-7.69682	WS YOK	WS VAR	-0.513392	-3.5	WS VAR	178	21.2	-1.5	90		12	2019	1	14	18	21.2	WS VAR
1.3	WS VAR	20.5386	-3.0398	WS YOK	WS VAR	-0.206581	-1.3	WS VAR	173	20.5	-1.3	90		12	2019	1	14	19	20.5	WS VAR
1.9	WS VAR	20.5386	-4.42445	WS YOK	WS VAR	-0.297804	-1.9	WS VAR	175	20.5	-0.4	90		12	2019	1	14	20	20.5	WS VAR
2.1	WS VAR	21.841	-4.5944	WS YOK	WS VAR	-0.309	-2.1	WS VAR	176	21.8	-1.3	92		12	2019	1	14	22	21.8	WS VAR
2.2	WS VAR	23.2436	-4.52445	WS YOK	WS VAR	-0.304392	-2.2	WS VAR	178	23.2	-1.3	93		12	2019	1	14	23	23.2	WS VAR
2.5	WS VAR	21.1397	-5.61463	WS YOK	WS VAR	-0.376215	-2.5	WS VAR	176	21.1	-1.4	92		12	2019	1	14	24	21.1	WS VAR
2.3	WS VAR	25.3476	-4.3416	WS YOK	WS VAR	-0.292345	-2.3	WS VAR	175	25.3	-1.4	91		12	2019	1	14	25	25.3	WS VAR
3.1	WS VAR	23.6444	-6.19822	WS YOK	WS VAR	-0.414662	-3.1	WS VAR	172	23.6	-1.3	91		12	2019	1	14	26	23.6	WS VAR
3	WS VAR	22.0414	-6.42345	WS YOK	WS VAR	-0.429501	-3	WS VAR	176	22	-1.4	91		12	2019	1	14	27	22	WS VAR
3.4	WS VAR	20.1378	-7.87422	WS YOK	WS VAR	-0.525079	-3.4	WS VAR	172	20.1	-1.4	91		12	2019	1	14	28	20.1	WS VAR
3.2	WS VAR	22.7427	-6.62972	WS YOK	WS VAR	-0.44309	-3.2	WS VAR	176	22.7	-1.5	91		12	2019	1	14	29	22.7	WS VAR
2.3	WS VAR	20.1378	-5.42938	WS YOK	WS VAR	-0.36401	-2.3	WS VAR	172	20.1	-1.3	93		12	2019	1	14	30	20.1	WS VAR
2.6	WS VAR	21.2399	-5.80388	WS YOK	WS VAR	-0.388682	-2.6	WS VAR	178	21.2	-1.2	93		12	2019	1	14	31	21.2	WS VAR
1.4	WS VAR	21.0395	-3.19552	WS YOK	WS VAR	-0.21684	-1.4	WS VAR	178	21	-1.2	91		12	2019	1	14	32	21	WS VAR
2	WS VAR	22.3419	-4.28439	WS YOK	WS VAR	-0.288576	-2	WS VAR	180	22.3	-1.2	92		12	2019	1	14	33	22.3	WS VAR
2.2	WS VAR	21.5404	-4.87253	WS YOK	WS VAR	-0.327324	-2.2	WS VAR	177	21.5	-1.2	92		12	2019	1	14	34	21.5	WS VAR
2.3	WS VAR	22.4421	-4.88886	WS YOK	WS VAR	-0.328399	-2.3	WS VAR	175	22.4	-1.3	91		12	2019	1	14	35	22.4	WS VAR
1.9	WS VAR	21.9412	-4.14717	WS YOK	WS VAR	-0.279536	-1.9	WS VAR	181	21.9	-1.3	91		12	2019	1	14	36	21.9	WS VAR
2.9	WS VAR	22.0414	-6.21905	WS YOK	WS VAR	-0.416035	-2.9	WS VAR	178	22	-1.5	92		12	2019	1	14	37	22	WS VAR
2.7	WS VAR	20.4384	-6.24314	WS YOK	WS VAR	-0.417622	-2.7	WS VAR	174	20.4	-1.3	92		12	2019	1	14	38	20.4	WS VAR
1.5	WS VAR	22.6425	-3.18141	WS YOK	WS VAR	-0.21591	-1.5	WS VAR	177	22.6	-1.2	91		12	2019	1	14	39	22.6	WS VAR
2.7	WS VAR	21.841	-5.85889	WS YOK	WS VAR	-0.392307	-2.7	WS VAR	178	21.8	-1.3	92		12	2019	1	14	40	21.8	WS VAR
1.3	WS VAR	21.7408	-2.87134	WS YOK	WS VAR	-0.195483	-1.3	WS VAR	178	21.7	-1.4	91		12	2019	1	14	41	21.7	WS VAR
1.9	WS VAR	21.3401	-4.26173	WS YOK	WS VAR	-0.287083	-1.9	WS VAR	178	21.3	-1.3	92		12	2019	1	14	42	21.3	WS VAR
1.8	WS VAR	22.7427	-3.79575	WS YOK	WS VAR	-0.256384	-1.8	WS VAR	178	22.7	-1.2	91		12	2019	1	14	43	22.7	WS VAR
2.8	WS VAR	22.3419	-5.93631	WS YOK	WS VAR	-0.397407	-2.8	WS VAR	175	22.3	-1	90		12	2019	1	14	44	22.3	WS VAR
3.4	WS VAR	21.4403	-7.42401	WS YOK	WS VAR	-0.495419	-3.4	WS VAR	177	21.4	-1.2	90		12	2019	1	14	45	21.4	WS VAR
2.1	WS VAR	22.1416	-4.53354	WS YOK	WS VAR	-0.30499	-2.1	WS VAR	178	22.1	-1.1	91		12	2019	1	14	49	22.1	WS VAR
3.2	WS VAR	20.8391	-7.20207	WS YOK	WS VAR	-0.480797	-3.2	WS VAR	175	20.8	-1.5	90		12	2019	1	14	52	20.8	WS VAR
1.6	WS VAR	22.7427	-3.37773	WS YOK	WS VAR	-0.228844	-1.6	WS VAR	177	22.7	-1.1	90		12	2019	1	14	57	22.7	WS VAR
2	WS VAR	20.0376	-4.76482	WS YOK	WS VAR	-0.320228	-2	WS VAR	176	20	-1.5	91		13	2019	1	14	0	20	WS VAR
2.6	WS VAR	21.5404	-5.72608	WS YOK	WS VAR	-0.383557	-2.6	WS VAR	176	21.5	-1.2	90		13	2019	1	14	1	21.5	WS VAR
2.4	WS VAR	22.3419	-5.11704	WS YOK	WS VAR	-0.343432	-2.4	WS VAR	180	22.3	-1.2	90		13	2019	1	14	10	22.3	WS VAR
2.6	WS VAR	21.7408	-5.67534	WS YOK	WS VAR	-0.380214	-2.6	WS VAR	180	21.7	-1.3	90		13	2019	1	14	13	21.7	WS VAR
3.4	WS VAR	23.2436	-6.87864	WS YOK	WS VAR	-0.459489	-3.4	WS VAR	179	23.2	-1.5	91		13	2019	1	14	14	23.2	WS VAR
2.8	WS VAR	22.8429	-5.81139	WS YOK	WS VAR	-0.389177	-2.8	WS VAR	180	22.8	-1.3	91		13	2019	1	14	15	22.8	WS VAR
2	WS VAR	23.7446	-4.03584	WS YOK	WS VAR	-0.272201	-2	WS VAR	179	23.7	-1.4	90		13	2019	1	14	16	23.7	WS VAR
2.5	WS VAR	19.2361	-6.14646	WS YOK	WS VAR	-0.411252	-2.5	WS VAR	176	19.2	-1.2	90		13	2019	1	14	24	19.2	WS VAR
2.9	WS VAR	22.5423	-6.08689	WS YOK	WS VAR	-0.407328	-2.9	WS VAR	179	22.5	-1.3	90		13	2019	1	14	26	22.5	WS VAR
1.8	WS VAR	22.4421	-3.84591	WS YOK	WS VAR	-0.259688	-1.8	WS VAR	180	22.4	-1.4	90		13	2019	1	14	27	22.4	WS VAR
1.6	WS VAR	20.6387	-3.7189	WS YOK	WS VAR	-0.251321	-1.6	WS VAR	183	20.6	-1.6	90		13	2019	1	14	35	20.6	WS VAR
1.7	WS VAR	21.841	-3.73365	WS YOK	WS VAR	-0.252293	-1.7	WS VAR	183	21.8	-1.4	90		13	2019	1	14	36	21.8	WS VAR
3.5	WS VAR	21.4403	-7.62923	WS YOK	WS VAR	-0.508939	-3.5	WS VAR	183	21.4	-1.4	90		13	2019	1	14	37	21.4	WS VAR
2.6	WS VAR	20.9393	-5.88378	WS YOK	WS VAR	-0.393947	-2.6	WS VAR	185	20.9	-1.6	90		13	2019	1	14	38	20.9	WS VAR
2.5	WS VAR	20.7389	-5.71892	WS YOK	WS VAR	-0.383085	-2.5	WS VAR	182	20.7	-1.5	90		13	2019	1	14	39	20.7	WS VAR
2	WS VAR	19.7371	-4.83538	WS YOK	WS VAR	-0.324876	-2	WS VAR	184	19.7	-1.7	90		13	2019	1	14	40	19.7	WS VAR
2	WS VAR	20.6387	-4.62961	WS YOK	WS VAR	-0.31132	-2	WS VAR	183	20.6	-1.7	92		13	2019	1	14	41	20.6	WS VAR
3.3	WS VAR	21.4403	-7.21795	WS YOK	WS VAR	-0.481844	-3.3	WS VAR	183	21.4	-1.6	91		13	2019	1	14	42	21.4	WS VAR
2.7	WS VAR	20.5386	-6.21405	WS YOK	WS VAR	-0.415705	-2.7	WS VAR	181	20.5	-1.6	90		13	2019	1	14	43	20.5	WS VAR
2.5	WS VAR	20.6387	-5.74559	WS YOK	WS VAR	-0.384842	-2.5	WS VAR	179	20.6	-1.5	91		13	2019	1	14	44	20.6	WS VAR
3.6	WS VAR	22.9431	-7.35032	WS YOK	WS VAR	-0.490564	-3.6	WS VAR	183	22.9	-1.1	92		13	2019	1	14	45	22.9	WS VAR
2.2	WS VAR	22.0414	-4.76482	WS YOK	WS VAR	-0.320228	-2.2	WS VAR	180	22	-1.4	90		13	2019	1	14	48	22	WS VAR
1.5	WS VAR	23.0433	-3.12618	WS YOK	WS VAR	-0.212272	-1.5	WS VAR	183	23	-1.6	90		13	2019	1	14	49	23	WS VAR
2	WS VAR	23.945	-4.00262	WS YOK	WS VAR	-0.270013	-2	WS VAR	182	23.9	-1.6	92		13	2019	1	14	50	23.9	WS VAR
2.7	WS VAR	21.5404	-5.93725	WS YOK	WS VAR	-0.397469	-2.7	WS VAR	182	21.5	-1.6	91		13	2019	1	14	51	21.5	WS VAR
2.7	WS VAR	21.6406	-5.9109	WS YOK	WS VAR	-0.395733	-2.7	WS VAR	181	21.6	-1.4	90		13	2019	1	14	52	21.6	WS VAR
3.2	WS VAR	21.7408	-6.91927	WS YOK	WS VAR	-0.462166	-3.2	WS VAR	183	21.7	-1.3	90		13	2019	1	14	53	21.7	WS VAR
1.4	WS VAR	22.9431	-2.93037	WS YOK	WS VAR	-0.199372	-1.4	WS VAR	183	22.9	-1.5	91		13	2019	1	14	54	22.9	WS VAR
1.8	WS VAR	21.6406	-3.98621	WS YOK	WS VAR	-0.268931	-1.8	WS VAR	184	21.6	-1.5	90		13	2019	1	14	55	21.6	WS VAR
3.3	WS VAR	21.1397	-7.31474	WS YOK	WS VAR	-0.48822	-3.3	WS VAR	182	21.1	-1.5	90		13	2019	1	14	56	21.1	WS VAR
1.4	WS VAR	22.0414	-3.05043	WS YOK	WS VAR	-0.207281	-1.4	WS VAR	182	22	-1.4	90		13	2019	1	14	57	22	WS VAR
2.7	WS VAR	20.8391	-6.12838	WS YOK	WS VAR	-0.410061	-2.7	WS VAR	184	20.8	-0.5	90		13	2019	1	14	58	20.8	WS VAR
2.5	WS VAR	21.9412	-5.4169	WS YOK	WS VAR	-0.363188	-2.5	WS VAR	183	21.9	-1.4	90		14	2019	1	14	1	21.9	WS VAR
3.3	WS VAR	22.3419	-6.94222	WS YOK	WS VAR	-0.463678	-3.3	WS VAR	184	22.3	-1.5	90		14	2019	1	14	2	22.3	WS VAR
2.1	WS VAR	20.6387	-4.85477	WS YOK	WS VAR	-0.326153	-2.1	WS VAR	185	20.6	-1.6	90		14	2019	1	14	3	20.6	WS VAR
3.1	WS VAR	22.1416	-6.59853	WS YOK	WS VAR	-0.441035	-3.1	WS VAR	182	22.1	-1.5	90		14	2019	1	14	4	22.1	WS VAR
2.5	WS VAR	22.7427	-5.23242	WS YOK	WS VAR	-0.351034	-2.5	WS VAR	182	22.7	-1.3	90		14	2019	1	14	5	22.7	WS VAR
4.2	WS VAR	22.5423	-8.63244	WS YOK	WS VAR	-0.575032	-4.2	WS VAR	181	22.5	-1.5	91		14	2019	1	14	10	22.5	WS VAR
1.8	WS VAR	24.7465	-3.49146	WS YOK	WS VAR	-0.236337	-1.8	WS VAR	184	24.7	-1.5	92		14	2019	1	14	11	24.7	WS VAR
3	WS VAR	23.444	-6.05599	WS YOK	WS VAR	-0.405292	-3	WS VAR	185	23.4	-1.7	92		14	2019	1	14	12	23.4	WS VAR
4.2	WS VAR	22.4421	-8.66824	WS YOK	WS VAR	-0.577391	-4.2	WS VAR	182	22.4	-1.7	92		14	2019	1	14	13	22.4	WS VAR
3	WS VAR	20.9393	-6.74454	WS YOK	WS VAR	-0.450654	-3	WS VAR	180	20.9	-1.7	92		14	2019	1	14	14	20.9	WS VAR
2	WS VAR	20.7389	-4.6078	WS YOK	WS VAR	-0.309883	-2	WS VAR	188	20.7	-1.7	92		14	2019	1	14	15	20.7	WS VAR
4.6	WS VAR	20.4384	-10.2742	WS YOK	WS VAR	-0.683195	-4.6	WS VAR	183	20.4	-1.8	93		14	2019	1	14	16	20.4	WS VAR
3.5	WS VAR	19.0357	-8.52678	WS YOK	WS VAR	-0.568071	-3.5	WS VAR	186	19	-2	94		14	2019	1	14	17	19	WS VAR
1.5	WS VAR	21.4403	-3.35909	WS YOK	WS VAR	-0.227616	-1.5	WS VAR	184	21.4	-1.7	97		14	2019	1	14	18	21.4	WS VAR
2.3	WS VAR	21.3401	-5.13351	WS YOK	WS VAR	-0.344518	-2.3	WS VAR	190	21.3	-1.6	98		14	2019	1	14	19	21.3	WS VAR
1.7	WS VAR	21.3401	-3.82018	WS YOK	WS VAR	-0.257993	-1.7	WS VAR	190	21.3	-1.6	98		14	2019	1	14	20	21.3	WS VAR
2.7	WS VAR	21.7408	-5.88478	WS YOK	WS VAR	-0.394012	-2.7	WS VAR	187	21.7	-1.7	98		14	2019	1	14	21	21.7	WS VAR
1.7	WS VAR	19.9374	-4.08468	WS YOK	WS VAR	-0.275419	-1.7	WS VAR	183	19.9	-1.6	98		14	2019	1	14	22	19.9	WS VAR
0.8	WS VAR	19.5367	-1.95462	WS YOK	WS VAR	-0.135088	-0.8	WS VAR	185	19.5	-2	97		14	2019	1	14	23	19.5	WS VAR
2.3	WS VAR	21.3401	-5.13351	WS YOK	WS VAR	-0.344518	-2.3	WS VAR	188	21.3	-1.9	98		14	2019	1	14	24	21.3	WS VAR
2.2	WS VAR	21.4403	-4.89465	WS YOK	WS VAR	-0.328781	-2.2	WS VAR	184	21.4	-1.7	99		14	2019	1	14	25	21.4	WS VAR
2.6	WS VAR	17.9337	-6.82077	WS YOK	WS VAR	-0.455677	-2.6	WS VAR	186	17.9	-1.9	98		14	2019	1	14	26	17.9	WS VAR
2.2	WS VAR	20.8391	-5.0316	WS YOK	WS VAR	-0.337803	-2.2	WS VAR	188	20.8	-1.7	99		14	2019	1	14	27	20.8	WS VAR
1.5	WS VAR	22.3419	-3.2241	WS YOK	WS VAR	-0.218722	-1.5	WS VAR	185	22.3	-1.9	98		14	2019	1	14	28	22.3	WS VAR
3.5	WS VAR	20.3382	-8.0162	WS YOK	WS VAR	-0.534433	-3.5	WS VAR	186	20.3	-1.9	98		14	2019	1	14	29	20.3	WS VAR
1.4	WS VAR	19.1359	-3.51161	WS YOK	WS VAR	-0.237664	-1.4	WS VAR	185	19.1	-2	98		14	2019	1	14	30	19.1	WS VAR
1.9	WS VAR	20.4384	-4.44566	WS YOK	WS VAR	-0.299201	-1.9	WS VAR	185	20.4	-1.8	99		14	2019	1	14	31	20.4	WS VAR
1.8	WS VAR	20.9393	-4.11743	WS YOK	WS VAR	-0.277577	-1.8	WS VAR	186	20.9	-1.8	99		14	2019	1	14	32	20.9	WS VAR
2.4	WS VAR	19.6369	-5.79513	WS YOK	WS VAR	-0.388106	-2.4	WS VAR	185	19.6	-1.8	99		14	2019	1	14	33	19.6	WS VAR
2.3	WS VAR	20.8391	-5.25285	WS YOK	WS VAR	-0.35238	-2.3	WS VAR	185	20.8	-1.9	99		14	2019	1	14	34	20.8	WS VAR
2.5	WS VAR	19.3363	-6.11601	WS YOK	WS VAR	-0.409246	-2.5	WS VAR	183	19.3	-1.9	99		14	2019	1	14	35	19.3	WS VAR
1.6	WS VAR	20.0376	-3.82905	WS YOK	WS VAR	-0.258577	-1.6	WS VAR	188	20	-1.8	100		14	2019	1	14	36	20	WS VAR
2.2	WS VAR	20.0376	-5.22635	WS YOK	WS VAR	-0.350634	-2.2	WS VAR	185	20	-1.9	100		14	2019	1	14	37	20	WS VAR
2.3	WS VAR	19.4365	-5.61798	WS YOK	WS VAR	-0.376435	-2.3	WS VAR	184	19.4	-1.7	100		14	2019	1	14	38	19.4	WS VAR
4.7	WS VAR	18.5348	-11.4492	WS YOK	WS VAR	-0.760608	-4.7	WS VAR	180	18.5	-1.9	99		14	2019	1	14	39	18.5	WS VAR
4.1	WS VAR	21.5404	-8.80539	WS YOK	WS VAR	-0.586426	-4.1	WS VAR	183	21.5	-1.6	100		14	2019	1	14	40	21.5	WS VAR
3.6	WS VAR	19.5367	-8.54421	WS YOK	WS VAR	-0.569219	-3.6	WS VAR	181	19.5	-1.6	98		14	2019	1	14	41	19.5	WS VAR
2.2	WS VAR	17.8335	-5.84719	WS YOK	WS VAR	-0.391536	-2.2	WS VAR	183	17.8	-1.9	98		14	2019	1	14	42	17.8	WS VAR
2	WS VAR	16.9318	-5.60824	WS YOK	WS VAR	-0.375793	-2	WS VAR	186	16.9	-1.9	98		14	2019	1	14	43	16.9	WS VAR
1.9	WS VAR	20.1378	-4.51047	WS YOK	WS VAR	-0.30347	-1.9	WS VAR	183	20.1	-1.9	98		14	2019	1	14	44	20.1	WS VAR
3.1	WS VAR	18.5348	-7.80496	WS YOK	WS VAR	-0.520517	-3.1	WS VAR	187	18.5	-1.7	99		14	2019	1	14	45	18.5	WS VAR
1.3	WS VAR	17.5329	-3.5585	WS YOK	WS VAR	-0.240753	-1.3	WS VAR	183	17.5	-1.6	99		14	2019	1	14	46	17.5	WS VAR
1.5	WS VAR	18.3344	-3.92186	WS YOK	WS VAR	-0.264692	-1.5	WS VAR	185	18.3	-2	98		14	2019	1	14	47	18.3	WS VAR
4.2	WS VAR	18.2342	-10.4934	WS YOK	WS VAR	-0.697637	-4.2	WS VAR	184	18.2	-1.9	98		14	2019	1	14	48	18.2	WS VAR
2.2	WS VAR	16.8316	-6.18002	WS YOK	WS VAR	-0.413463	-2.2	WS VAR	174	16.8	-2	98		14	2019	1	14	49	16.8	WS VAR
1.8	WS VAR	17.3325	-4.95207	WS YOK	WS VAR	-0.332564	-1.8	WS VAR	185	17.3	-2	98		14	2019	1	14	50	17.3	WS VAR
1.7	WS VAR	18.134	-4.48228	WS YOK	WS VAR	-0.301614	-1.7	WS VAR	188	18.1	-1.9	99		14	2019	1	14	51	18.1	WS VAR
1	WS VAR	16.531	-2.90493	WS YOK	WS VAR	-0.197695	-1	WS VAR	190	16.5	-2	99		14	2019	1	14	52	16.5	WS VAR
1.1	WS VAR	17.4327	-3.03039	WS YOK	WS VAR	-0.205961	-1.1	WS VAR	182	17.4	-2	99		14	2019	1	14	53	17.4	WS VAR
1.7	WS VAR	16.6312	-4.87642	WS YOK	WS VAR	-0.32758	-1.7	WS VAR	185	16.6	-2	99		14	2019	1	14	54	16.6	WS VAR
2.9	WS VAR	19.0357	-7.14836	WS YOK	WS VAR	-0.477259	-2.9	WS VAR	188	19	-1.9	100		14	2019	1	14	55	19	WS VAR
2.1	WS VAR	17.2324	-5.77895	WS YOK	WS VAR	-0.38704	-2.1	WS VAR	187	17.2	-2.1	99		14	2019	1	14	56	17.2	WS VAR
3.1	WS VAR	15.9299	-8.98798	WS YOK	WS VAR	-0.598456	-3.1	WS VAR	191	15.9	-2	100		14	2019	1	14	58	15.9	WS VAR
1.9	WS VAR	16.3307	-5.52706	WS YOK	WS VAR	-0.370445	-1.9	WS VAR	192	16.3	-1.9	100		14	2019	1	14	59	16.3	WS VAR
0.7	WS VAR	15.6293	-2.14269	WS YOK	WS VAR	-0.147478	-0.7	WS VAR	190	15.6	-2	100		15	2019	1	14	1	15.6	WS VAR
2.1	WS VAR	16.1303	-6.15668	WS YOK	WS VAR	-0.411925	-2.1	WS VAR	185	16.1	-2	100		15	2019	1	14	6	16.1	WS VAR
2.1	WS VAR	18.635	-5.35956	WS YOK	WS VAR	-0.35941	-2.1	WS VAR	185	18.6	-1.9	100		15	2019	1	14	7	18.6	WS VAR
2.1	WS VAR	16.9318	-5.87736	WS YOK	WS VAR	-0.393524	-2.1	WS VAR	187	16.9	-1.9	100		15	2019	1	14	8	16.9	WS VAR
2.4	WS VAR	17.2324	-6.56558	WS YOK	WS VAR	-0.438864	-2.4	WS VAR	183	17.2	-1.9	100		15	2019	1	14	9	17.2	WS VAR
2.2	WS VAR	16.7314	-6.21537	WS YOK	WS VAR	-0.415792	-2.2	WS VAR	184	16.7	-1.8	100		15	2019	1	14	10	16.7	WS VAR
3.3	WS VAR	17.4327	-8.76071	WS YOK	WS VAR	-0.583483	-3.3	WS VAR	187	17.4	-1.9	100		15	2019	1	14	11	17.4	WS VAR
1.9	WS VAR	16.8316	-5.36836	WS YOK	WS VAR	-0.35999	-1.9	WS VAR	184	16.8	-1.8	100		15	2019	1	14	12	16.8	WS VAR
2.9	WS VAR	18.0339	-7.52216	WS YOK	WS VAR	-0.501886	-2.9	WS VAR	185	18	-1.7	100		15	2019	1	14	13	18	WS VAR
1.3	WS VAR	17.5329	-3.5585	WS YOK	WS VAR	-0.240753	-1.3	WS VAR	183	17.5	-2	98		15	2019	1	14	14	17.5	WS VAR
1.5	WS VAR	18.2342	-3.94308	WS YOK	WS VAR	-0.26609	-1.5	WS VAR	177	18.2	-2	97		15	2019	1	14	15	18.2	WS VAR
2.3	WS VAR	16.7314	-6.48449	WS YOK	WS VAR	-0.433522	-2.3	WS VAR	182	16.7	-2	98		15	2019	1	14	16	16.7	WS VAR
1.9	WS VAR	18.7352	-4.83915	WS YOK	WS VAR	-0.325124	-1.9	WS VAR	184	18.7	-1.9	98		15	2019	1	14	17	18.7	WS VAR
1.7	WS VAR	20.238	-4.02503	WS YOK	WS VAR	-0.271489	-1.7	WS VAR	180	20.2	-1.9	98		15	2019	1	14	18	20.2	WS VAR
3	WS VAR	17.1322	-8.1476	WS YOK	WS VAR	-0.543091	-3	WS VAR	186	17.1	-2.1	97		15	2019	1	14	19	17.1	WS VAR
4.1	WS VAR	19.2361	-9.77454	WS YOK	WS VAR	-0.650276	-4.1	WS VAR	183	19.2	-1.9	99		15	2019	1	14	20	19.2	WS VAR
2.1	WS VAR	19.1359	-5.22394	WS YOK	WS VAR	-0.350475	-2.1	WS VAR	181	19.1	-2	99		15	2019	1	14	21	19.1	WS VAR
3.3	WS VAR	18.635	-8.23347	WS YOK	WS VAR	-0.548748	-3.3	WS VAR	179	18.6	-2	99		15	2019	1	14	22	18.6	WS VAR
1.6	WS VAR	19.2361	-3.98621	WS YOK	WS VAR	-0.268931	-1.6	WS VAR	181	19.2	-2	99		15	2019	1	14	23	19.2	WS VAR
1.2	WS VAR	20.6387	-2.79163	WS YOK	WS VAR	-0.190231	-1.2	WS VAR	180	20.6	-2	99		15	2019	1	14	24	20.6	WS VAR
2.4	WS VAR	20.4384	-5.57649	WS YOK	WS VAR	-0.373701	-2.4	WS VAR	177	20.4	-1.9	99		15	2019	1	14	25	20.4	WS VAR
2.2	WS VAR	19.3363	-5.40932	WS YOK	WS VAR	-0.362688	-2.2	WS VAR	176	19.3	-2	99		15	2019	1	14	26	19.3	WS VAR
2	WS VAR	19.3363	-4.9327	WS YOK	WS VAR	-0.331288	-2	WS VAR	177	19.3	-2	99		15	2019	1	14	27	19.3	WS VAR
3.3	WS VAR	19.4365	-7.91559	WS YOK	WS VAR	-0.527805	-3.3	WS VAR	178	19.4	-1.8	100		15	2019	1	14	28	19.4	WS VAR
1.7	WS VAR	18.9356	-4.29661	WS YOK	WS VAR	-0.289381	-1.7	WS VAR	181	18.9	-1.9	99		15	2019	1	14	29	18.9	WS VAR
2.3	WS VAR	20.4384	-5.35232	WS YOK	WS VAR	-0.358933	-2.3	WS VAR	176	20.4	-1.6	99		15	2019	1	14	30	20.4	WS VAR
1.9	WS VAR	20.4384	-4.44566	WS YOK	WS VAR	-0.299201	-1.9	WS VAR	175	20.4	-1.7	99		15	2019	1	14	31	20.4	WS VAR
3.5	WS VAR	19.6369	-8.28335	WS YOK	WS VAR	-0.552033	-3.5	WS VAR	181	19.6	-1.7	99		15	2019	1	14	32	19.6	WS VAR
2.6	WS VAR	17.032	-7.16205	WS YOK	WS VAR	-0.478161	-2.6	WS VAR	180	17	-1.7	98		15	2019	1	14	33	17	WS VAR
2.7	WS VAR	17.032	-7.42159	WS YOK	WS VAR	-0.49526	-2.7	WS VAR	175	17	-1.9	97		15	2019	1	14	34	17	WS VAR
2.4	WS VAR	19.7371	-5.76688	WS YOK	WS VAR	-0.386245	-2.4	WS VAR	185	19.7	-1.8	98		15	2019	1	14	35	19.7	WS VAR
1.2	WS VAR	19.9374	-2.89028	WS YOK	WS VAR	-0.19673	-1.2	WS VAR	184	19.9	-1.9	99		15	2019	1	14	36	19.9	WS VAR
2.7	WS VAR	16.2305	-7.76559	WS YOK	WS VAR	-0.517923	-2.7	WS VAR	186	16.2	-2	98		15	2019	1	14	37	16.2	WS VAR
2.2	WS VAR	18.134	-5.75413	WS YOK	WS VAR	-0.385405	-2.2	WS VAR	183	18.1	-1.8	99		15	2019	1	14	38	18.1	WS VAR
2.7	WS VAR	19.6369	-6.48586	WS YOK	WS VAR	-0.433612	-2.7	WS VAR	183	19.6	-1.7	99		15	2019	1	14	39	19.6	WS VAR
2.3	WS VAR	22.0414	-4.97513	WS YOK	WS VAR	-0.334083	-2.3	WS VAR	185	22	-1.6	99		15	2019	1	14	40	22	WS VAR
2.1	WS VAR	19.6369	-5.09491	WS YOK	WS VAR	-0.341975	-2.1	WS VAR	184	19.6	-1.8	99		15	2019	1	14	41	19.6	WS VAR
1.9	WS VAR	16.8316	-5.36836	WS YOK	WS VAR	-0.35999	-1.9	WS VAR	179	16.8	-1.9	98		15	2019	1	14	42	16.8	WS VAR
2.7	WS VAR	18.635	-6.81676	WS YOK	WS VAR	-0.455412	-2.7	WS VAR	182	18.6	-1.6	99		15	2019	1	14	43	18.6	WS VAR
2.7	WS VAR	17.5329	-7.22149	WS YOK	WS VAR	-0.482077	-2.7	WS VAR	178	17.5	-1.7	98		15	2019	1	14	44	17.5	WS VAR
1.8	WS VAR	16.0301	-5.34108	WS YOK	WS VAR	-0.358193	-1.8	WS VAR	178	16	-1.8	97		15	2019	1	14	45	16	WS VAR
1.6	WS VAR	18.4346	-4.15649	WS YOK	WS VAR	-0.28015	-1.6	WS VAR	185	18.4	-1	97		15	2019	1	14	46	18.4	WS VAR
2.8	WS VAR	18.2342	-7.20207	WS YOK	WS VAR	-0.480797	-2.8	WS VAR	180	18.2	-1.8	96		15	2019	1	14	47	18.2	WS VAR
2.2	WS VAR	18.9356	-5.51965	WS YOK	WS VAR	-0.369957	-2.2	WS VAR	172	18.9	-1.8	95		15	2019	1	14	48	18.9	WS VAR
1.7	WS VAR	18.3344	-4.43441	WS YOK	WS VAR	-0.298459	-1.7	WS VAR	177	18.3	-1.9	95		15	2019	1	14	49	18.3	WS VAR
2	WS VAR	17.6331	-5.39315	WS YOK	WS VAR	-0.361623	-2	WS VAR	174	17.6	-1.9	96		15	2019	1	14	50	17.6	WS VAR
4.1	WS VAR	19.9374	-9.45789	WS YOK	WS VAR	-0.629414	-4.1	WS VAR	173	19.9	-1.8	96		15	2019	1	14	51	19.9	WS VAR
2.9	WS VAR	19.4365	-7.00893	WS YOK	WS VAR	-0.468073	-2.9	WS VAR	174	19.4	-1.8	95		15	2019	1	14	52	19.4	WS VAR
4.5	WS VAR	20.4384	-10.0698	WS YOK	WS VAR	-0.669728	-4.5	WS VAR	158	20.4	-1.7	96		15	2019	1	14	53	20.4	WS VAR
5.6	WS VAR	16.6312	-14.7289	WS YOK	WS VAR	-0.976673	-5.6	WS VAR	151	16.6	-1.5	95		15	2019	1	14	54	16.6	WS VAR
1.8	WS VAR	15.5292	-5.50717	WS YOK	WS VAR	-0.369135	-1.8	WS VAR	163	15.5	-1.7	94		15	2019	1	14	55	15.5	WS VAR
1.3	WS VAR	19.0357	-3.27933	WS YOK	WS VAR	-0.222361	-1.3	WS VAR	168	19	-1.9	91		15	2019	1	14	58	19	WS VAR
2.9	WS VAR	17.032	-7.93673	WS YOK	WS VAR	-0.529198	-2.9	WS VAR	167	17	-1.4	92		15	2019	1	14	59	17	WS VAR
3.5	WS VAR	16.531	-9.71481	WS YOK	WS VAR	-0.646341	-3.5	WS VAR	172	16.5	-1.6	91		16	2019	1	14	0	16.5	WS VAR
2.4	WS VAR	18.0339	-6.28728	WS YOK	WS VAR	-0.420529	-2.4	WS VAR	172	18	-1.7	91		16	2019	1	14	1	18	WS VAR
2.3	WS VAR	18.0339	-6.03667	WS YOK	WS VAR	-0.404019	-2.3	WS VAR	169	18	-1.4	90		16	2019	1	14	2	18	WS VAR
2.8	WS VAR	17.2324	-7.59588	WS YOK	WS VAR	-0.506742	-2.8	WS VAR	162	17.2	-1.7	91		16	2019	1	14	3	17.2	WS VAR
4.4	WS VAR	18.7352	-10.6806	WS YOK	WS VAR	-0.709967	-4.4	WS VAR	168	18.7	-1.7	91		16	2019	1	14	4	18.7	WS VAR
2	WS VAR	20.238	-4.7189	WS YOK	WS VAR	-0.317202	-2	WS VAR	171	20.2	-1.8	92		16	2019	1	14	5	20.2	WS VAR
3.6	WS VAR	19.2361	-8.66824	WS YOK	WS VAR	-0.577391	-3.6	WS VAR	177	19.2	-1.9	94		16	2019	1	14	6	19.2	WS VAR
4.4	WS VAR	19.6369	-10.2326	WS YOK	WS VAR	-0.680451	-4.4	WS VAR	175	19.6	-2.1	94		16	2019	1	14	7	19.6	WS VAR
3.4	WS VAR	20.1378	-7.87422	WS YOK	WS VAR	-0.525079	-3.4	WS VAR	179	20.1	-1.9	95		16	2019	1	14	8	20.1	WS VAR
2.7	WS VAR	21.3401	-5.99065	WS YOK	WS VAR	-0.400987	-2.7	WS VAR	180	21.3	-1.8	96		16	2019	1	14	9	21.3	WS VAR
2.8	WS VAR	22.5423	-5.88571	WS YOK	WS VAR	-0.394074	-2.8	WS VAR	180	22.5	-1.8	96		16	2019	1	14	10	22.5	WS VAR
3.1	WS VAR	20.7389	-7.02108	WS YOK	WS VAR	-0.468873	-3.1	WS VAR	181	20.7	-2	96		16	2019	1	14	11	20.7	WS VAR
2.1	WS VAR	22.0414	-4.55365	WS YOK	WS VAR	-0.306315	-2.1	WS VAR	178	22	-1.8	97		16	2019	1	14	12	22	WS VAR
2.8	WS VAR	21.2399	-6.23064	WS YOK	WS VAR	-0.416798	-2.8	WS VAR	177	21.2	-1.9	97		16	2019	1	14	13	21.2	WS VAR
1.7	WS VAR	21.7408	-3.75065	WS YOK	WS VAR	-0.253412	-1.7	WS VAR	174	21.7	-1.8	97		16	2019	1	14	14	21.7	WS VAR
2.2	WS VAR	19.5367	-5.35577	WS YOK	WS VAR	-0.35916	-2.2	WS VAR	175	19.5	-2	96		16	2019	1	14	15	19.5	WS VAR
2	WS VAR	19.8372	-4.81163	WS YOK	WS VAR	-0.323312	-2	WS VAR	181	19.8	-1.9	97		16	2019	1	14	16	19.8	WS VAR
2.2	WS VAR	18.7352	-5.57649	WS YOK	WS VAR	-0.373701	-2.2	WS VAR	178	18.7	-1.8	97		16	2019	1	14	17	18.7	WS VAR
3.7	WS VAR	20.9393	-8.21676	WS YOK	WS VAR	-0.547646	-3.7	WS VAR	180	20.9	-1.7	98		16	2019	1	14	18	20.9	WS VAR
3.2	WS VAR	20.1378	-7.43833	WS YOK	WS VAR	-0.496362	-3.2	WS VAR	181	20.1	-1.7	98		16	2019	1	14	19	20.1	WS VAR
2.4	WS VAR	21.2399	-5.37351	WS YOK	WS VAR	-0.360329	-2.4	WS VAR	179	21.2	-1.8	97		16	2019	1	14	20	21.2	WS VAR
2.2	WS VAR	20.238	-5.17629	WS YOK	WS VAR	-0.347336	-2.2	WS VAR	180	20.2	-2	97		16	2019	1	14	21	20.2	WS VAR
1.5	WS VAR	18.8354	-3.819	WS YOK	WS VAR	-0.257916	-1.5	WS VAR	176	18.8	-2	98		16	2019	1	14	22	18.8	WS VAR
2.8	WS VAR	18.134	-7.23962	WS YOK	WS VAR	-0.483271	-2.8	WS VAR	180	18.1	-2	98		16	2019	1	14	23	18.1	WS VAR
1.4	WS VAR	19.3363	-3.4755	WS YOK	WS VAR	-0.235286	-1.4	WS VAR	173	19.3	-1.8	98		16	2019	1	14	24	19.3	WS VAR
2.4	WS VAR	20.238	-5.62961	WS YOK	WS VAR	-0.377201	-2.4	WS VAR	175	20.2	-1.8	97		16	2019	1	14	25	20.2	WS VAR
2.3	WS VAR	21.3401	-5.13351	WS YOK	WS VAR	-0.344518	-2.3	WS VAR	174	21.3	-1.8	95		16	2019	1	14	26	21.3	WS VAR
2.5	WS VAR	19.7371	-5.99712	WS YOK	WS VAR	-0.401413	-2.5	WS VAR	174	19.7	-1.6	96		16	2019	1	14	27	19.7	WS VAR
1.6	WS VAR	20.3382	-3.77319	WS YOK	WS VAR	-0.254897	-1.6	WS VAR	177	20.3	-2	94		16	2019	1	14	28	20.3	WS VAR
2.2	WS VAR	21.5404	-4.87253	WS YOK	WS VAR	-0.327324	-2.2	WS VAR	175	21.5	-1.7	96		16	2019	1	14	29	21.5	WS VAR
2.6	WS VAR	20.5386	-5.99376	WS YOK	WS VAR	-0.401192	-2.6	WS VAR	176	20.5	-1.7	94		16	2019	1	14	30	20.5	WS VAR
2.8	WS VAR	20.1378	-6.55522	WS YOK	WS VAR	-0.438182	-2.8	WS VAR	177	20.1	-1.9	93		16	2019	1	14	31	20.1	WS VAR
2	WS VAR	19.0357	-5.00825	WS YOK	WS VAR	-0.336265	-2	WS VAR	173	19	-1.9	94		16	2019	1	14	32	19	WS VAR
1.6	WS VAR	20.5386	-3.73683	WS YOK	WS VAR	-0.252502	-1.6	WS VAR	179	20.5	-1.8	94		16	2019	1	14	33	20.5	WS VAR
2.7	WS VAR	21.5404	-5.93725	WS YOK	WS VAR	-0.397469	-2.7	WS VAR	176	21.5	-1.9	95		16	2019	1	14	34	21.5	WS VAR
2.6	WS VAR	20.7389	-5.93827	WS YOK	WS VAR	-0.397536	-2.6	WS VAR	175	20.7	-1.7	95		16	2019	1	14	35	20.7	WS VAR
1.6	WS VAR	20.4384	-3.75492	WS YOK	WS VAR	-0.253694	-1.6	WS VAR	171	20.4	-1.9	94		16	2019	1	14	36	20.4	WS VAR
4.2	WS VAR	19.3363	-9.9455	WS YOK	WS VAR	-0.661539	-4.2	WS VAR	174	19.3	-2	94		16	2019	1	14	37	19.3	WS VAR
2.3	WS VAR	19.7371	-5.53559	WS YOK	WS VAR	-0.371007	-2.3	WS VAR	175	19.7	-1.9	95		16	2019	1	14	38	19.7	WS VAR
2.5	WS VAR	19.5367	-6.05599	WS YOK	WS VAR	-0.405292	-2.5	WS VAR	175	19.5	-2	95		16	2019	1	14	39	19.5	WS VAR
2.5	WS VAR	21.4403	-5.53884	WS YOK	WS VAR	-0.371221	-2.5	WS VAR	175	21.4	-1.8	95		16	2019	1	14	40	21.4	WS VAR
4.8	WS VAR	20.7389	-10.5396	WS YOK	WS VAR	-0.700679	-4.8	WS VAR	171	20.7	-1.7	94		16	2019	1	14	41	20.7	WS VAR
2.5	WS VAR	20.8391	-5.69249	WS YOK	WS VAR	-0.381344	-2.5	WS VAR	177	20.8	-1.8	94		16	2019	1	14	42	20.8	WS VAR
2.9	WS VAR	21.4403	-6.38531	WS YOK	WS VAR	-0.426988	-2.9	WS VAR	172	21.4	-1.6	95		16	2019	1	14	43	21.4	WS VAR
5	WS VAR	18.0339	-12.405	WS YOK	WS VAR	-0.823575	-5	WS VAR	164	18	-1.6	93		16	2019	1	14	44	18	WS VAR
1.8	WS VAR	20.8391	-4.13687	WS YOK	WS VAR	-0.278857	-1.8	WS VAR	175	20.8	-1.8	93		16	2019	1	14	45	20.8	WS VAR
2.5	WS VAR	21.9412	-5.4169	WS YOK	WS VAR	-0.363188	-2.5	WS VAR	172	21.9	-1.5	94		16	2019	1	14	46	21.9	WS VAR
3	WS VAR	22.0414	-6.42345	WS YOK	WS VAR	-0.429501	-3	WS VAR	169	22	-1.6	92		16	2019	1	14	47	22	WS VAR
2.7	WS VAR	19.2361	-6.61434	WS YOK	WS VAR	-0.442077	-2.7	WS VAR	171	19.2	-1.8	90		16	2019	1	14	48	19.2	WS VAR
1.7	WS VAR	19.7371	-4.12541	WS YOK	WS VAR	-0.278102	-1.7	WS VAR	173	19.7	-1.8	90		16	2019	1	14	49	19.7	WS VAR
2.8	WS VAR	23.945	-5.55402	WS YOK	WS VAR	-0.372221	-2.8	WS VAR	171	23.9	-1.4	90		17	2019	1	14	19	23.9	WS VAR
1.9	WS VAR	22.3419	-4.07409	WS YOK	WS VAR	-0.274721	-1.9	WS VAR	170	22.3	-1.4	90		17	2019	1	14	25	22.3	WS VAR
2.7	WS VAR	22.1416	-5.78254	WS YOK	WS VAR	-0.387277	-2.7	WS VAR	173	22.1	-1.4	90		17	2019	1	14	26	22.1	WS VAR
2.3	WS VAR	24.6463	-4.46239	WS YOK	WS VAR	-0.300303	-2.3	WS VAR	176	24.6	-1.3	90		17	2019	1	14	33	24.6	WS VAR
3.4	WS VAR	24.2455	-6.60857	WS YOK	WS VAR	-0.441696	-3.4	WS VAR	173	24.2	-1.2	91		17	2019	1	14	34	24.2	WS VAR
3.9	WS VAR	22.9431	-7.92442	WS YOK	WS VAR	-0.528387	-3.9	WS VAR	175	22.9	-1.5	90		17	2019	1	14	35	22.9	WS VAR
2.2	WS VAR	20.3382	-5.15161	WS YOK	WS VAR	-0.34571	-2.2	WS VAR	170	20.3	-1.6	90		17	2019	1	14	45	20.3	WS VAR
3	WS VAR	21.3401	-6.62418	WS YOK	WS VAR	-0.442725	-3	WS VAR	169	21.3	-1.5	90		17	2019	1	14	46	21.3	WS VAR
1.8	WS VAR	21.9412	-3.93244	WS YOK	WS VAR	-0.265389	-1.8	WS VAR	171	21.9	-1.2	90		17	2019	1	14	50	21.9	WS VAR
2.9	WS VAR	20.9393	-6.53071	WS YOK	WS VAR	-0.436567	-2.9	WS VAR	172	20.9	0.6	90		17	2019	1	14	53	20.9	WS VAR
1.9	WS VAR	23.8448	-3.82111	WS YOK	WS VAR	-0.258055	-1.9	WS VAR	172	23.8	-1.6	90		17	2019	1	14	54	23.8	WS VAR
2.8	WS VAR	23.8448	-5.57649	WS YOK	WS VAR	-0.373701	-2.8	WS VAR	164	23.8	-1.3	91		17	2019	1	14	55	23.8	WS VAR
2.6	WS VAR	20.0376	-6.13706	WS YOK	WS VAR	-0.410633	-2.6	WS VAR	165	20	-1.5	90		17	2019	1	14	59	20	WS VAR
2.8	WS VAR	21.9412	-6.04011	WS YOK	WS VAR	-0.404246	-2.8	WS VAR	174	21.9	-1.9	90		18	2019	1	14	34	21.9	WS VAR
2.2	WS VAR	21.2399	-4.93948	WS YOK	WS VAR	-0.331734	-2.2	WS VAR	172	21.2	-1.6	91		18	2019	1	14	35	21.2	WS VAR
3.1	WS VAR	16.1303	-8.88451	WS YOK	WS VAR	-0.591639	-3.1	WS VAR	169	16.1	-1.3	92		19	2019	1	14	55	16.1	WS VAR
1.5	WS VAR	16.9318	-4.24091	WS YOK	WS VAR	-0.285712	-1.5	WS VAR	173	16.9	-1.5	91		19	2019	1	14	56	16.9	WS VAR
2.5	WS VAR	16.2305	-7.22305	WS YOK	WS VAR	-0.48218	-2.5	WS VAR	171	16.2	-1.7	91		19	2019	1	14	57	16.2	WS VAR
3	WS VAR	16.0301	-8.66824	WS YOK	WS VAR	-0.577391	-3	WS VAR	172	16	-1.6	94		20	2019	1	14	3	16	WS VAR
2.7	WS VAR	16.3307	-7.72088	WS YOK	WS VAR	-0.514977	-2.7	WS VAR	172	16.3	-2	97		20	2019	1	14	13	16.3	WS VAR
2.2	WS VAR	17.1322	-6.07632	WS YOK	WS VAR	-0.406631	-2.2	WS VAR	174	17.1	-2.2	98		20	2019	1	14	15	17.1	WS VAR
1.6	WS VAR	18.0339	-4.24707	WS YOK	WS VAR	-0.286117	-1.6	WS VAR	176	18	-2.3	98		20	2019	1	14	16	18	WS VAR
2	WS VAR	16.7314	-5.67283	WS YOK	WS VAR	-0.380049	-2	WS VAR	170	16.7	-2.1	98		20	2019	1	14	18	16.7	WS VAR
1.7	WS VAR	17.3325	-4.68436	WS YOK	WS VAR	-0.314927	-1.7	WS VAR	160	17.3	-1.9	97		20	2019	1	14	19	17.3	WS VAR
3.9	WS VAR	17.9337	-9.95641	WS YOK	WS VAR	-0.662257	-3.9	WS VAR	170	17.9	-2	98		20	2019	1	14	20	17.9	WS VAR
2.2	WS VAR	16.2305	-6.39826	WS YOK	WS VAR	-0.427841	-2.2	WS VAR	163	16.2	-2.3	97		20	2019	1	14	21	16.2	WS VAR
3.3	WS VAR	18.8354	-8.15165	WS YOK	WS VAR	-0.543357	-3.3	WS VAR	166	18.8	-2.1	97		20	2019	1	14	22	18.8	WS VAR
2.7	WS VAR	20.7389	-6.15668	WS YOK	WS VAR	-0.411925	-2.7	WS VAR	172	20.7	-2.2	97		20	2019	1	14	23	20.7	WS VAR
2.2	WS VAR	19.4365	-5.38242	WS YOK	WS VAR	-0.360916	-2.2	WS VAR	167	19.4	-2.4	97		20	2019	1	14	24	19.4	WS VAR
2.7	WS VAR	21.4403	-5.96383	WS YOK	WS VAR	-0.39922	-2.7	WS VAR	165	21.4	-2.2	98		20	2019	1	14	25	21.4	WS VAR
2.6	WS VAR	20.238	-6.07894	WS YOK	WS VAR	-0.406804	-2.6	WS VAR	170	20.2	-2.3	98		20	2019	1	14	26	20.2	WS VAR
3.8	WS VAR	20.0376	-8.77549	WS YOK	WS VAR	-0.584457	-3.8	WS VAR	171	20	-2.5	98		20	2019	1	14	27	20	WS VAR
5.5	WS VAR	22.2418	-11.1921	WS YOK	WS VAR	-0.743669	-5.5	WS VAR	167	22.2	-2.3	99		20	2019	1	14	28	22.2	WS VAR
7.4	WS VAR	18.8354	-16.8306	WS YOK	WS VAR	-1.11514	-7.4	WS VAR	159	18.8	-2.4	99		20	2019	1	14	29	18.8	WS VAR
2.8	WS VAR	20.1378	-6.55522	WS YOK	WS VAR	-0.438182	-2.8	WS VAR	166	20.1	-1.9	99		20	2019	1	14	30	20.1	WS VAR
1.9	WS VAR	22.0414	-4.12866	WS YOK	WS VAR	-0.278316	-1.9	WS VAR	168	22	-2.4	98		20	2019	1	14	31	22	WS VAR
3.6	WS VAR	22.4421	-7.50473	WS YOK	WS VAR	-0.500737	-3.6	WS VAR	166	22.4	-2.1	99		20	2019	1	14	32	22.4	WS VAR
2.8	WS VAR	21.1397	-6.25883	WS YOK	WS VAR	-0.418655	-2.8	WS VAR	166	21.1	-2.4	98		20	2019	1	14	33	21.1	WS VAR
1.8	WS VAR	21.7408	-3.96813	WS YOK	WS VAR	-0.26774	-1.8	WS VAR	166	21.7	-2.3	98		20	2019	1	14	34	21.7	WS VAR
3.1	WS VAR	20.4384	-7.11867	WS YOK	WS VAR	-0.475303	-3.1	WS VAR	167	20.4	-2.2	98		20	2019	1	14	35	20.4	WS VAR
2.6	WS VAR	20.4384	-6.02189	WS YOK	WS VAR	-0.403045	-2.6	WS VAR	166	20.4	-2.3	98		20	2019	1	14	36	20.4	WS VAR
3.7	WS VAR	20.9393	-8.21676	WS YOK	WS VAR	-0.547646	-3.7	WS VAR	167	20.9	-2.4	98		20	2019	1	14	37	20.9	WS VAR
1.7	WS VAR	19.7371	-4.12541	WS YOK	WS VAR	-0.278102	-1.7	WS VAR	168	19.7	-2.3	99		20	2019	1	14	38	19.7	WS VAR
3.9	WS VAR	20.6387	-8.74636	WS YOK	WS VAR	-0.582538	-3.9	WS VAR	164	20.6	-2.3	98		20	2019	1	14	39	20.6	WS VAR
2.6	WS VAR	19.3363	-6.34941	WS YOK	WS VAR	-0.424623	-2.6	WS VAR	167	19.3	-2.3	98		20	2019	1	14	40	19.3	WS VAR
2.9	WS VAR	21.6406	-6.32892	WS YOK	WS VAR	-0.423273	-2.9	WS VAR	167	21.6	-2.2	100		20	2019	1	14	41	21.6	WS VAR
3.9	WS VAR	20.5386	-8.78595	WS YOK	WS VAR	-0.585145	-3.9	WS VAR	166	20.5	-2.1	100		20	2019	1	14	42	20.5	WS VAR
4.7	WS VAR	20.1378	-10.6201	WS YOK	WS VAR	-0.705984	-4.7	WS VAR	168	20.1	-2.1	100		20	2019	1	14	43	20.1	WS VAR
3.4	WS VAR	17.9337	-8.7731	WS YOK	WS VAR	-0.584299	-3.4	WS VAR	168	17.9	-2.1	98		20	2019	1	14	44	17.9	WS VAR
2.7	WS VAR	17.032	-7.42159	WS YOK	WS VAR	-0.49526	-2.7	WS VAR	169	17	-2	99		20	2019	1	14	45	17	WS VAR
1.2	WS VAR	20.0376	-2.87578	WS YOK	WS VAR	-0.195775	-1.2	WS VAR	167	20	-1.7	100		20	2019	1	14	46	20	WS VAR
4.1	WS VAR	20.3382	-9.28593	WS YOK	WS VAR	-0.618085	-4.1	WS VAR	167	20.3	-1.8	99		20	2019	1	14	47	20.3	WS VAR
3.4	WS VAR	18.9356	-8.34055	WS YOK	WS VAR	-0.555802	-3.4	WS VAR	165	18.9	-1.7	98		20	2019	1	14	48	18.9	WS VAR
2.1	WS VAR	19.4365	-5.14577	WS YOK	WS VAR	-0.345325	-2.1	WS VAR	169	19.4	-2	97		20	2019	1	14	49	19.4	WS VAR
3.4	WS VAR	18.134	-8.68307	WS YOK	WS VAR	-0.578368	-3.4	WS VAR	164	18.1	-2	97		20	2019	1	14	50	18.1	WS VAR
2.8	WS VAR	18.7352	-7.01993	WS YOK	WS VAR	-0.468798	-2.8	WS VAR	167	18.7	-1.7	98		20	2019	1	14	51	18.7	WS VAR
3.6	WS VAR	21.0395	-7.97333	WS YOK	WS VAR	-0.531609	-3.6	WS VAR	169	21	-0.7	97		20	2019	1	14	52	21	WS VAR
4.3	WS VAR	20.6387	-9.57226	WS YOK	WS VAR	-0.636949	-4.3	WS VAR	165	20.6	-1.9	95		20	2019	1	14	53	20.6	WS VAR
2.9	WS VAR	19.0357	-7.14836	WS YOK	WS VAR	-0.477259	-2.9	WS VAR	165	19	-1.6	97		20	2019	1	14	54	19	WS VAR
4.5	WS VAR	19.3363	-10.5924	WS YOK	WS VAR	-0.704159	-4.5	WS VAR	165	19.3	-1.6	97		20	2019	1	14	55	19.3	WS VAR
4.3	WS VAR	19.6369	-10.0196	WS YOK	WS VAR	-0.666422	-4.3	WS VAR	163	19.6	-1.5	97		20	2019	1	14	56	19.6	WS VAR
3.9	WS VAR	21.2399	-8.51608	WS YOK	WS VAR	-0.567367	-3.9	WS VAR	169	21.2	-1.7	96		20	2019	1	14	57	21.2	WS VAR
4.4	WS VAR	18.5348	-10.7855	WS YOK	WS VAR	-0.716878	-4.4	WS VAR	162	18.5	-1.3	97		20	2019	1	14	58	18.5	WS VAR
3.6	WS VAR	21.3401	-7.8681	WS YOK	WS VAR	-0.524677	-3.6	WS VAR	167	21.3	-1.8	94		20	2019	1	14	59	21.3	WS VAR
3.7	WS VAR	20.8391	-8.25362	WS YOK	WS VAR	-0.550075	-3.7	WS VAR	167	20.8	-1.5	95		21	2019	1	14	0	20.8	WS VAR
1.6	WS VAR	18.635	-4.1126	WS YOK	WS VAR	-0.277258	-1.6	WS VAR	167	18.6	-2	93		21	2019	1	14	1	18.6	WS VAR
2.6	WS VAR	20.3382	-6.05028	WS YOK	WS VAR	-0.404916	-2.6	WS VAR	171	20.3	-1.7	94		21	2019	1	14	2	20.3	WS VAR
2.5	WS VAR	20.5386	-5.77251	WS YOK	WS VAR	-0.386616	-2.5	WS VAR	168	20.5	-1.8	93		21	2019	1	14	3	20.5	WS VAR
4.1	WS VAR	20.1378	-9.37113	WS YOK	WS VAR	-0.623698	-4.1	WS VAR	165	20.1	-1.8	94		21	2019	1	14	4	20.1	WS VAR
2.8	WS VAR	20.4384	-6.46344	WS YOK	WS VAR	-0.432135	-2.8	WS VAR	165	20.4	-1.8	95		21	2019	1	14	5	20.4	WS VAR
2.6	WS VAR	18.8354	-6.51019	WS YOK	WS VAR	-0.435215	-2.6	WS VAR	167	18.8	-1.9	95		21	2019	1	14	6	18.8	WS VAR
1.9	WS VAR	19.1359	-4.74054	WS YOK	WS VAR	-0.318628	-1.9	WS VAR	166	19.1	-1.8	94		21	2019	1	14	7	19.1	WS VAR
2.9	WS VAR	18.7352	-7.25658	WS YOK	WS VAR	-0.484389	-2.9	WS VAR	170	18.7	-1.7	93		21	2019	1	14	8	18.7	WS VAR
3.7	WS VAR	18.0339	-9.43782	WS YOK	WS VAR	-0.628092	-3.7	WS VAR	169	18	-1.6	93		21	2019	1	14	9	18	WS VAR
2.8	WS VAR	19.7371	-6.68167	WS YOK	WS VAR	-0.446513	-2.8	WS VAR	171	19.7	-1.3	93		21	2019	1	14	10	19.7	WS VAR
1.4	WS VAR	18.3344	-3.66364	WS YOK	WS VAR	-0.24768	-1.4	WS VAR	172	18.3	-1.4	93		21	2019	1	14	11	18.3	WS VAR
2.8	WS VAR	17.8335	-7.35464	WS YOK	WS VAR	-0.490849	-2.8	WS VAR	164	17.8	-1.5	94		21	2019	1	14	12	17.8	WS VAR
3.8	WS VAR	17.2324	-10.0841	WS YOK	WS VAR	-0.67067	-3.8	WS VAR	169	17.2	-1.7	93		21	2019	1	14	13	17.2	WS VAR
3.3	WS VAR	17.8335	-8.57769	WS YOK	WS VAR	-0.571425	-3.3	WS VAR	164	17.8	-1.5	95		21	2019	1	14	14	17.8	WS VAR
2	WS VAR	17.032	-5.57649	WS YOK	WS VAR	-0.373701	-2	WS VAR	170	17	-1.7	94		21	2019	1	14	15	17	WS VAR
1.5	WS VAR	17.1322	-4.19226	WS YOK	WS VAR	-0.282507	-1.5	WS VAR	172	17.1	-1.5	93		21	2019	1	14	16	17.1	WS VAR
2.4	WS VAR	17.3325	-6.52947	WS YOK	WS VAR	-0.436485	-2.4	WS VAR	172	17.3	-1.3	93		21	2019	1	14	17	17.3	WS VAR
2.4	WS VAR	16.6312	-6.79079	WS YOK	WS VAR	-0.453702	-2.4	WS VAR	170	16.6	-1.5	92		21	2019	1	14	18	16.6	WS VAR
2.8	WS VAR	15.8297	-8.22463	WS YOK	WS VAR	-0.548165	-2.8	WS VAR	169	15.8	-1.8	91		21	2019	1	14	19	15.8	WS VAR
3.8	WS VAR	15.7295	-10.9582	WS YOK	WS VAR	-0.72826	-3.8	WS VAR	165	15.7	-1.4	93		21	2019	1	14	20	15.7	WS VAR
3.2	WS VAR	17.1322	-8.65254	WS YOK	WS VAR	-0.576357	-3.2	WS VAR	172	17.1	-1.6	93		21	2019	1	14	21	17.1	WS VAR
2	WS VAR	16.0301	-5.9109	WS YOK	WS VAR	-0.395733	-2	WS VAR	172	16	-1.8	93		21	2019	1	14	22	16	WS VAR
1.6	WS VAR	15.8297	-4.82348	WS YOK	WS VAR	-0.324092	-1.6	WS VAR	170	15.8	-1.7	94		21	2019	1	14	23	15.8	WS VAR
1.5	WS VAR	16.2305	-4.42024	WS YOK	WS VAR	-0.297526	-1.5	WS VAR	171	16.2	-1.6	94		21	2019	1	14	25	16.2	WS VAR
1.5	WS VAR	16.1303	-4.44708	WS YOK	WS VAR	-0.299294	-1.5	WS VAR	172	16.1	-1.8	94		21	2019	1	14	26	16.1	WS VAR
1.5	WS VAR	15.9299	-4.50172	WS YOK	WS VAR	-0.302894	-1.5	WS VAR	174	15.9	-1.6	95		21	2019	1	14	27	15.9	WS VAR
2.1	WS VAR	16.6312	-5.97913	WS YOK	WS VAR	-0.400228	-2.1	WS VAR	178	16.6	-1.4	96		21	2019	1	14	29	16.6	WS VAR
1.8	WS VAR	15.9299	-5.37351	WS YOK	WS VAR	-0.360329	-1.8	WS VAR	176	15.9	-1.6	95		21	2019	1	14	30	15.9	WS VAR
2.7	WS VAR	16.8316	-7.50473	WS YOK	WS VAR	-0.500737	-2.7	WS VAR	182	16.8	-1.2	98		21	2019	1	14	31	16.8	WS VAR
1.6	WS VAR	17.9337	-4.27032	WS YOK	WS VAR	-0.287649	-1.6	WS VAR	182	17.9	-1.2	98		21	2019	1	14	32	17.9	WS VAR
2.3	WS VAR	16.2305	-6.67468	WS YOK	WS VAR	-0.446052	-2.3	WS VAR	186	16.2	-1.4	97		21	2019	1	14	33	16.2	WS VAR
1.9	WS VAR	15.9299	-5.66082	WS YOK	WS VAR	-0.379258	-1.9	WS VAR	184	15.9	-1.5	97		21	2019	1	14	36	15.9	WS VAR
2.3	WS VAR	15.9299	-6.79417	WS YOK	WS VAR	-0.453924	-2.3	WS VAR	183	15.9	-1.5	98		21	2019	1	14	37	15.9	WS VAR
1.9	WS VAR	17.4327	-5.18937	WS YOK	WS VAR	-0.348198	-1.9	WS VAR	186	17.4	-1.3	98		21	2019	1	14	38	17.4	WS VAR
2.5	WS VAR	17.6331	-6.67781	WS YOK	WS VAR	-0.446258	-2.5	WS VAR	183	17.6	-1.3	99		21	2019	1	14	39	17.6	WS VAR
2.8	WS VAR	16.2305	-8.03471	WS YOK	WS VAR	-0.535653	-2.8	WS VAR	180	16.2	-1.4	98		21	2019	1	14	40	16.2	WS VAR
1.4	WS VAR	15.7295	-4.26033	WS YOK	WS VAR	-0.286991	-1.4	WS VAR	182	15.7	-1.7	98		21	2019	1	14	42	15.7	WS VAR
1.5	WS VAR	15.7295	-4.55769	WS YOK	WS VAR	-0.306582	-1.5	WS VAR	178	15.7	-1.8	97		21	2019	1	14	43	15.7	WS VAR
2.7	WS VAR	17.9337	-7.06894	WS YOK	WS VAR	-0.472026	-2.7	WS VAR	177	17.9	-1.7	98		21	2019	1	14	44	17.9	WS VAR
2.3	WS VAR	17.1322	-6.33988	WS YOK	WS VAR	-0.423995	-2.3	WS VAR	178	17.1	-1.6	98		21	2019	1	14	45	17.1	WS VAR
2.4	WS VAR	16.7314	-6.7522	WS YOK	WS VAR	-0.451159	-2.4	WS VAR	169	16.7	-1.7	98		21	2019	1	14	47	16.7	WS VAR
1.3	WS VAR	16.1303	-3.86423	WS YOK	WS VAR	-0.260895	-1.3	WS VAR	174	16.1	-1.7	97		21	2019	1	14	48	16.1	WS VAR
2.9	WS VAR	16.2305	-8.30242	WS YOK	WS VAR	-0.55329	-2.9	WS VAR	175	16.2	-1.8	97		21	2019	1	14	49	16.2	WS VAR
1.6	WS VAR	17.8335	-4.29382	WS YOK	WS VAR	-0.289198	-1.6	WS VAR	169	17.8	-1.7	97		21	2019	1	14	50	17.8	WS VAR
2.2	WS VAR	17.7333	-5.87888	WS YOK	WS VAR	-0.393623	-2.2	WS VAR	174	17.7	-1.8	97		21	2019	1	14	51	17.7	WS VAR
1.8	WS VAR	19.8372	-4.3416	WS YOK	WS VAR	-0.292345	-1.8	WS VAR	175	19.8	-1.8	96		21	2019	1	14	52	19.8	WS VAR
2.6	WS VAR	16.6312	-7.32481	WS YOK	WS VAR	-0.488884	-2.6	WS VAR	170	16.6	-1.7	97		21	2019	1	14	53	16.6	WS VAR
2.2	WS VAR	16.9318	-6.14507	WS YOK	WS VAR	-0.411161	-2.2	WS VAR	173	16.9	-1.6	98		21	2019	1	14	54	16.9	WS VAR
2.4	WS VAR	18.5348	-6.12486	WS YOK	WS VAR	-0.409829	-2.4	WS VAR	180	18.5	-1.7	98		21	2019	1	14	55	18.5	WS VAR
3.8	WS VAR	18.8354	-9.2926	WS YOK	WS VAR	-0.618525	-3.8	WS VAR	178	18.8	-1.5	98		21	2019	1	14	56	18.8	WS VAR
2.7	WS VAR	18.4346	-6.88698	WS YOK	WS VAR	-0.460039	-2.7	WS VAR	180	18.4	-0.8	98		21	2019	1	14	57	18.4	WS VAR
2	WS VAR	18.9356	-5.03394	WS YOK	WS VAR	-0.337958	-2	WS VAR	179	18.9	-1.6	98		21	2019	1	14	58	18.9	WS VAR
1.4	WS VAR	18.8354	-3.56716	WS YOK	WS VAR	-0.241324	-1.4	WS VAR	180	18.8	-1.5	98		21	2019	1	14	59	18.8	WS VAR
2.2	WS VAR	17.3325	-6.00907	WS YOK	WS VAR	-0.402201	-2.2	WS VAR	182	17.3	-1.5	98		22	2019	1	14	0	17.3	WS VAR
1.6	WS VAR	18.3344	-4.17878	WS YOK	WS VAR	-0.281618	-1.6	WS VAR	181	18.3	-1.5	99		22	2019	1	14	1	18.3	WS VAR
1.7	WS VAR	18.0339	-4.5066	WS YOK	WS VAR	-0.303216	-1.7	WS VAR	178	18	-1.5	98		22	2019	1	14	2	18	WS VAR
3.3	WS VAR	16.4308	-9.25406	WS YOK	WS VAR	-0.615986	-3.3	WS VAR	179	16.4	-1.7	98		22	2019	1	14	3	16.4	WS VAR
1.8	WS VAR	19.0357	-4.52023	WS YOK	WS VAR	-0.304113	-1.8	WS VAR	180	19	-1.5	98		22	2019	1	14	4	19	WS VAR
1.8	WS VAR	19.2361	-4.47423	WS YOK	WS VAR	-0.301083	-1.8	WS VAR	177	19.2	-1.6	97		22	2019	1	14	5	19.2	WS VAR
2.2	WS VAR	19.5367	-5.35577	WS YOK	WS VAR	-0.35916	-2.2	WS VAR	180	19.5	-1.7	98		22	2019	1	14	6	19.5	WS VAR
1.4	WS VAR	18.9356	-3.54845	WS YOK	WS VAR	-0.240091	-1.4	WS VAR	181	18.9	-1.5	98		22	2019	1	14	7	18.9	WS VAR
1.6	WS VAR	20.1378	-3.81025	WS YOK	WS VAR	-0.257339	-1.6	WS VAR	180	20.1	-1.5	99		22	2019	1	14	8	20.1	WS VAR
2.1	WS VAR	20.0376	-4.99611	WS YOK	WS VAR	-0.335465	-2.1	WS VAR	176	20	-1.5	98		22	2019	1	14	9	20	WS VAR
2.4	WS VAR	19.3363	-5.88153	WS YOK	WS VAR	-0.393798	-2.4	WS VAR	178	19.3	-1.7	98		22	2019	1	14	10	19.3	WS VAR
3.8	WS VAR	21.3401	-8.27609	WS YOK	WS VAR	-0.551555	-3.8	WS VAR	176	21.3	-1.5	97		22	2019	1	14	11	21.3	WS VAR
2.6	WS VAR	21.0395	-5.85691	WS YOK	WS VAR	-0.392176	-2.6	WS VAR	172	21	-1.6	97		22	2019	1	14	12	21	WS VAR
1.2	WS VAR	20.238	-2.84719	WS YOK	WS VAR	-0.193891	-1.2	WS VAR	172	20.2	-1.6	97		22	2019	1	14	13	20.2	WS VAR
2	WS VAR	20.7389	-4.6078	WS YOK	WS VAR	-0.309883	-2	WS VAR	176	20.7	-1.6	97		22	2019	1	14	14	20.7	WS VAR
1.5	WS VAR	19.7371	-3.64655	WS YOK	WS VAR	-0.246554	-1.5	WS VAR	175	19.7	-1.6	96		22	2019	1	14	15	19.7	WS VAR
1.8	WS VAR	20.238	-4.25737	WS YOK	WS VAR	-0.286796	-1.8	WS VAR	176	20.2	-1.5	97		22	2019	1	14	16	20.2	WS VAR
2.4	WS VAR	20.238	-5.62961	WS YOK	WS VAR	-0.377201	-2.4	WS VAR	174	20.2	-1.8	96		22	2019	1	14	17	20.2	WS VAR
1.4	WS VAR	20.6387	-3.25737	WS YOK	WS VAR	-0.220915	-1.4	WS VAR	174	20.6	-1.6	97		22	2019	1	14	18	20.6	WS VAR
2	WS VAR	20.4384	-4.67384	WS YOK	WS VAR	-0.314233	-2	WS VAR	178	20.4	-1.5	98		22	2019	1	14	19	20.4	WS VAR
2.3	WS VAR	20.1378	-5.42938	WS YOK	WS VAR	-0.36401	-2.3	WS VAR	176	20.1	-1.7	97		22	2019	1	14	20	20.1	WS VAR
3.7	WS VAR	21.4403	-8.03722	WS YOK	WS VAR	-0.535818	-3.7	WS VAR	174	21.4	-1.5	98		22	2019	1	14	21	21.4	WS VAR
2.4	WS VAR	21.4403	-5.32501	WS YOK	WS VAR	-0.357134	-2.4	WS VAR	174	21.4	-1.9	98		22	2019	1	14	22	21.4	WS VAR
2.4	WS VAR	20.5386	-5.55029	WS YOK	WS VAR	-0.371976	-2.4	WS VAR	174	20.5	-1.7	98		22	2019	1	14	23	20.5	WS VAR
2.7	WS VAR	20.7389	-6.15668	WS YOK	WS VAR	-0.411925	-2.7	WS VAR	174	20.7	-1.8	98		22	2019	1	14	24	20.7	WS VAR
2.6	WS VAR	21.0395	-5.85691	WS YOK	WS VAR	-0.392176	-2.6	WS VAR	173	21	-1.7	98		22	2019	1	14	25	21	WS VAR
2.8	WS VAR	21.0395	-6.28728	WS YOK	WS VAR	-0.420529	-2.8	WS VAR	177	21	-1.8	98		22	2019	1	14	26	21	WS VAR
2.3	WS VAR	21.1397	-5.1806	WS YOK	WS VAR	-0.34762	-2.3	WS VAR	179	21.1	-1.8	98		22	2019	1	14	27	21.1	WS VAR
1.6	WS VAR	22.1416	-3.46882	WS YOK	WS VAR	-0.234845	-1.6	WS VAR	174	22.1	-1.6	99		22	2019	1	14	28	22.1	WS VAR
1.9	WS VAR	22.0414	-4.12866	WS YOK	WS VAR	-0.278316	-1.9	WS VAR	178	22	-1.5	100		22	2019	1	14	29	22	WS VAR
1.2	WS VAR	22.5423	-2.55402	WS YOK	WS VAR	-0.174577	-1.2	WS VAR	180	22.5	-1.6	100		22	2019	1	14	30	22.5	WS VAR
3.5	WS VAR	23.3438	-7.04131	WS YOK	WS VAR	-0.470206	-3.5	WS VAR	178	23.3	-1.4	100		22	2019	1	14	31	23.3	WS VAR
2.8	WS VAR	22.2418	-5.96193	WS YOK	WS VAR	-0.399095	-2.8	WS VAR	179	22.2	-1.4	100		22	2019	1	14	32	22.2	WS VAR
1.8	WS VAR	23.1435	-3.73083	WS YOK	WS VAR	-0.252107	-1.8	WS VAR	179	23.1	-1.5	100		22	2019	1	14	33	23.1	WS VAR
2.3	WS VAR	23.1435	-4.74475	WS YOK	WS VAR	-0.318905	-2.3	WS VAR	178	23.1	-1.3	100		22	2019	1	14	34	23.1	WS VAR
2.3	WS VAR	22.3419	-4.91015	WS YOK	WS VAR	-0.329802	-2.3	WS VAR	178	22.3	-1.3	100		22	2019	1	14	35	22.3	WS VAR
3	WS VAR	22.9431	-6.18237	WS YOK	WS VAR	-0.413618	-3	WS VAR	180	22.9	-1.6	100		22	2019	1	14	36	22.9	WS VAR
3.1	WS VAR	21.3401	-6.83362	WS YOK	WS VAR	-0.456523	-3.1	WS VAR	181	21.3	-1.7	99		22	2019	1	14	37	21.3	WS VAR
2.8	WS VAR	22.8429	-5.81139	WS YOK	WS VAR	-0.389177	-2.8	WS VAR	186	22.8	-1.1	100		22	2019	1	14	38	22.8	WS VAR
3.4	WS VAR	21.5404	-7.39148	WS YOK	WS VAR	-0.493276	-3.4	WS VAR	179	21.5	-1.4	100		22	2019	1	14	39	21.5	WS VAR
1.5	WS VAR	22.5423	-3.19552	WS YOK	WS VAR	-0.21684	-1.5	WS VAR	191	22.5	-1.3	100		22	2019	1	14	40	22.5	WS VAR
2.5	WS VAR	18.8354	-6.27132	WS YOK	WS VAR	-0.419478	-2.5	WS VAR	186	18.8	-1.3	100		22	2019	1	14	41	18.8	WS VAR
4.1	WS VAR	17.4327	-10.6945	WS YOK	WS VAR	-0.710886	-4.1	WS VAR	185	17.4	-1.5	100		22	2019	1	14	42	17.4	WS VAR
4.4	WS VAR	21.1397	-9.56353	WS YOK	WS VAR	-0.636374	-4.4	WS VAR	187	21.1	-1.1	100		22	2019	1	14	43	21.1	WS VAR
3.4	WS VAR	19.4365	-8.13976	WS YOK	WS VAR	-0.542574	-3.4	WS VAR	186	19.4	-1.3	99		22	2019	1	14	44	19.4	WS VAR
2.5	WS VAR	19.4365	-6.08585	WS YOK	WS VAR	-0.407259	-2.5	WS VAR	186	19.4	-1.3	98		22	2019	1	14	45	19.4	WS VAR
4.9	WS VAR	20.238	-10.9803	WS YOK	WS VAR	-0.72971	-4.9	WS VAR	189	20.2	-1.2	98		22	2019	1	14	46	20.2	WS VAR
4.5	WS VAR	21.1397	-9.76313	WS YOK	WS VAR	-0.649524	-4.5	WS VAR	186	21.1	-1.3	98		22	2019	1	14	47	21.1	WS VAR
2.5	WS VAR	21.841	-5.44087	WS YOK	WS VAR	-0.364767	-2.5	WS VAR	186	21.8	-1.3	98		22	2019	1	14	48	21.8	WS VAR
3	WS VAR	21.0395	-6.71404	WS YOK	WS VAR	-0.448645	-3	WS VAR	183	21	-1.4	98		22	2019	1	14	49	21	WS VAR
4.3	WS VAR	22.2418	-8.93355	WS YOK	WS VAR	-0.59487	-4.3	WS VAR	190	22.2	-1.3	98		22	2019	1	14	50	22.2	WS VAR
4.6	WS VAR	18.4346	-11.2841	WS YOK	WS VAR	-0.749729	-4.6	WS VAR	179	18.4	-1.2	98		22	2019	1	14	51	18.4	WS VAR
2.9	WS VAR	19.1359	-7.11299	WS YOK	WS VAR	-0.474929	-2.9	WS VAR	184	19.1	-1.4	97		22	2019	1	14	52	19.1	WS VAR
1.8	WS VAR	18.9356	-4.54357	WS YOK	WS VAR	-0.305651	-1.8	WS VAR	183	18.9	-1.2	97		22	2019	1	14	53	18.9	WS VAR
1.6	WS VAR	20.1378	-3.81025	WS YOK	WS VAR	-0.257339	-1.6	WS VAR	187	20.1	-1.3	96		22	2019	1	14	54	20.1	WS VAR
3	WS VAR	20.6387	-6.83768	WS YOK	WS VAR	-0.45679	-3	WS VAR	184	20.6	-1	97		22	2019	1	14	55	20.6	WS VAR
1.5	WS VAR	18.635	-3.8595	WS YOK	WS VAR	-0.260584	-1.5	WS VAR	184	18.6	-1.2	96		22	2019	1	14	56	18.6	WS VAR
2.6	WS VAR	19.8372	-6.19629	WS YOK	WS VAR	-0.414535	-2.6	WS VAR	188	19.8	-1.1	97		22	2019	1	14	57	19.8	WS VAR
1.6	WS VAR	19.9374	-3.84803	WS YOK	WS VAR	-0.259828	-1.6	WS VAR	184	19.9	-1.2	97		22	2019	1	14	58	19.9	WS VAR
1.9	WS VAR	19.2361	-4.71651	WS YOK	WS VAR	-0.317045	-1.9	WS VAR	188	19.2	-1.1	96		22	2019	1	14	59	19.2	WS VAR
1.9	WS VAR	19.9374	-4.55471	WS YOK	WS VAR	-0.306385	-1.9	WS VAR	187	19.9	-1.1	96		23	2019	1	14	0	19.9	WS VAR
1.9	WS VAR	18.5348	-4.88997	WS YOK	WS VAR	-0.328473	-1.9	WS VAR	185	18.5	-1.1	96		23	2019	1	14	1	18.5	WS VAR
2.6	WS VAR	19.1359	-6.41277	WS YOK	WS VAR	-0.428797	-2.6	WS VAR	186	19.1	-0.6	95		23	2019	1	14	2	19.1	WS VAR
1.8	WS VAR	19.6369	-4.38495	WS YOK	WS VAR	-0.295201	-1.8	WS VAR	184	19.6	-1.2	95		23	2019	1	14	3	19.6	WS VAR
2.3	WS VAR	18.9356	-5.76077	WS YOK	WS VAR	-0.385843	-2.3	WS VAR	186	18.9	-1.1	96		23	2019	1	14	4	18.9	WS VAR
1.4	WS VAR	18.8354	-3.56716	WS YOK	WS VAR	-0.241324	-1.4	WS VAR	183	18.8	-1.2	94		23	2019	1	14	5	18.8	WS VAR
1.8	WS VAR	18.8354	-4.56716	WS YOK	WS VAR	-0.307205	-1.8	WS VAR	183	18.8	-1	95		23	2019	1	14	6	18.8	WS VAR
1.1	WS VAR	17.6331	-2.99592	WS YOK	WS VAR	-0.20369	-1.1	WS VAR	187	17.6	-1.3	94		23	2019	1	14	7	17.6	WS VAR
3	WS VAR	19.2361	-7.30821	WS YOK	WS VAR	-0.48779	-3	WS VAR	182	19.2	-1.3	95		23	2019	1	14	8	19.2	WS VAR
2.8	WS VAR	18.9356	-6.9496	WS YOK	WS VAR	-0.464164	-2.8	WS VAR	184	18.9	-1.2	94		23	2019	1	14	9	18.9	WS VAR
2.7	WS VAR	20.4384	-6.24314	WS YOK	WS VAR	-0.417622	-2.7	WS VAR	185	20.4	-0.9	94		23	2019	1	14	10	20.4	WS VAR
2.2	WS VAR	19.8372	-5.27737	WS YOK	WS VAR	-0.353995	-2.2	WS VAR	186	19.8	-0.9	94		23	2019	1	14	11	19.8	WS VAR
1.9	WS VAR	19.9374	-4.55471	WS YOK	WS VAR	-0.306385	-1.9	WS VAR	186	19.9	-1	93		23	2019	1	14	12	19.9	WS VAR
1.8	WS VAR	19.5367	-4.40694	WS YOK	WS VAR	-0.29665	-1.8	WS VAR	185	19.5	-1.5	92		23	2019	1	14	13	19.5	WS VAR
2.6	WS VAR	19.6369	-6.25666	WS YOK	WS VAR	-0.418512	-2.6	WS VAR	183	19.6	-1.3	94		23	2019	1	14	14	19.6	WS VAR
1.6	WS VAR	18.635	-4.1126	WS YOK	WS VAR	-0.277258	-1.6	WS VAR	184	18.6	-1.3	94		23	2019	1	14	15	18.6	WS VAR
2.5	WS VAR	19.4365	-6.08585	WS YOK	WS VAR	-0.407259	-2.5	WS VAR	184	19.4	-1.3	93		23	2019	1	14	16	19.4	WS VAR
1.4	WS VAR	20.5386	-3.2732	WS YOK	WS VAR	-0.221958	-1.4	WS VAR	182	20.5	-1.3	93		23	2019	1	14	17	20.5	WS VAR
3.7	WS VAR	19.6369	-8.72299	WS YOK	WS VAR	-0.580998	-3.7	WS VAR	185	19.6	-1.3	94		23	2019	1	14	18	19.6	WS VAR
1.7	WS VAR	20.0376	-4.06461	WS YOK	WS VAR	-0.274096	-1.7	WS VAR	182	20	-1	95		23	2019	1	14	19	20	WS VAR
2.7	WS VAR	21.1397	-6.045	WS YOK	WS VAR	-0.404568	-2.7	WS VAR	183	21.1	-0.9	94		23	2019	1	14	20	21.1	WS VAR
2.4	WS VAR	20.3382	-5.60292	WS YOK	WS VAR	-0.375443	-2.4	WS VAR	183	20.3	-1.1	93		23	2019	1	14	21	20.3	WS VAR
1.7	WS VAR	20.3382	-4.00553	WS YOK	WS VAR	-0.270204	-1.7	WS VAR	183	20.3	-1.1	93		23	2019	1	14	22	20.3	WS VAR
1.9	WS VAR	19.7371	-4.59982	WS YOK	WS VAR	-0.309357	-1.9	WS VAR	181	19.7	-1.1	92		23	2019	1	14	23	19.7	WS VAR
2.9	WS VAR	19.3363	-7.04328	WS YOK	WS VAR	-0.470336	-2.9	WS VAR	180	19.3	-1.2	93		23	2019	1	14	24	19.3	WS VAR
2.9	WS VAR	19.8372	-6.87477	WS YOK	WS VAR	-0.459234	-2.9	WS VAR	184	19.8	-0.8	94		23	2019	1	14	25	19.8	WS VAR
2.2	WS VAR	19.9374	-5.25174	WS YOK	WS VAR	-0.352307	-2.2	WS VAR	181	19.9	-1.1	92		23	2019	1	14	26	19.9	WS VAR
3	WS VAR	20.1378	-6.99869	WS YOK	WS VAR	-0.467398	-3	WS VAR	185	20.1	-0.9	93		23	2019	1	14	27	20.1	WS VAR
3.1	WS VAR	18.8354	-7.68803	WS YOK	WS VAR	-0.512813	-3.1	WS VAR	187	18.8	-1	94		23	2019	1	14	28	18.8	WS VAR
2.8	WS VAR	17.5329	-7.47334	WS YOK	WS VAR	-0.498669	-2.8	WS VAR	182	17.5	-1	92		23	2019	1	14	29	17.5	WS VAR
3.2	WS VAR	19.0357	-7.84222	WS YOK	WS VAR	-0.522972	-3.2	WS VAR	182	19	-1	91		23	2019	1	14	30	19	WS VAR
2.7	WS VAR	19.6369	-6.48586	WS YOK	WS VAR	-0.433612	-2.7	WS VAR	184	19.6	-0.8	92		23	2019	1	14	31	19.6	WS VAR
1.5	WS VAR	20.4384	-3.52258	WS YOK	WS VAR	-0.238387	-1.5	WS VAR	181	20.4	-1	91		23	2019	1	14	32	20.4	WS VAR
2	WS VAR	21.0395	-4.54357	WS YOK	WS VAR	-0.305651	-2	WS VAR	181	21	-0.7	92		23	2019	1	14	33	21	WS VAR
2.7	WS VAR	18.3344	-6.92263	WS YOK	WS VAR	-0.462387	-2.7	WS VAR	179	18.3	-1.2	91		23	2019	1	14	34	18.3	WS VAR
2.2	WS VAR	21.4403	-4.89465	WS YOK	WS VAR	-0.328781	-2.2	WS VAR	182	21.4	-1	93		23	2019	1	14	35	21.4	WS VAR
2.3	WS VAR	21.5404	-5.08726	WS YOK	WS VAR	-0.34147	-2.3	WS VAR	182	21.5	-1.2	94		23	2019	1	14	36	21.5	WS VAR
2.1	WS VAR	20.6387	-4.85477	WS YOK	WS VAR	-0.326153	-2.1	WS VAR	181	20.6	-1.1	95		23	2019	1	14	37	20.6	WS VAR
1.3	WS VAR	19.6369	-3.17925	WS YOK	WS VAR	-0.215768	-1.3	WS VAR	179	19.6	-1	94		23	2019	1	14	38	19.6	WS VAR
1.3	WS VAR	19.5367	-3.19552	WS YOK	WS VAR	-0.21684	-1.3	WS VAR	181	19.5	-0.6	92		23	2019	1	14	39	19.5	WS VAR
2.3	WS VAR	19.8372	-5.50866	WS YOK	WS VAR	-0.369233	-2.3	WS VAR	181	19.8	-1	91		23	2019	1	14	40	19.8	WS VAR
3.2	WS VAR	18.9356	-7.8811	WS YOK	WS VAR	-0.525533	-3.2	WS VAR	185	18.9	-0.9	92		23	2019	1	14	41	18.9	WS VAR
2.5	WS VAR	20.3382	-5.82709	WS YOK	WS VAR	-0.390212	-2.5	WS VAR	182	20.3	-0.9	92		23	2019	1	14	42	20.3	WS VAR
1.8	WS VAR	20.9393	-4.11743	WS YOK	WS VAR	-0.277577	-1.8	WS VAR	181	20.9	-1.3	91		23	2019	1	14	43	20.9	WS VAR
2.5	WS VAR	19.9374	-5.93937	WS YOK	WS VAR	-0.397609	-2.5	WS VAR	185	19.9	-1.1	94		23	2019	1	14	44	19.9	WS VAR
1.7	WS VAR	21.6406	-3.7678	WS YOK	WS VAR	-0.254542	-1.7	WS VAR	180	21.6	-1	93		23	2019	1	14	45	21.6	WS VAR
2.4	WS VAR	21.0395	-5.42288	WS YOK	WS VAR	-0.363581	-2.4	WS VAR	182	21	-1.1	93		23	2019	1	14	46	21	WS VAR
2.8	WS VAR	20.4384	-6.46344	WS YOK	WS VAR	-0.432135	-2.8	WS VAR	180	20.4	-0.9	94		23	2019	1	14	47	20.4	WS VAR
2.8	WS VAR	19.9374	-6.61785	WS YOK	WS VAR	-0.442308	-2.8	WS VAR	180	19.9	-1.1	93		23	2019	1	14	48	19.9	WS VAR
3.1	WS VAR	20.9393	-6.95747	WS YOK	WS VAR	-0.464683	-3.1	WS VAR	180	20.9	-1.2	92		23	2019	1	14	49	20.9	WS VAR
3.5	WS VAR	20.3382	-8.0162	WS YOK	WS VAR	-0.534433	-3.5	WS VAR	179	20.3	-1.2	93		23	2019	1	14	50	20.3	WS VAR
2	WS VAR	20.6387	-4.62961	WS YOK	WS VAR	-0.31132	-2	WS VAR	179	20.6	-1	94		23	2019	1	14	51	20.6	WS VAR
2.8	WS VAR	19.2361	-6.84668	WS YOK	WS VAR	-0.457384	-2.8	WS VAR	181	19.2	-1	93		23	2019	1	14	52	19.2	WS VAR
2.4	WS VAR	21.5404	-5.30109	WS YOK	WS VAR	-0.355558	-2.4	WS VAR	183	21.5	-0.8	95		23	2019	1	14	53	21.5	WS VAR
3.2	WS VAR	20.7389	-7.23491	WS YOK	WS VAR	-0.482961	-3.2	WS VAR	185	20.7	-0.9	95		23	2019	1	14	54	20.7	WS VAR
2.3	WS VAR	19.3363	-5.64598	WS YOK	WS VAR	-0.378279	-2.3	WS VAR	181	19.3	-1	93		23	2019	1	14	55	19.3	WS VAR
1.9	WS VAR	19.9374	-4.55471	WS YOK	WS VAR	-0.306385	-1.9	WS VAR	184	19.9	-1.1	93		23	2019	1	14	56	19.9	WS VAR
2.4	WS VAR	20.5386	-5.55029	WS YOK	WS VAR	-0.371976	-2.4	WS VAR	185	20.5	-1.1	94		23	2019	1	14	57	20.5	WS VAR
2.4	WS VAR	20.238	-5.62961	WS YOK	WS VAR	-0.377201	-2.4	WS VAR	183	20.2	-1.2	94		23	2019	1	14	58	20.2	WS VAR
2.5	WS VAR	20.1378	-5.8827	WS YOK	WS VAR	-0.393875	-2.5	WS VAR	179	20.1	-1	94		23	2019	1	14	59	20.1	WS VAR
1.9	WS VAR	21.7408	-4.18468	WS YOK	WS VAR	-0.282007	-1.9	WS VAR	182	21.7	-1.1	93		0	2019	1	15	0	21.7	WS VAR
1.3	WS VAR	20.8391	-2.99592	WS YOK	WS VAR	-0.20369	-1.3	WS VAR	180	20.8	-1	93		0	2019	1	15	1	20.8	WS VAR
3.2	WS VAR	20.4384	-7.33522	WS YOK	WS VAR	-0.48957	-3.2	WS VAR	183	20.4	-1.1	94		0	2019	1	15	2	20.4	WS VAR
1.6	WS VAR	20.1378	-3.81025	WS YOK	WS VAR	-0.257339	-1.6	WS VAR	182	20.1	-1.3	95		0	2019	1	15	3	20.1	WS VAR
1.6	WS VAR	20.7389	-3.70114	WS YOK	WS VAR	-0.250151	-1.6	WS VAR	181	20.7	-1.2	96		0	2019	1	15	4	20.7	WS VAR
2.1	WS VAR	21.3401	-4.69948	WS YOK	WS VAR	-0.315923	-2.1	WS VAR	182	21.3	-1.1	97		0	2019	1	15	5	21.3	WS VAR
1.7	WS VAR	21.4403	-3.80256	WS YOK	WS VAR	-0.256833	-1.7	WS VAR	182	21.4	-0.8	97		0	2019	1	15	6	21.4	WS VAR
3	WS VAR	22.3419	-6.34106	WS YOK	WS VAR	-0.424072	-3	WS VAR	182	22.3	-1	95		0	2019	1	15	7	22.3	WS VAR
2	WS VAR	18.8354	-5.0599	WS YOK	WS VAR	-0.339668	-2	WS VAR	181	18.8	-1	95		0	2019	1	15	8	18.8	WS VAR
2.8	WS VAR	21.7408	-6.09337	WS YOK	WS VAR	-0.407754	-2.8	WS VAR	179	21.7	-1	94		0	2019	1	15	9	21.7	WS VAR
1.6	WS VAR	20.8391	-3.68355	WS YOK	WS VAR	-0.248992	-1.6	WS VAR	181	20.8	-1.2	94		0	2019	1	15	10	20.8	WS VAR
2	WS VAR	20.6387	-4.62961	WS YOK	WS VAR	-0.31132	-2	WS VAR	181	20.6	-1	94		0	2019	1	15	11	20.6	WS VAR
1.3	WS VAR	22.4421	-2.78119	WS YOK	WS VAR	-0.189543	-1.3	WS VAR	175	22.4	-0.7	95		0	2019	1	15	12	22.4	WS VAR
2.3	WS VAR	20.1378	-5.42938	WS YOK	WS VAR	-0.36401	-2.3	WS VAR	177	20.1	-1.2	92		0	2019	1	15	13	20.1	WS VAR
2	WS VAR	21.1397	-4.52255	WS YOK	WS VAR	-0.304267	-2	WS VAR	177	21.1	-1.1	94		0	2019	1	15	14	21.1	WS VAR
4.1	WS VAR	21.6406	-8.76756	WS YOK	WS VAR	-0.583934	-4.1	WS VAR	180	21.6	-1.2	94		0	2019	1	15	15	21.6	WS VAR
1.8	WS VAR	23.7446	-3.63741	WS YOK	WS VAR	-0.245952	-1.8	WS VAR	184	23.7	-0.8	94		0	2019	1	15	16	23.7	WS VAR
2.8	WS VAR	24.5461	-5.42288	WS YOK	WS VAR	-0.363581	-2.8	WS VAR	182	24.5	-0.9	95		0	2019	1	15	17	24.5	WS VAR
2.2	WS VAR	22.7427	-4.62166	WS YOK	WS VAR	-0.310796	-2.2	WS VAR	184	22.7	-1	96		0	2019	1	15	18	22.7	WS VAR
2.9	WS VAR	23.1435	-5.93543	WS YOK	WS VAR	-0.397349	-2.9	WS VAR	187	23.1	-0.9	96		0	2019	1	15	19	23.1	WS VAR
3.1	WS VAR	21.2399	-6.86417	WS YOK	WS VAR	-0.458536	-3.1	WS VAR	184	21.2	-1.2	95		0	2019	1	15	20	21.2	WS VAR
3	WS VAR	24.3457	-5.8409	WS YOK	WS VAR	-0.391121	-3	WS VAR	183	24.3	-0.6	96		0	2019	1	15	21	24.3	WS VAR
3.8	WS VAR	22.9431	-7.73377	WS YOK	WS VAR	-0.515826	-3.8	WS VAR	181	22.9	-1.1	95		0	2019	1	15	22	22.9	WS VAR
2.4	WS VAR	22.4421	-5.09491	WS YOK	WS VAR	-0.341975	-2.4	WS VAR	182	22.4	-1	97		0	2019	1	15	23	22.4	WS VAR
2	WS VAR	22.6425	-4.22864	WS YOK	WS VAR	-0.284904	-2	WS VAR	181	22.6	-1.1	95		0	2019	1	15	24	22.6	WS VAR
3.4	WS VAR	20.9393	-7.591	WS YOK	WS VAR	-0.506421	-3.4	WS VAR	179	20.9	-1.3	94		0	2019	1	15	25	20.9	WS VAR
2.5	WS VAR	23.6444	-5.03911	WS YOK	WS VAR	-0.338299	-2.5	WS VAR	175	23.6	-1.1	95		0	2019	1	15	26	23.6	WS VAR
2.9	WS VAR	21.9412	-6.24616	WS YOK	WS VAR	-0.417821	-2.9	WS VAR	179	21.9	-1.3	94		0	2019	1	15	27	21.9	WS VAR
2.8	WS VAR	22.9431	-5.78703	WS YOK	WS VAR	-0.387572	-2.8	WS VAR	173	22.9	-0.8	94		0	2019	1	15	28	22.9	WS VAR
3.7	WS VAR	22.9431	-7.5424	WS YOK	WS VAR	-0.503219	-3.7	WS VAR	176	22.9	-1	94		0	2019	1	15	29	22.9	WS VAR
2.6	WS VAR	23.7446	-5.21278	WS YOK	WS VAR	-0.34974	-2.6	WS VAR	173	23.7	-1.2	93		0	2019	1	15	30	23.7	WS VAR
1.4	WS VAR	23.2436	-2.89237	WS YOK	WS VAR	-0.196868	-1.4	WS VAR	173	23.2	-1.1	93		0	2019	1	15	31	23.2	WS VAR
2	WS VAR	21.9412	-4.361	WS YOK	WS VAR	-0.293623	-2	WS VAR	172	21.9	-1	93		0	2019	1	15	32	21.9	WS VAR
2.5	WS VAR	22.5423	-5.27737	WS YOK	WS VAR	-0.353995	-2.5	WS VAR	171	22.5	-0.8	92		0	2019	1	15	33	22.5	WS VAR
2.8	WS VAR	23.2436	-5.71513	WS YOK	WS VAR	-0.382836	-2.8	WS VAR	172	23.2	-0.8	91		0	2019	1	15	34	23.2	WS VAR
2.6	WS VAR	22.9431	-5.3886	WS YOK	WS VAR	-0.361323	-2.6	WS VAR	170	22.9	-0.8	92		0	2019	1	15	35	22.9	WS VAR
2.3	WS VAR	21.7408	-5.04182	WS YOK	WS VAR	-0.338476	-2.3	WS VAR	174	21.7	-0.8	91		0	2019	1	15	36	21.7	WS VAR
1.8	WS VAR	21.3401	-4.04143	WS YOK	WS VAR	-0.27257	-1.8	WS VAR	178	21.3	-1	90		0	2019	1	15	37	21.3	WS VAR
2.1	WS VAR	21.4403	-4.67809	WS YOK	WS VAR	-0.314514	-2.1	WS VAR	178	21.4	-0.8	92		0	2019	1	15	38	21.4	WS VAR
3	WS VAR	21.841	-6.47957	WS YOK	WS VAR	-0.433198	-3	WS VAR	177	21.8	-1	93		0	2019	1	15	39	21.8	WS VAR
1.8	WS VAR	23.2436	-3.71494	WS YOK	WS VAR	-0.25106	-1.8	WS VAR	178	23.2	-0.9	94		0	2019	1	15	40	23.2	WS VAR
2	WS VAR	22.5423	-4.24707	WS YOK	WS VAR	-0.286117	-2	WS VAR	183	22.5	-0.6	94		0	2019	1	15	41	22.5	WS VAR
2.4	WS VAR	21.841	-5.23057	WS YOK	WS VAR	-0.350912	-2.4	WS VAR	177	21.8	-0.9	91		0	2019	1	15	42	21.8	WS VAR
2.2	WS VAR	21.3401	-4.91696	WS YOK	WS VAR	-0.330251	-2.2	WS VAR	177	21.3	-0.9	92		0	2019	1	15	43	21.3	WS VAR
4	WS VAR	22.3419	-8.31799	WS YOK	WS VAR	-0.554316	-4	WS VAR	178	22.3	-0.9	93		0	2019	1	15	44	22.3	WS VAR
2.3	WS VAR	23.3438	-4.70509	WS YOK	WS VAR	-0.316293	-2.3	WS VAR	176	23.3	-0.8	92		0	2019	1	15	45	23.3	WS VAR
1.6	WS VAR	21.0395	-3.64884	WS YOK	WS VAR	-0.246705	-1.6	WS VAR	176	21	-0.4	92		0	2019	1	15	46	21	WS VAR
2.7	WS VAR	20.9393	-6.10034	WS YOK	WS VAR	-0.408213	-2.7	WS VAR	179	20.9	-0.8	90		0	2019	1	15	48	20.9	WS VAR
2.2	WS VAR	21.2399	-4.93948	WS YOK	WS VAR	-0.331734	-2.2	WS VAR	178	21.2	-0.7	90		0	2019	1	15	49	21.2	WS VAR
2.1	WS VAR	20.5386	-4.87778	WS YOK	WS VAR	-0.327669	-2.1	WS VAR	175	20.5	-0.8	90		0	2019	1	15	50	20.5	WS VAR
2.5	WS VAR	22.0414	-5.39315	WS YOK	WS VAR	-0.361623	-2.5	WS VAR	175	22	-0.9	91		0	2019	1	15	51	22	WS VAR
3.2	WS VAR	21.6406	-6.9496	WS YOK	WS VAR	-0.464164	-3.2	WS VAR	176	21.6	-0.7	90		0	2019	1	15	52	21.6	WS VAR
2.4	WS VAR	20.3382	-5.60292	WS YOK	WS VAR	-0.375443	-2.4	WS VAR	177	20.3	-0.9	91		0	2019	1	15	53	20.3	WS VAR
2.1	WS VAR	20.0376	-4.99611	WS YOK	WS VAR	-0.335465	-2.1	WS VAR	173	20	-0.8	90		0	2019	1	15	54	20	WS VAR
2.6	WS VAR	20.4384	-6.02189	WS YOK	WS VAR	-0.403045	-2.6	WS VAR	177	20.4	-0.6	91		0	2019	1	15	55	20.4	WS VAR
4.1	WS VAR	18.8354	-9.96512	WS YOK	WS VAR	-0.662831	-4.1	WS VAR	170	18.8	0.2	90		0	2019	1	15	56	18.8	WS VAR
2.5	WS VAR	20.4384	-5.79967	WS YOK	WS VAR	-0.388405	-2.5	WS VAR	178	20.4	-0.7	90		0	2019	1	15	59	20.4	WS VAR
1.6	WS VAR	21.1397	-3.63173	WS YOK	WS VAR	-0.245578	-1.6	WS VAR	178	21.1	-0.6	90		1	2019	1	15	0	21.1	WS VAR
2.2	WS VAR	20.8391	-5.0316	WS YOK	WS VAR	-0.337803	-2.2	WS VAR	177	20.8	-0.8	90		1	2019	1	15	2	20.8	WS VAR
1.8	WS VAR	20.0376	-4.29908	WS YOK	WS VAR	-0.289544	-1.8	WS VAR	177	20	-1	90		1	2019	1	15	3	20	WS VAR
1.5	WS VAR	20.5386	-3.50554	WS YOK	WS VAR	-0.237264	-1.5	WS VAR	173	20.5	-0.7	91		1	2019	1	15	4	20.5	WS VAR
2.2	WS VAR	20.7389	-5.05516	WS YOK	WS VAR	-0.339356	-2.2	WS VAR	176	20.7	-0.6	90		1	2019	1	15	5	20.7	WS VAR
2.3	WS VAR	20.7389	-5.27737	WS YOK	WS VAR	-0.353995	-2.3	WS VAR	178	20.7	-0.8	90		1	2019	1	15	13	20.7	WS VAR
1.5	WS VAR	20.7389	-3.47193	WS YOK	WS VAR	-0.23505	-1.5	WS VAR	174	20.7	-0.5	90		1	2019	1	15	14	20.7	WS VAR
2.6	WS VAR	19.2361	-6.38094	WS YOK	WS VAR	-0.4267	-2.6	WS VAR	169	19.2	-0.6	90		1	2019	1	15	25	19.2	WS VAR
4	WS VAR	21.5404	-8.60578	WS YOK	WS VAR	-0.573276	-4	WS VAR	166	21.5	-1.2	91		2	2019	1	15	3	21.5	WS VAR
1.9	WS VAR	24.2455	-3.75875	WS YOK	WS VAR	-0.253946	-1.9	WS VAR	166	24.2	-1.6	90		2	2019	1	15	11	24.2	WS VAR
3.2	WS VAR	23.1435	-6.5205	WS YOK	WS VAR	-0.435894	-3.2	WS VAR	166	23.1	-1.8	90		2	2019	1	15	12	23.1	WS VAR
3	WS VAR	23.0433	-6.15668	WS YOK	WS VAR	-0.411925	-3	WS VAR	164	23	-1.6	90		2	2019	1	15	14	23	WS VAR
4.5	WS VAR	23.945	-8.70192	WS YOK	WS VAR	-0.57961	-4.5	WS VAR	163	23.9	-1.5	92		2	2019	1	15	15	23.9	WS VAR
2.8	WS VAR	24.0451	-5.53173	WS YOK	WS VAR	-0.370753	-2.8	WS VAR	165	24	-1.3	92		2	2019	1	15	24	24	WS VAR
1.9	WS VAR	23.7446	-3.83702	WS YOK	WS VAR	-0.259103	-1.9	WS VAR	165	23.7	-1.9	90		2	2019	1	15	25	23.7	WS VAR
1.7	WS VAR	24.6463	-3.312	WS YOK	WS VAR	-0.224514	-1.7	WS VAR	164	24.6	-1.8	90		2	2019	1	15	26	24.6	WS VAR
2.5	WS VAR	25.2474	-4.72801	WS YOK	WS VAR	-0.317803	-2.5	WS VAR	165	25.2	-1.6	90		2	2019	1	15	27	25.2	WS VAR
1.7	WS VAR	24.6463	-3.312	WS YOK	WS VAR	-0.224514	-1.7	WS VAR	165	24.6	-1.8	90		2	2019	1	15	28	24.6	WS VAR
1.3	WS VAR	23.1435	-2.69635	WS YOK	WS VAR	-0.183953	-1.3	WS VAR	165	23.1	-1.9	91		2	2019	1	15	29	23.1	WS VAR
3.2	WS VAR	20.9393	-7.16952	WS YOK	WS VAR	-0.478653	-3.2	WS VAR	176	20.9	-1.6	90		3	2019	1	15	28	20.9	WS VAR
1.6	WS VAR	20.4384	-3.75492	WS YOK	WS VAR	-0.253694	-1.6	WS VAR	181	20.4	-1.4	90		3	2019	1	15	29	20.4	WS VAR
2.3	WS VAR	19.9374	-5.48198	WS YOK	WS VAR	-0.367475	-2.3	WS VAR	174	19.9	-1.2	90		3	2019	1	15	31	19.9	WS VAR
1.5	WS VAR	19.5367	-3.68355	WS YOK	WS VAR	-0.248992	-1.5	WS VAR	178	19.5	-1.3	90		3	2019	1	15	39	19.5	WS VAR
2.7	WS VAR	19.6369	-6.48586	WS YOK	WS VAR	-0.433612	-2.7	WS VAR	175	19.6	-1.6	92		3	2019	1	15	55	19.6	WS VAR
1.3	WS VAR	19.5367	-3.19552	WS YOK	WS VAR	-0.21684	-1.3	WS VAR	175	19.5	-1.5	93		3	2019	1	15	56	19.5	WS VAR
2.4	WS VAR	18.8354	-6.03132	WS YOK	WS VAR	-0.403667	-2.4	WS VAR	174	18.8	-1.3	93		3	2019	1	15	57	18.8	WS VAR
2.2	WS VAR	18.3344	-5.69369	WS YOK	WS VAR	-0.381423	-2.2	WS VAR	179	18.3	-1.6	92		3	2019	1	15	58	18.3	WS VAR
2.6	WS VAR	19.4365	-6.31819	WS YOK	WS VAR	-0.422566	-2.6	WS VAR	178	19.4	-1.6	93		3	2019	1	15	59	19.4	WS VAR
3.5	WS VAR	19.8372	-8.20524	WS YOK	WS VAR	-0.546887	-3.5	WS VAR	173	19.8	-1.5	93		4	2019	1	15	0	19.8	WS VAR
1.9	WS VAR	19.6369	-4.6227	WS YOK	WS VAR	-0.310865	-1.9	WS VAR	175	19.6	-1.5	91		4	2019	1	15	1	19.6	WS VAR
3	WS VAR	21.0395	-6.71404	WS YOK	WS VAR	-0.448645	-3	WS VAR	176	21	-1.4	92		4	2019	1	15	2	21	WS VAR
1.3	WS VAR	20.238	-3.08495	WS YOK	WS VAR	-0.209555	-1.3	WS VAR	174	20.2	-1.5	91		4	2019	1	15	3	20.2	WS VAR
1.6	WS VAR	19.5367	-3.92582	WS YOK	WS VAR	-0.264953	-1.6	WS VAR	176	19.5	-1.6	90		4	2019	1	15	4	19.5	WS VAR
2.9	WS VAR	19.6369	-6.94121	WS YOK	WS VAR	-0.463611	-2.9	WS VAR	178	19.6	-1.6	92		4	2019	1	15	5	19.6	WS VAR
2.9	WS VAR	19.4365	-7.00893	WS YOK	WS VAR	-0.468073	-2.9	WS VAR	179	19.4	-1.7	93		4	2019	1	15	6	19.4	WS VAR
1.8	WS VAR	21.2399	-4.06017	WS YOK	WS VAR	-0.273804	-1.8	WS VAR	175	21.2	-1.6	94		4	2019	1	15	7	21.2	WS VAR
2.1	WS VAR	19.6369	-5.09491	WS YOK	WS VAR	-0.341975	-2.1	WS VAR	174	19.6	-1.4	93		4	2019	1	15	8	19.6	WS VAR
3.7	WS VAR	20.238	-8.48187	WS YOK	WS VAR	-0.565113	-3.7	WS VAR	182	20.2	-1.7	92		4	2019	1	15	9	20.2	WS VAR
2.1	WS VAR	18.5348	-5.38752	WS YOK	WS VAR	-0.361252	-2.1	WS VAR	176	18.5	-1.7	93		4	2019	1	15	10	18.5	WS VAR
2.5	WS VAR	20.1378	-5.8827	WS YOK	WS VAR	-0.393875	-2.5	WS VAR	175	20.1	-1.4	92		4	2019	1	15	11	20.1	WS VAR
2	WS VAR	17.7333	-5.36374	WS YOK	WS VAR	-0.359685	-2	WS VAR	177	17.7	-1.5	90		4	2019	1	15	12	17.7	WS VAR
2	WS VAR	19.4365	-4.90801	WS YOK	WS VAR	-0.329661	-2	WS VAR	178	19.4	-1.4	90		4	2019	1	15	13	19.4	WS VAR
2.3	WS VAR	19.6369	-5.56279	WS YOK	WS VAR	-0.372799	-2.3	WS VAR	178	19.6	-1.4	91		4	2019	1	15	14	19.6	WS VAR
1.5	WS VAR	19.6369	-3.66496	WS YOK	WS VAR	-0.247767	-1.5	WS VAR	175	19.6	-1.4	91		4	2019	1	15	15	19.6	WS VAR
3	WS VAR	18.9356	-7.41748	WS YOK	WS VAR	-0.494989	-3	WS VAR	177	18.9	-1.6	90		4	2019	1	15	16	18.9	WS VAR
1.3	WS VAR	18.134	-3.44146	WS YOK	WS VAR	-0.233043	-1.3	WS VAR	170	18.1	-1.6	92		4	2019	1	15	17	18.1	WS VAR
1.8	WS VAR	17.9337	-4.79072	WS YOK	WS VAR	-0.321934	-1.8	WS VAR	175	17.9	-1.7	91		4	2019	1	15	18	17.9	WS VAR
1.6	WS VAR	18.7352	-4.09099	WS YOK	WS VAR	-0.275835	-1.6	WS VAR	180	18.7	-1.5	92		4	2019	1	15	19	18.7	WS VAR
2.2	WS VAR	18.8354	-5.54792	WS YOK	WS VAR	-0.37182	-2.2	WS VAR	178	18.8	-1.4	91		4	2019	1	15	20	18.8	WS VAR
1.8	WS VAR	18.3344	-4.68876	WS YOK	WS VAR	-0.315217	-1.8	WS VAR	179	18.3	-1.5	91		4	2019	1	15	21	18.3	WS VAR
2.4	WS VAR	18.4346	-6.15668	WS YOK	WS VAR	-0.411925	-2.4	WS VAR	180	18.4	-1.4	91		4	2019	1	15	22	18.4	WS VAR
3.5	WS VAR	17.3325	-9.30043	WS YOK	WS VAR	-0.61904	-3.5	WS VAR	178	17.3	-1.5	91		4	2019	1	15	23	17.3	WS VAR
1.5	WS VAR	18.0339	-3.98621	WS YOK	WS VAR	-0.268931	-1.5	WS VAR	173	18	-1.6	90		4	2019	1	15	24	18	WS VAR
2.6	WS VAR	17.9337	-6.82077	WS YOK	WS VAR	-0.455677	-2.6	WS VAR	174	17.9	-1.5	90		4	2019	1	15	25	17.9	WS VAR
3	WS VAR	19.6369	-7.16736	WS YOK	WS VAR	-0.478511	-3	WS VAR	178	19.6	-1.5	91		4	2019	1	15	26	19.6	WS VAR
2.6	WS VAR	19.4365	-6.31819	WS YOK	WS VAR	-0.422566	-2.6	WS VAR	178	19.4	-1.5	92		4	2019	1	15	27	19.4	WS VAR
3.6	WS VAR	17.4327	-9.49452	WS YOK	WS VAR	-0.631827	-3.6	WS VAR	175	17.4	-1.5	92		4	2019	1	15	28	17.4	WS VAR
1.6	WS VAR	15.9299	-4.79397	WS YOK	WS VAR	-0.322148	-1.6	WS VAR	175	15.9	-1.3	92		4	2019	1	15	29	15.9	WS VAR
1.8	WS VAR	18.635	-4.61505	WS YOK	WS VAR	-0.31036	-1.8	WS VAR	178	18.6	-1.4	91		4	2019	1	15	30	18.6	WS VAR
1.3	WS VAR	19.2361	-3.2453	WS YOK	WS VAR	-0.220119	-1.3	WS VAR	174	19.2	-1.6	91		4	2019	1	15	31	19.2	WS VAR
4.8	WS VAR	19.8372	-10.9741	WS YOK	WS VAR	-0.729304	-4.8	WS VAR	175	19.8	-1.4	92		4	2019	1	15	32	19.8	WS VAR
5.1	WS VAR	19.6369	-11.6987	WS YOK	WS VAR	-0.777045	-5.1	WS VAR	165	19.6	-1.5	92		4	2019	1	15	33	19.6	WS VAR
2.7	WS VAR	18.635	-6.81676	WS YOK	WS VAR	-0.455412	-2.7	WS VAR	171	18.6	-1.5	91		4	2019	1	15	34	18.6	WS VAR
2	WS VAR	18.9356	-5.03394	WS YOK	WS VAR	-0.337958	-2	WS VAR	174	18.9	-1.6	90		4	2019	1	15	35	18.9	WS VAR
3.5	WS VAR	21.2399	-7.69682	WS YOK	WS VAR	-0.513392	-3.5	WS VAR	174	21.2	-1.4	92		4	2019	1	15	36	21.2	WS VAR
3.5	WS VAR	21.6406	-7.56282	WS YOK	WS VAR	-0.504564	-3.5	WS VAR	171	21.6	-1.6	92		4	2019	1	15	37	21.6	WS VAR
3.5	WS VAR	17.7333	-9.10613	WS YOK	WS VAR	-0.60624	-3.5	WS VAR	173	17.7	-1.6	93		4	2019	1	15	38	17.7	WS VAR
4.5	WS VAR	17.1322	-11.8181	WS YOK	WS VAR	-0.784911	-4.5	WS VAR	163	17.1	-1.4	94		4	2019	1	15	39	17.1	WS VAR
2.7	WS VAR	19.5367	-6.51752	WS YOK	WS VAR	-0.435698	-2.7	WS VAR	169	19.5	-1.3	93		4	2019	1	15	40	19.5	WS VAR
2.7	WS VAR	19.2361	-6.61434	WS YOK	WS VAR	-0.442077	-2.7	WS VAR	163	19.2	-1.4	92		4	2019	1	15	41	19.2	WS VAR
2.4	WS VAR	18.9356	-6.00077	WS YOK	WS VAR	-0.401654	-2.4	WS VAR	171	18.9	-1.5	92		4	2019	1	15	42	18.9	WS VAR
2.6	WS VAR	19.5367	-6.28728	WS YOK	WS VAR	-0.420529	-2.6	WS VAR	170	19.5	-1.4	93		4	2019	1	15	43	19.5	WS VAR
2.4	WS VAR	18.134	-6.25412	WS YOK	WS VAR	-0.418345	-2.4	WS VAR	172	18.1	-1.4	92		4	2019	1	15	44	18.1	WS VAR
4	WS VAR	20.238	-9.11804	WS YOK	WS VAR	-0.607024	-4	WS VAR	174	20.2	-1.2	92		4	2019	1	15	45	20.2	WS VAR
3.1	WS VAR	18.2342	-7.92546	WS YOK	WS VAR	-0.528455	-3.1	WS VAR	174	18.2	-1.7	91		4	2019	1	15	46	18.2	WS VAR
2.6	WS VAR	19.1359	-6.41277	WS YOK	WS VAR	-0.428797	-2.6	WS VAR	165	19.1	-1.5	92		4	2019	1	15	47	19.1	WS VAR
3	WS VAR	17.5329	-7.97333	WS YOK	WS VAR	-0.531609	-3	WS VAR	176	17.5	-1.4	93		4	2019	1	15	48	17.5	WS VAR
3.9	WS VAR	21.1397	-8.55362	WS YOK	WS VAR	-0.56984	-3.9	WS VAR	173	21.1	-1.3	93		4	2019	1	15	49	21.1	WS VAR
2.6	WS VAR	17.9337	-6.82077	WS YOK	WS VAR	-0.455677	-2.6	WS VAR	172	17.9	-1.5	92		4	2019	1	15	50	17.9	WS VAR
2.6	WS VAR	18.4346	-6.6447	WS YOK	WS VAR	-0.444077	-2.6	WS VAR	171	18.4	-1.6	92		4	2019	1	15	51	18.4	WS VAR
1.5	WS VAR	17.1322	-4.19226	WS YOK	WS VAR	-0.282507	-1.5	WS VAR	169	17.1	-1.3	92		4	2019	1	15	52	17.1	WS VAR
2.8	WS VAR	19.1359	-6.88065	WS YOK	WS VAR	-0.459622	-2.8	WS VAR	175	19.1	-1.4	91		4	2019	1	15	53	19.1	WS VAR
2.4	WS VAR	18.635	-6.09337	WS YOK	WS VAR	-0.407754	-2.4	WS VAR	169	18.6	-1.4	90		4	2019	1	15	54	18.6	WS VAR
2.9	WS VAR	20.5386	-6.65181	WS YOK	WS VAR	-0.444545	-2.9	WS VAR	171	20.5	-1	91		4	2019	1	15	55	20.5	WS VAR
4.5	WS VAR	18.3344	-11.1166	WS YOK	WS VAR	-0.738695	-4.5	WS VAR	170	18.3	-1.3	90		4	2019	1	15	58	18.3	WS VAR
2.5	WS VAR	18.635	-6.33564	WS YOK	WS VAR	-0.423715	-2.5	WS VAR	175	18.6	-1.5	90		4	2019	1	15	59	18.6	WS VAR
4.3	WS VAR	18.8354	-10.4086	WS YOK	WS VAR	-0.692047	-4.3	WS VAR	170	18.8	-1.6	91		5	2019	1	15	0	18.8	WS VAR
2.9	WS VAR	18.3344	-7.40603	WS YOK	WS VAR	-0.494234	-2.9	WS VAR	164	18.3	-0.9	90		5	2019	1	15	1	18.3	WS VAR
4.2	WS VAR	18.9356	-10.138	WS YOK	WS VAR	-0.674223	-4.2	WS VAR	165	18.9	-1.5	90		5	2019	1	15	4	18.9	WS VAR
2.6	WS VAR	18.8354	-6.51019	WS YOK	WS VAR	-0.435215	-2.6	WS VAR	172	18.8	-1.5	91		5	2019	1	15	5	18.8	WS VAR
3	WS VAR	21.0395	-6.71404	WS YOK	WS VAR	-0.448645	-3	WS VAR	166	21	-0.1	92		5	2019	1	15	6	21	WS VAR
4.3	WS VAR	20.3382	-9.70225	WS YOK	WS VAR	-0.645513	-4.3	WS VAR	169	20.3	-1.5	93		5	2019	1	15	7	20.3	WS VAR
2.6	WS VAR	19.4365	-6.31819	WS YOK	WS VAR	-0.422566	-2.6	WS VAR	176	19.4	-1.7	93		5	2019	1	15	8	19.4	WS VAR
1.9	WS VAR	20.0376	-4.53248	WS YOK	WS VAR	-0.304921	-1.9	WS VAR	174	20	-1.6	94		5	2019	1	15	9	20	WS VAR
2.4	WS VAR	20.5386	-5.55029	WS YOK	WS VAR	-0.371976	-2.4	WS VAR	178	20.5	-1.6	93		5	2019	1	15	10	20.5	WS VAR
2.6	WS VAR	19.7371	-6.22633	WS YOK	WS VAR	-0.416514	-2.6	WS VAR	170	19.7	-1.7	93		5	2019	1	15	11	19.7	WS VAR
3.6	WS VAR	19.5367	-8.54421	WS YOK	WS VAR	-0.569219	-3.6	WS VAR	176	19.5	-1.5	94		5	2019	1	15	12	19.5	WS VAR
1.6	WS VAR	20.7389	-3.70114	WS YOK	WS VAR	-0.250151	-1.6	WS VAR	175	20.7	-1.4	95		5	2019	1	15	13	20.7	WS VAR
1.9	WS VAR	19.7371	-4.59982	WS YOK	WS VAR	-0.309357	-1.9	WS VAR	175	19.7	-1.5	93		5	2019	1	15	14	19.7	WS VAR
3.4	WS VAR	19.9374	-7.94832	WS YOK	WS VAR	-0.529961	-3.4	WS VAR	175	19.9	-1.4	93		5	2019	1	15	15	19.9	WS VAR
2.2	WS VAR	20.6387	-5.07894	WS YOK	WS VAR	-0.340922	-2.2	WS VAR	172	20.6	-1.5	92		5	2019	1	15	16	20.6	WS VAR
3.6	WS VAR	20.4384	-8.19236	WS YOK	WS VAR	-0.546039	-3.6	WS VAR	173	20.4	-1.4	93		5	2019	1	15	17	20.4	WS VAR
2.3	WS VAR	21.1397	-5.1806	WS YOK	WS VAR	-0.34762	-2.3	WS VAR	171	21.1	-1.3	94		5	2019	1	15	18	21.1	WS VAR
2.5	WS VAR	19.7371	-5.99712	WS YOK	WS VAR	-0.401413	-2.5	WS VAR	173	19.7	-1.5	93		5	2019	1	15	19	19.7	WS VAR
2.5	WS VAR	21.3401	-5.56388	WS YOK	WS VAR	-0.372871	-2.5	WS VAR	172	21.3	-1.4	93		5	2019	1	15	20	21.3	WS VAR
1.9	WS VAR	20.9393	-4.3416	WS YOK	WS VAR	-0.292345	-1.9	WS VAR	173	20.9	-1.3	93		5	2019	1	15	21	20.9	WS VAR
2.7	WS VAR	20.7389	-6.15668	WS YOK	WS VAR	-0.411925	-2.7	WS VAR	176	20.7	-1.3	92		5	2019	1	15	22	20.7	WS VAR
2.5	WS VAR	21.1397	-5.61463	WS YOK	WS VAR	-0.376215	-2.5	WS VAR	173	21.1	-1.1	91		5	2019	1	15	23	21.1	WS VAR
2.9	WS VAR	20.8391	-6.56057	WS YOK	WS VAR	-0.438534	-2.9	WS VAR	174	20.8	-1.2	91		5	2019	1	15	24	20.8	WS VAR
2.5	WS VAR	21.0395	-5.64035	WS YOK	WS VAR	-0.377909	-2.5	WS VAR	180	21	-1.5	91		5	2019	1	15	25	21	WS VAR
2.9	WS VAR	20.5386	-6.65181	WS YOK	WS VAR	-0.444545	-2.9	WS VAR	177	20.5	-1.5	94		5	2019	1	15	26	20.5	WS VAR
2.8	WS VAR	20.7389	-6.37416	WS YOK	WS VAR	-0.426253	-2.8	WS VAR	179	20.7	-1.4	95		5	2019	1	15	27	20.7	WS VAR
2.5	WS VAR	22.4421	-5.30014	WS YOK	WS VAR	-0.355495	-2.5	WS VAR	180	22.4	-1.3	96		5	2019	1	15	28	22.4	WS VAR
2.6	WS VAR	22.8429	-5.4114	WS YOK	WS VAR	-0.362826	-2.6	WS VAR	184	22.8	-1.2	96		5	2019	1	15	29	22.8	WS VAR
2.9	WS VAR	22.2418	-6.16551	WS YOK	WS VAR	-0.412507	-2.9	WS VAR	184	22.2	-1.3	96		5	2019	1	15	30	22.2	WS VAR
2.6	WS VAR	23.2436	-5.32132	WS YOK	WS VAR	-0.356891	-2.6	WS VAR	179	23.2	-1.2	95		5	2019	1	15	31	23.2	WS VAR
2.4	WS VAR	22.1416	-5.16186	WS YOK	WS VAR	-0.346385	-2.4	WS VAR	175	22.1	-1.2	95		5	2019	1	15	32	22.1	WS VAR
1.8	WS VAR	20.3382	-4.23681	WS YOK	WS VAR	-0.285442	-1.8	WS VAR	180	20.3	-1.2	94		5	2019	1	15	33	20.3	WS VAR
3.5	WS VAR	22.1416	-7.40167	WS YOK	WS VAR	-0.493947	-3.5	WS VAR	173	22.1	-1	93		5	2019	1	15	34	22.1	WS VAR
2.2	WS VAR	21.841	-4.80734	WS YOK	WS VAR	-0.323029	-2.2	WS VAR	172	21.8	-1.1	93		5	2019	1	15	35	21.8	WS VAR
4	WS VAR	20.7389	-8.91402	WS YOK	WS VAR	-0.593583	-4	WS VAR	172	20.7	-1.1	92		5	2019	1	15	36	20.7	WS VAR
3.1	WS VAR	20.5386	-7.08584	WS YOK	WS VAR	-0.47314	-3.1	WS VAR	172	20.5	-1	91		5	2019	1	15	37	20.5	WS VAR
2.1	WS VAR	20.8391	-4.80938	WS YOK	WS VAR	-0.323163	-2.1	WS VAR	174	20.8	-1.1	91		5	2019	1	15	38	20.8	WS VAR
2	WS VAR	19.9374	-4.78812	WS YOK	WS VAR	-0.321762	-2	WS VAR	176	19.9	-1.1	93		5	2019	1	15	39	19.9	WS VAR
2.2	WS VAR	20.238	-5.17629	WS YOK	WS VAR	-0.347336	-2.2	WS VAR	177	20.2	-1.2	92		5	2019	1	15	40	20.2	WS VAR
2.4	WS VAR	21.4403	-5.32501	WS YOK	WS VAR	-0.357134	-2.4	WS VAR	175	21.4	-1.1	93		5	2019	1	15	41	21.4	WS VAR
3.5	WS VAR	20.5386	-7.94298	WS YOK	WS VAR	-0.529609	-3.5	WS VAR	179	20.5	-1	92		5	2019	1	15	42	20.5	WS VAR
2.5	WS VAR	20.9393	-5.66631	WS YOK	WS VAR	-0.379619	-2.5	WS VAR	179	20.9	-0.9	93		5	2019	1	15	43	20.9	WS VAR
2.9	WS VAR	20.4384	-6.68278	WS YOK	WS VAR	-0.446586	-2.9	WS VAR	175	20.4	-1	91		5	2019	1	15	44	20.4	WS VAR
3.2	WS VAR	19.4365	-7.69043	WS YOK	WS VAR	-0.512971	-3.2	WS VAR	175	19.4	-1	91		5	2019	1	15	45	19.4	WS VAR
3.1	WS VAR	21.5404	-6.77331	WS YOK	WS VAR	-0.45255	-3.1	WS VAR	171	21.5	-1.2	91		5	2019	1	15	46	21.5	WS VAR
3.8	WS VAR	20.8391	-8.46135	WS YOK	WS VAR	-0.563761	-3.8	WS VAR	171	20.8	-0.8	92		5	2019	1	15	47	20.8	WS VAR
2.1	WS VAR	21.2399	-4.72107	WS YOK	WS VAR	-0.317345	-2.1	WS VAR	174	21.2	-1	91		5	2019	1	15	48	21.2	WS VAR
2.2	WS VAR	21.7408	-4.82888	WS YOK	WS VAR	-0.324448	-2.2	WS VAR	176	21.7	-1	91		5	2019	1	15	49	21.7	WS VAR
2.5	WS VAR	20.4384	-5.79967	WS YOK	WS VAR	-0.388405	-2.5	WS VAR	177	20.4	-0.7	90		5	2019	1	15	50	20.4	WS VAR
2.6	WS VAR	18.5348	-6.61056	WS YOK	WS VAR	-0.441828	-2.6	WS VAR	177	18.5	-1	90		5	2019	1	15	51	18.5	WS VAR
3.8	WS VAR	17.4327	-9.97792	WS YOK	WS VAR	-0.663674	-3.8	WS VAR	175	17.4	-1	90		5	2019	1	15	52	17.4	WS VAR
2	WS VAR	19.6369	-4.85935	WS YOK	WS VAR	-0.326456	-2	WS VAR	175	19.6	-0.9	90		5	2019	1	15	53	19.6	WS VAR
3.3	WS VAR	19.8372	-7.76559	WS YOK	WS VAR	-0.517923	-3.3	WS VAR	172	19.8	-0.9	90		5	2019	1	15	58	19.8	WS VAR
3.1	WS VAR	20.3382	-7.1518	WS YOK	WS VAR	-0.477485	-3.1	WS VAR	169	20.3	-0.9	90		5	2019	1	15	59	20.3	WS VAR
2.7	WS VAR	19.0357	-6.68048	WS YOK	WS VAR	-0.446434	-2.7	WS VAR	172	19	-0.6	90		6	2019	1	15	0	19	WS VAR
2.1	WS VAR	20.238	-4.94811	WS YOK	WS VAR	-0.332303	-2.1	WS VAR	177	20.2	-0.9	92		6	2019	1	15	17	20.2	WS VAR
1.7	WS VAR	21.0395	-3.874	WS YOK	WS VAR	-0.261539	-1.7	WS VAR	179	21	-0.5	91		6	2019	1	15	18	21	WS VAR
1.7	WS VAR	19.7371	-4.12541	WS YOK	WS VAR	-0.278102	-1.7	WS VAR	172	19.7	-0.6	90		6	2019	1	15	19	19.7	WS VAR
2.1	WS VAR	18.9356	-5.27737	WS YOK	WS VAR	-0.353995	-2.1	WS VAR	173	18.9	-0.8	90		6	2019	1	15	20	18.9	WS VAR
3.3	WS VAR	19.8372	-7.76559	WS YOK	WS VAR	-0.517923	-3.3	WS VAR	171	19.8	-0.7	92		6	2019	1	15	21	19.8	WS VAR
2.8	WS VAR	17.6331	-7.43335	WS YOK	WS VAR	-0.496035	-2.8	WS VAR	168	17.6	-0.8	92		6	2019	1	15	22	17.6	WS VAR
2	WS VAR	18.5348	-5.13935	WS YOK	WS VAR	-0.344902	-2	WS VAR	177	18.5	-1.1	92		6	2019	1	15	23	18.5	WS VAR
4	WS VAR	19.4365	-9.46446	WS YOK	WS VAR	-0.629847	-4	WS VAR	180	19.4	-1.1	94		6	2019	1	15	24	19.4	WS VAR
1.8	WS VAR	18.8354	-4.56716	WS YOK	WS VAR	-0.307205	-1.8	WS VAR	176	18.8	-1.3	96		6	2019	1	15	25	18.8	WS VAR
2	WS VAR	19.1359	-4.98282	WS YOK	WS VAR	-0.33459	-2	WS VAR	173	19.1	-1.3	97		6	2019	1	15	26	19.1	WS VAR
3.2	WS VAR	20.8391	-7.20207	WS YOK	WS VAR	-0.480797	-3.2	WS VAR	177	20.8	-1.3	98		6	2019	1	15	27	20.8	WS VAR
1.7	WS VAR	19.7371	-4.12541	WS YOK	WS VAR	-0.278102	-1.7	WS VAR	179	19.7	-1.2	99		6	2019	1	15	28	19.7	WS VAR
2.7	WS VAR	20.4384	-6.24314	WS YOK	WS VAR	-0.417622	-2.7	WS VAR	180	20.4	-1.3	99		6	2019	1	15	29	20.4	WS VAR
1.6	WS VAR	22.4421	-3.42268	WS YOK	WS VAR	-0.231806	-1.6	WS VAR	177	22.4	-1	100		6	2019	1	15	30	22.4	WS VAR
2.3	WS VAR	21.841	-5.01939	WS YOK	WS VAR	-0.336999	-2.3	WS VAR	178	21.8	-1.1	100		6	2019	1	15	31	21.8	WS VAR
1.6	WS VAR	20.9393	-3.66611	WS YOK	WS VAR	-0.247843	-1.6	WS VAR	179	20.9	-1.1	100		6	2019	1	15	32	20.9	WS VAR
1.7	WS VAR	20.7389	-3.92932	WS YOK	WS VAR	-0.265184	-1.7	WS VAR	176	20.7	-1.2	100		6	2019	1	15	33	20.7	WS VAR
4.2	WS VAR	22.7427	-8.56171	WS YOK	WS VAR	-0.570373	-4.2	WS VAR	184	22.7	-1.1	100		6	2019	1	15	34	22.7	WS VAR
4.7	WS VAR	19.0357	-11.1766	WS YOK	WS VAR	-0.742648	-4.7	WS VAR	183	19	-1.2	100		6	2019	1	15	35	19	WS VAR
3.2	WS VAR	21.0395	-7.13727	WS YOK	WS VAR	-0.476528	-3.2	WS VAR	189	21	-1	100		6	2019	1	15	36	21	WS VAR
2.4	WS VAR	17.9337	-6.32078	WS YOK	WS VAR	-0.422737	-2.4	WS VAR	182	17.9	-1.1	100		6	2019	1	15	37	17.9	WS VAR
2.3	WS VAR	20.9393	-5.22855	WS YOK	WS VAR	-0.350779	-2.3	WS VAR	188	20.9	-0.7	100		6	2019	1	15	38	20.9	WS VAR
3.4	WS VAR	20.7389	-7.6599	WS YOK	WS VAR	-0.51096	-3.4	WS VAR	182	20.7	-0.9	100		6	2019	1	15	39	20.7	WS VAR
2.6	WS VAR	20.8391	-5.9109	WS YOK	WS VAR	-0.395733	-2.6	WS VAR	179	20.8	-0.9	100		6	2019	1	15	40	20.8	WS VAR
3.8	WS VAR	21.4403	-8.24	WS YOK	WS VAR	-0.549178	-3.8	WS VAR	183	21.4	-0.9	100		6	2019	1	15	41	21.4	WS VAR
3	WS VAR	20.6387	-6.83768	WS YOK	WS VAR	-0.45679	-3	WS VAR	183	20.6	-0.9	100		6	2019	1	15	42	20.6	WS VAR
2.4	WS VAR	19.2361	-5.9109	WS YOK	WS VAR	-0.395733	-2.4	WS VAR	172	19.2	-0.9	100		6	2019	1	15	43	19.2	WS VAR
3.3	WS VAR	20.1378	-7.65674	WS YOK	WS VAR	-0.510752	-3.3	WS VAR	182	20.1	-0.9	100		6	2019	1	15	44	20.1	WS VAR
4.3	WS VAR	20.8391	-9.48751	WS YOK	WS VAR	-0.631366	-4.3	WS VAR	182	20.8	-1	100		6	2019	1	15	45	20.8	WS VAR
3.3	WS VAR	18.9356	-8.11135	WS YOK	WS VAR	-0.540702	-3.3	WS VAR	180	18.9	-1	100		6	2019	1	15	46	18.9	WS VAR
2.4	WS VAR	18.2342	-6.2213	WS YOK	WS VAR	-0.416183	-2.4	WS VAR	182	18.2	-0.9	100		6	2019	1	15	47	18.2	WS VAR
2	WS VAR	19.3363	-4.9327	WS YOK	WS VAR	-0.331288	-2	WS VAR	183	19.3	-0.9	100		6	2019	1	15	48	19.3	WS VAR
2.6	WS VAR	17.032	-7.16205	WS YOK	WS VAR	-0.478161	-2.6	WS VAR	181	17	-0.8	100		6	2019	1	15	49	17	WS VAR
1.7	WS VAR	17.9337	-4.53118	WS YOK	WS VAR	-0.304835	-1.7	WS VAR	180	17.9	-0.9	100		6	2019	1	15	50	17.9	WS VAR
3.5	WS VAR	17.4327	-9.25109	WS YOK	WS VAR	-0.61579	-3.5	WS VAR	187	17.4	-0.9	100		6	2019	1	15	51	17.4	WS VAR
3.2	WS VAR	18.8354	-7.92037	WS YOK	WS VAR	-0.52812	-3.2	WS VAR	186	18.8	-0.8	100		6	2019	1	15	52	18.8	WS VAR
1.2	WS VAR	19.6369	-2.93466	WS YOK	WS VAR	-0.199654	-1.2	WS VAR	184	19.6	-0.7	100		6	2019	1	15	53	19.6	WS VAR
2.8	WS VAR	17.6331	-7.43335	WS YOK	WS VAR	-0.496035	-2.8	WS VAR	185	17.6	-0.6	100		6	2019	1	15	54	17.6	WS VAR
1.9	WS VAR	19.9374	-4.55471	WS YOK	WS VAR	-0.306385	-1.9	WS VAR	186	19.9	-0.8	100		6	2019	1	15	55	19.9	WS VAR
2.2	WS VAR	20.6387	-5.07894	WS YOK	WS VAR	-0.340922	-2.2	WS VAR	176	20.6	-0.6	100		6	2019	1	15	56	20.6	WS VAR
1.6	WS VAR	19.0357	-4.02748	WS YOK	WS VAR	-0.271651	-1.6	WS VAR	171	19	-0.7	100		6	2019	1	15	57	19	WS VAR
2.4	WS VAR	18.134	-6.25412	WS YOK	WS VAR	-0.418345	-2.4	WS VAR	180	18.1	-0.7	100		6	2019	1	15	58	18.1	WS VAR
1.5	WS VAR	17.6331	-4.07529	WS YOK	WS VAR	-0.2748	-1.5	WS VAR	179	17.6	-0.8	100		6	2019	1	15	59	17.6	WS VAR
2.1	WS VAR	18.7352	-5.33189	WS YOK	WS VAR	-0.357587	-2.1	WS VAR	168	18.7	-0.4	100		7	2019	1	15	0	18.7	WS VAR
3.7	WS VAR	22.1416	-7.79855	WS YOK	WS VAR	-0.520094	-3.7	WS VAR	170	22.1	-0.4	100		7	2019	1	15	1	22.1	WS VAR
3.9	WS VAR	22.1416	-8.19236	WS YOK	WS VAR	-0.546039	-3.9	WS VAR	167	22.1	-0.2	100		7	2019	1	15	2	22.1	WS VAR
6.6	WS VAR	20.9393	-13.9	WS YOK	WS VAR	-0.922066	-6.6	WS VAR	165	20.9	-0.4	100		7	2019	1	15	3	20.9	WS VAR
4.8	WS VAR	23.1435	-9.53235	WS YOK	WS VAR	-0.63432	-4.8	WS VAR	161	23.1	-0.6	99		7	2019	1	15	4	23.1	WS VAR
3.4	WS VAR	22.2418	-7.17143	WS YOK	WS VAR	-0.478779	-3.4	WS VAR	172	22.2	-0.1	100		7	2019	1	15	5	22.2	WS VAR
3.2	WS VAR	20.4384	-7.33522	WS YOK	WS VAR	-0.48957	-3.2	WS VAR	165	20.4	-0.5	99		7	2019	1	15	6	20.4	WS VAR
4.3	WS VAR	22.4421	-8.85961	WS YOK	WS VAR	-0.589998	-4.3	WS VAR	167	22.4	-0.2	100		7	2019	1	15	7	22.4	WS VAR
5.6	WS VAR	20.9393	-12.0109	WS YOK	WS VAR	-0.797613	-5.6	WS VAR	164	20.9	-0.1	100		7	2019	1	15	8	20.9	WS VAR
3.4	WS VAR	22.3419	-7.14105	WS YOK	WS VAR	-0.476777	-3.4	WS VAR	165	22.3	-0.1	100		7	2019	1	15	9	22.3	WS VAR
4	WS VAR	21.9412	-8.45946	WS YOK	WS VAR	-0.563636	-4	WS VAR	167	21.9	-0.3	100		7	2019	1	15	10	21.9	WS VAR
3.6	WS VAR	23.444	-7.20207	WS YOK	WS VAR	-0.480797	-3.6	WS VAR	170	23.4	-0.5	99		7	2019	1	15	11	23.4	WS VAR
4.7	WS VAR	22.6425	-9.53963	WS YOK	WS VAR	-0.634799	-4.7	WS VAR	171	22.6	-0.6	99		7	2019	1	15	12	22.6	WS VAR
7.2	WS VAR	22.4421	-14.1181	WS YOK	WS VAR	-0.936435	-7.2	WS VAR	158	22.4	-0.2	100		7	2019	1	15	13	22.4	WS VAR
5.1	WS VAR	21.9412	-10.5807	WS YOK	WS VAR	-0.703385	-5.1	WS VAR	165	21.9	-0.5	100		7	2019	1	15	14	21.9	WS VAR
4	WS VAR	24.4459	-7.64602	WS YOK	WS VAR	-0.510045	-4	WS VAR	163	24.4	-0.2	100		7	2019	1	15	15	24.4	WS VAR
2.7	WS VAR	21.2399	-6.01771	WS YOK	WS VAR	-0.40277	-2.7	WS VAR	162	21.2	2.4	100		7	2019	1	15	16	21.2	WS VAR
4.1	WS VAR	23.7446	-8.04151	WS YOK	WS VAR	-0.536101	-4.1	WS VAR	166	23.7	-0.3	100		7	2019	1	15	17	23.7	WS VAR
9.7	WS VAR	22.3419	-18.3222	WS YOK	WS VAR	-1.21341	-9.7	WS VAR	160	22.3	0.2	100		7	2019	1	15	18	22.3	WS VAR
5.4	WS VAR	22.5423	-10.8745	WS YOK	WS VAR	-0.722742	-5.4	WS VAR	158	22.5	-0.1	100		7	2019	1	15	19	22.5	WS VAR
9	WS VAR	21.1397	-18.0214	WS YOK	WS VAR	-1.19359	-9	WS VAR	156	21.1	0	99		7	2019	1	15	20	21.1	WS VAR
2.8	WS VAR	19.5367	-6.74672	WS YOK	WS VAR	-0.450798	-2.8	WS VAR	154	19.5	0.2	100		7	2019	1	15	21	19.5	WS VAR
2.5	WS VAR	24.1453	-4.93767	WS YOK	WS VAR	-0.331615	-2.5	WS VAR	160	24.1	-0.6	99		7	2019	1	15	22	24.1	WS VAR
6.4	WS VAR	25.8485	-11.205	WS YOK	WS VAR	-0.744516	-6.4	WS VAR	161	25.8	-0.3	100		7	2019	1	15	23	25.8	WS VAR
3.1	WS VAR	25.4478	-5.77687	WS YOK	WS VAR	-0.386903	-3.1	WS VAR	153	25.4	-0.1	99		7	2019	1	15	24	25.4	WS VAR
3.9	WS VAR	23.5442	-7.73458	WS YOK	WS VAR	-0.51588	-3.9	WS VAR	160	23.5	-0.3	99		7	2019	1	15	25	23.5	WS VAR
4.9	WS VAR	22.6425	-9.91188	WS YOK	WS VAR	-0.659324	-4.9	WS VAR	160	22.6	0	100		7	2019	1	15	26	22.6	WS VAR
3.4	WS VAR	20.1378	-7.87422	WS YOK	WS VAR	-0.525079	-3.4	WS VAR	148	20.1	-0.1	100		7	2019	1	15	27	20.1	WS VAR
2.2	WS VAR	20.8391	-5.0316	WS YOK	WS VAR	-0.337803	-2.2	WS VAR	160	20.8	-0.2	100		7	2019	1	15	28	20.8	WS VAR
5.5	WS VAR	24.5461	-10.2326	WS YOK	WS VAR	-0.680451	-5.5	WS VAR	166	24.5	-0.5	99		7	2019	1	15	29	24.5	WS VAR
7.5	WS VAR	24.7465	-13.4271	WS YOK	WS VAR	-0.890908	-7.5	WS VAR	162	24.7	-0.4	100		7	2019	1	15	30	24.7	WS VAR
5.9	WS VAR	23.1435	-11.5044	WS YOK	WS VAR	-0.764242	-5.9	WS VAR	167	23.1	-0.3	100		7	2019	1	15	31	23.1	WS VAR
3.5	WS VAR	21.9412	-7.46531	WS YOK	WS VAR	-0.49814	-3.5	WS VAR	163	21.9	-0.3	100		7	2019	1	15	32	21.9	WS VAR
4.2	WS VAR	23.7446	-8.22463	WS YOK	WS VAR	-0.548165	-4.2	WS VAR	168	23.7	-0.2	100		7	2019	1	15	33	23.7	WS VAR
3.4	WS VAR	24.8466	-6.45634	WS YOK	WS VAR	-0.431668	-3.4	WS VAR	162	24.8	-0.1	100		7	2019	1	15	34	24.8	WS VAR
3.8	WS VAR	23.7446	-7.48818	WS YOK	WS VAR	-0.499646	-3.8	WS VAR	165	23.7	-0.2	100		7	2019	1	15	35	23.7	WS VAR
7.3	WS VAR	22.4421	-14.2901	WS YOK	WS VAR	-0.947767	-7.3	WS VAR	162	22.4	-0.2	100		7	2019	1	15	36	22.4	WS VAR
5.5	WS VAR	21.6406	-11.4727	WS YOK	WS VAR	-0.76215	-5.5	WS VAR	162	21.6	-0.3	100		7	2019	1	15	37	21.6	WS VAR
3	WS VAR	20.4384	-6.90119	WS YOK	WS VAR	-0.460975	-3	WS VAR	162	20.4	-0.1	100		7	2019	1	15	38	20.4	WS VAR
4.3	WS VAR	21.4403	-9.24196	WS YOK	WS VAR	-0.615189	-4.3	WS VAR	164	21.4	-0.2	100		7	2019	1	15	39	21.4	WS VAR
5.1	WS VAR	20.6387	-11.185	WS YOK	WS VAR	-0.743198	-5.1	WS VAR	163	20.6	-0.4	100		7	2019	1	15	40	20.6	WS VAR
7.8	WS VAR	23.444	-14.5755	WS YOK	WS VAR	-0.966568	-7.8	WS VAR	164	23.4	-0.3	100		7	2019	1	15	41	23.4	WS VAR
6.5	WS VAR	23.3438	-12.4526	WS YOK	WS VAR	-0.826708	-6.5	WS VAR	163	23.3	-0.1	100		7	2019	1	15	42	23.3	WS VAR
5.9	WS VAR	24.2455	-11.0306	WS YOK	WS VAR	-0.733027	-5.9	WS VAR	156	24.2	-0.2	99		7	2019	1	15	43	24.2	WS VAR
3.8	WS VAR	19.8372	-8.85768	WS YOK	WS VAR	-0.589871	-3.8	WS VAR	155	19.8	0.1	99		7	2019	1	15	44	19.8	WS VAR
4	WS VAR	23.945	-7.79607	WS YOK	WS VAR	-0.519931	-4	WS VAR	163	23.9	0.1	100		7	2019	1	15	45	23.9	WS VAR
4.3	WS VAR	23.6444	-8.44027	WS YOK	WS VAR	-0.562371	-4.3	WS VAR	165	23.6	-0.1	100		7	2019	1	15	46	23.6	WS VAR
5	WS VAR	22.1416	-10.3056	WS YOK	WS VAR	-0.685262	-5	WS VAR	158	22.1	-0.1	100		7	2019	1	15	47	22.1	WS VAR
4.6	WS VAR	22.4421	-9.42943	WS YOK	WS VAR	-0.627539	-4.6	WS VAR	159	22.4	-0.1	100		7	2019	1	15	48	22.4	WS VAR
4.6	WS VAR	25.1472	-8.48612	WS YOK	WS VAR	-0.565393	-4.6	WS VAR	165	25.1	0.1	100		7	2019	1	15	49	25.1	WS VAR
3.6	WS VAR	23.945	-7.05962	WS YOK	WS VAR	-0.471412	-3.6	WS VAR	161	23.9	-0.1	100		7	2019	1	15	50	23.9	WS VAR
7.3	WS VAR	22.9431	-14.0157	WS YOK	WS VAR	-0.929687	-7.3	WS VAR	164	22.9	-0.4	99		7	2019	1	15	51	22.9	WS VAR
9.1	WS VAR	22.9431	-16.9682	WS YOK	WS VAR	-1.1242	-9.1	WS VAR	160	22.9	-0.4	99		7	2019	1	15	52	22.9	WS VAR
3.2	WS VAR	22.3419	-6.74262	WS YOK	WS VAR	-0.450528	-3.2	WS VAR	160	22.3	-0.1	100		7	2019	1	15	53	22.3	WS VAR
2.9	WS VAR	24.8466	-5.54401	WS YOK	WS VAR	-0.371562	-2.9	WS VAR	164	24.8	0	100		7	2019	1	15	54	24.8	WS VAR
4.3	WS VAR	24.8466	-8.05852	WS YOK	WS VAR	-0.537221	-4.3	WS VAR	163	24.8	0	100		7	2019	1	15	55	24.8	WS VAR
3.4	WS VAR	23.5442	-6.79536	WS YOK	WS VAR	-0.454003	-3.4	WS VAR	163	23.5	-0.2	100		7	2019	1	15	56	23.5	WS VAR
8.2	WS VAR	26.0489	-13.8843	WS YOK	WS VAR	-0.921032	-8.2	WS VAR	168	26	0	100		7	2019	1	15	57	26	WS VAR
3.1	WS VAR	22.9431	-6.37889	WS YOK	WS VAR	-0.426565	-3.1	WS VAR	163	22.9	-0.2	99		7	2019	1	15	58	22.9	WS VAR
3.8	WS VAR	24.4459	-7.2856	WS YOK	WS VAR	-0.486301	-3.8	WS VAR	158	24.4	-0.3	100		7	2019	1	15	59	24.4	WS VAR
1.8	WS VAR	24.6463	-3.50554	WS YOK	WS VAR	-0.237264	-1.8	WS VAR	162	24.6	0	100		8	2019	1	15	0	24.6	WS VAR
6	WS VAR	21.0395	-12.7208	WS YOK	WS VAR	-0.844379	-6	WS VAR	138	21	0.3	99		8	2019	1	15	1	21	WS VAR
4.5	WS VAR	20.9393	-9.84884	WS YOK	WS VAR	-0.655171	-4.5	WS VAR	155	20.9	-0.3	99		8	2019	1	15	2	20.9	WS VAR
5	WS VAR	20.8391	-10.8903	WS YOK	WS VAR	-0.723784	-5	WS VAR	162	20.8	-0.6	97		8	2019	1	15	3	20.8	WS VAR
7.1	WS VAR	24.5461	-12.8824	WS YOK	WS VAR	-0.855028	-7.1	WS VAR	163	24.5	-0.2	99		8	2019	1	15	4	24.5	WS VAR
3.3	WS VAR	24.2455	-6.42345	WS YOK	WS VAR	-0.429501	-3.3	WS VAR	159	24.2	-1.8	100		8	2019	1	15	5	24.2	WS VAR
4.2	WS VAR	23.3438	-8.35625	WS YOK	WS VAR	-0.556837	-4.2	WS VAR	160	23.3	0	100		8	2019	1	15	6	23.3	WS VAR
2.3	WS VAR	19.8372	-5.50866	WS YOK	WS VAR	-0.369233	-2.3	WS VAR	158	19.8	-0.2	99		8	2019	1	15	7	19.8	WS VAR
3.2	WS VAR	21.841	-6.88919	WS YOK	WS VAR	-0.460185	-3.2	WS VAR	163	21.8	-0.1	99		8	2019	1	15	8	21.8	WS VAR
2	WS VAR	23.5442	-4.06961	WS YOK	WS VAR	-0.274426	-2	WS VAR	162	23.5	0.1	100		8	2019	1	15	9	23.5	WS VAR
4	WS VAR	23.7446	-7.85773	WS YOK	WS VAR	-0.523993	-4	WS VAR	161	23.7	-0.3	100		8	2019	1	15	10	23.7	WS VAR
3.4	WS VAR	20.4384	-7.76559	WS YOK	WS VAR	-0.517923	-3.4	WS VAR	157	20.4	0	100		8	2019	1	15	11	20.4	WS VAR
5.1	WS VAR	21.6406	-10.7143	WS YOK	WS VAR	-0.712188	-5.1	WS VAR	153	21.6	0	100		8	2019	1	15	12	21.6	WS VAR
4.9	WS VAR	21.841	-10.2443	WS YOK	WS VAR	-0.681222	-4.9	WS VAR	163	21.8	-0.3	99		8	2019	1	15	13	21.8	WS VAR
7.3	WS VAR	21.5404	-14.8121	WS YOK	WS VAR	-0.982159	-7.3	WS VAR	149	21.5	-0.1	99		8	2019	1	15	14	21.5	WS VAR
3.5	WS VAR	18.2342	-8.8743	WS YOK	WS VAR	-0.590966	-3.5	WS VAR	152	18.2	-0.4	97		8	2019	1	15	15	18.2	WS VAR
4.2	WS VAR	18.9356	-10.138	WS YOK	WS VAR	-0.674223	-4.2	WS VAR	153	18.9	-0.1	99		8	2019	1	15	16	18.9	WS VAR
5.3	WS VAR	20.1378	-11.8393	WS YOK	WS VAR	-0.786303	-5.3	WS VAR	159	20.1	-0.1	98		8	2019	1	15	17	20.1	WS VAR
7.3	WS VAR	20.0376	-15.7725	WS YOK	WS VAR	-1.04543	-7.3	WS VAR	159	20	0.1	99		8	2019	1	15	18	20	WS VAR
4.7	WS VAR	19.5367	-10.9167	WS YOK	WS VAR	-0.72552	-4.7	WS VAR	158	19.5	-0.1	93		8	2019	1	15	19	19.5	WS VAR
7.8	WS VAR	18.9356	-17.5242	WS YOK	WS VAR	-1.16083	-7.8	WS VAR	156	18.9	0.1	90		8	2019	1	15	20	18.9	WS VAR
5.5	WS VAR	21.841	-11.3776	WS YOK	WS VAR	-0.755888	-5.5	WS VAR	155	21.8	0	90		8	2019	1	15	21	21.8	WS VAR
5.8	WS VAR	20.7389	-12.5013	WS YOK	WS VAR	-0.82992	-5.8	WS VAR	161	20.7	0	91		8	2019	1	15	23	20.7	WS VAR
6.8	WS VAR	20.9393	-14.2695	WS YOK	WS VAR	-0.946413	-6.8	WS VAR	155	20.9	0	92		8	2019	1	15	27	20.9	WS VAR
7.9	WS VAR	19.5367	-17.2502	WS YOK	WS VAR	-1.14278	-7.9	WS VAR	157	19.5	-0.1	93		8	2019	1	15	29	19.5	WS VAR
6.7	WS VAR	22.4421	-13.2493	WS YOK	WS VAR	-0.879196	-6.7	WS VAR	160	22.4	-0.1	95		8	2019	1	15	30	22.4	WS VAR
4.9	WS VAR	22.6425	-9.91188	WS YOK	WS VAR	-0.659324	-4.9	WS VAR	163	22.6	0	96		8	2019	1	15	31	22.6	WS VAR
4.7	WS VAR	23.444	-9.23857	WS YOK	WS VAR	-0.614965	-4.7	WS VAR	161	23.4	0	96		8	2019	1	15	32	23.4	WS VAR
4	WS VAR	21.2399	-8.71886	WS YOK	WS VAR	-0.580726	-4	WS VAR	169	21.2	0	92		8	2019	1	15	33	21.2	WS VAR
8.3	WS VAR	22.5423	-15.9176	WS YOK	WS VAR	-1.05499	-8.3	WS VAR	165	22.5	0	92		8	2019	1	15	34	22.5	WS VAR
7.7	WS VAR	21.5404	-15.5156	WS YOK	WS VAR	-1.0285	-7.7	WS VAR	158	21.5	0	90		8	2019	1	15	36	21.5	WS VAR
6	WS VAR	21.7408	-12.3539	WS YOK	WS VAR	-0.820207	-6	WS VAR	154	21.7	0	90		8	2019	1	15	39	21.7	WS VAR
6.2	WS VAR	19.7371	-13.8586	WS YOK	WS VAR	-0.919337	-6.2	WS VAR	156	19.7	0	91		8	2019	1	15	40	19.7	WS VAR
5.9	WS VAR	18.8354	-13.824	WS YOK	WS VAR	-0.917059	-5.9	WS VAR	166	18.8	0	90		8	2019	1	15	42	18.8	WS VAR
3.9	WS VAR	23.5442	-7.73458	WS YOK	WS VAR	-0.51588	-3.9	WS VAR	154	23.5	0	91		8	2019	1	15	45	23.5	WS VAR
6.4	WS VAR	22.4421	-12.7208	WS YOK	WS VAR	-0.844379	-6.4	WS VAR	155	22.4	0	94		8	2019	1	15	47	22.4	WS VAR
6.1	WS VAR	25.047	-11.0387	WS YOK	WS VAR	-0.733563	-6.1	WS VAR	155	25	0	91		8	2019	1	15	53	25	WS VAR
3	WS VAR	27.0508	-5.27737	WS YOK	WS VAR	-0.353995	-3	WS VAR	149	27	0	90		9	2019	1	15	3	27	WS VAR
6.1	WS VAR	27.8523	-10.0212	WS YOK	WS VAR	-0.666524	-6.1	WS VAR	149	27.8	0	92		9	2019	1	15	7	27.8	WS VAR
7.6	WS VAR	27.4515	-12.3888	WS YOK	WS VAR	-0.822508	-7.6	WS VAR	149	27.4	0	93		9	2019	1	15	8	27.4	WS VAR
3.3	WS VAR	27.9525	-5.60534	WS YOK	WS VAR	-0.375602	-3.3	WS VAR	156	27.9	0	95		9	2019	1	15	9	27.9	WS VAR
5.4	WS VAR	27.2512	-9.13973	WS YOK	WS VAR	-0.608453	-5.4	WS VAR	152	27.2	0	91		9	2019	1	15	11	27.2	WS VAR
6.8	WS VAR	28.9544	-10.6806	WS YOK	WS VAR	-0.709967	-6.8	WS VAR	154	28.9	0.4	90		9	2019	1	15	18	28.9	WS VAR
4.5	WS VAR	31.1585	-6.79597	WS YOK	WS VAR	-0.454043	-4.5	WS VAR	152	31.1	0	92		9	2019	1	15	19	31.1	WS VAR
6.2	WS VAR	29.3551	-9.69305	WS YOK	WS VAR	-0.644907	-6.2	WS VAR	146	29.3	0.1	94		9	2019	1	15	20	29.3	WS VAR
5	WS VAR	30.8579	-7.57601	WS YOK	WS VAR	-0.505433	-5	WS VAR	148	30.8	0.1	95		9	2019	1	15	21	30.8	WS VAR
5.5	WS VAR	27.3514	-9.26449	WS YOK	WS VAR	-0.616673	-5.5	WS VAR	152	27.3	0	96		9	2019	1	15	22	27.3	WS VAR
6.7	WS VAR	29.2549	-10.4388	WS YOK	WS VAR	-0.694039	-6.7	WS VAR	147	29.2	0	96		9	2019	1	15	23	29.2	WS VAR
6.8	WS VAR	28.8542	-10.7143	WS YOK	WS VAR	-0.712188	-6.8	WS VAR	146	28.8	0	97		9	2019	1	15	24	28.8	WS VAR
5.1	WS VAR	27.2512	-8.66824	WS YOK	WS VAR	-0.577391	-5.1	WS VAR	142	27.2	0	99		9	2019	1	15	25	27.2	WS VAR
2.9	WS VAR	26.0489	-5.29699	WS YOK	WS VAR	-0.355287	-2.9	WS VAR	148	26	0	100		9	2019	1	15	26	26	WS VAR
4.9	WS VAR	27.7521	-8.21077	WS YOK	WS VAR	-0.547252	-4.9	WS VAR	142	27.7	0	100		9	2019	1	15	27	27.7	WS VAR
10.1	WS VAR	26.8504	-16.2139	WS YOK	WS VAR	-1.07451	-10.1	WS VAR	145	26.8	0	100		9	2019	1	15	28	26.8	WS VAR
5.3	WS VAR	23.8448	-10.1575	WS YOK	WS VAR	-0.675506	-5.3	WS VAR	152	23.8	0	100		9	2019	1	15	29	23.8	WS VAR
7.9	WS VAR	23.6444	-14.6295	WS YOK	WS VAR	-0.970126	-7.9	WS VAR	156	23.6	0.1	100		9	2019	1	15	30	23.6	WS VAR
5.8	WS VAR	19.7371	-13.0648	WS YOK	WS VAR	-0.867042	-5.8	WS VAR	147	19.7	0.1	94		9	2019	1	15	31	19.7	WS VAR
5.3	WS VAR	25.047	-9.70971	WS YOK	WS VAR	-0.646005	-5.3	WS VAR	151	25	0.1	92		9	2019	1	15	32	25	WS VAR
6.1	WS VAR	25.7483	-10.7656	WS YOK	WS VAR	-0.715565	-6.1	WS VAR	153	25.7	0	96		9	2019	1	15	33	25.7	WS VAR
4.3	WS VAR	28.9544	-6.97806	WS YOK	WS VAR	-0.466039	-4.3	WS VAR	161	28.9	0	98		9	2019	1	15	34	28.9	WS VAR
8.1	WS VAR	24.9468	-14.2673	WS YOK	WS VAR	-0.946267	-8.1	WS VAR	152	24.9	0	100		9	2019	1	15	35	24.9	WS VAR
4.4	WS VAR	25.548	-8.02208	WS YOK	WS VAR	-0.534821	-4.4	WS VAR	152	25.5	0	94		9	2019	1	15	36	25.5	WS VAR
7.1	WS VAR	25.9487	-12.2593	WS YOK	WS VAR	-0.813973	-7.1	WS VAR	151	25.9	0	92		9	2019	1	15	38	25.9	WS VAR
6.3	WS VAR	24.9468	-11.4069	WS YOK	WS VAR	-0.757815	-6.3	WS VAR	154	24.9	0	97		9	2019	1	15	39	24.9	WS VAR
3.3	WS VAR	19.8372	-7.76559	WS YOK	WS VAR	-0.517923	-3.3	WS VAR	158	19.8	0	90		9	2019	1	15	40	19.8	WS VAR
7	WS VAR	28.8542	-11	WS YOK	WS VAR	-0.731011	-7	WS VAR	143	28.8	0.1	92		9	2019	1	15	41	28.8	WS VAR
5.3	WS VAR	25.9487	-9.39879	WS YOK	WS VAR	-0.62552	-5.3	WS VAR	152	25.9	0	94		9	2019	1	15	42	25.9	WS VAR
5.3	WS VAR	26.65	-9.1703	WS YOK	WS VAR	-0.610467	-5.3	WS VAR	152	26.6	0	97		9	2019	1	15	43	26.6	WS VAR
4.7	WS VAR	25.548	-8.53122	WS YOK	WS VAR	-0.568364	-4.7	WS VAR	147	25.5	0	98		9	2019	1	15	44	25.5	WS VAR
4.4	WS VAR	23.8448	-8.55534	WS YOK	WS VAR	-0.569953	-4.4	WS VAR	155	23.8	-0.1	95		9	2019	1	15	45	23.8	WS VAR
7	WS VAR	21.3401	-14.3956	WS YOK	WS VAR	-0.954717	-7	WS VAR	144	21.3	-0.1	93		9	2019	1	15	46	21.3	WS VAR
3.3	WS VAR	23.6444	-6.5788	WS YOK	WS VAR	-0.439736	-3.3	WS VAR	156	23.6	-0.1	94		9	2019	1	15	47	23.6	WS VAR
[truncated: 1,977 more rows]
