# Supplementary material for: A new method for detection of microbursts via point observation methods and field measurement for validation study with Doppler weather radar
Source: PLoS One. 2025 Mar 7;20(3):e0317627. doi: 10.1371/journal.pone.0317627 (PMC11888148; doi:10.1371/journal.pone.0317627)
Supplement: S3 File — (XLSX) [file pone.0317627.s003.xlsx]

## Sheet: Sheet1
YEAR	MONTH	DAY	HOUR	MINUTE	MEAN WIND SPEED	MEAN WIND DIRECTION	Shear Type
2018	2	25	0	10	16.7	176	MB ALERT
2018	2	25	0	20	18.2	172	MB ALERT
2018	2	25	0	30	17.4	181	MB ALERT
2018	2	25	0	40	17.2	186	MB ALERT
2018	2	25	1	50	16.5	188	MB ALERT
2018	2	25	2	10	18.3	184	MB ALERT
2018	2	25	2	30	17.7	190	MB ALERT
2018	2	25	3	0	17.7	194	MB ALERT
2018	2	25	3	10	15.5	201	MB ALERT
2018	2	27	1	10	15.5	177	MB ALERT
2018	2	27	1	20	19	183	MB ALERT
2018	2	27	1	30	18.2	176	MB ALERT
2018	2	27	1	40	17	178	MB ALERT
2018	2	27	1	50	15.6	179	MB ALERT
2018	2	27	2	0	16.3	183	MB ALERT
2018	2	28	13	50	23.2	160	MB ALERT
2018	2	28	14	0	22.4	155	MB ALERT
2018	2	28	19	20	24.6	178	MB ALERT
2018	2	28	19	30	23.6	179	MB ALERT
2018	2	28	19	40	23.9	182	MB ALERT
2018	2	28	19	50	22.2	182	MB ALERT
2018	2	28	20	0	23	184	MB ALERT
2018	2	28	20	10	19.8	180	MB ALERT
2018	2	28	20	20	23.1	183	MB ALERT
2018	2	28	20	30	22.6	185	MB ALERT
2018	2	28	20	40	22.3	176	MB ALERT
2018	2	28	20	50	19.8	180	MB ALERT
2018	2	28	21	0	22	185	MB ALERT
2018	2	28	21	10	20	183	MB ALERT
2018	2	28	21	20	19.7	184	MB ALERT
2018	2	28	21	30	20.3	189	MB ALERT
2018	2	28	21	40	19.8	189	MB ALERT
2018	2	28	21	50	19.9	184	MB ALERT
2018	2	28	22	0	18.2	191	MB ALERT
2018	2	28	22	10	19.8	190	MB ALERT
2018	2	28	22	20	16.3	193	MB ALERT
2018	2	28	22	30	16.8	192	MB ALERT
2018	2	28	22	40	15.9	198	MB ALERT
2018	2	28	22	50	15.9	197	MB ALERT
2018	2	28	23	0	15.5	196	MB ALERT
2018	2	28	23	10	17	189	MB ALERT
2018	2	28	23	50	16.1	203	MB ALERT
2018	3	6	0	0	15.7	194	MB ALERT
2018	3	6	0	30	15.8	188	MB ALERT
2018	3	6	0	40	16.7	186	MB ALERT
2018	3	6	0	50	17.5	183	MB ALERT
2018	3	6	1	0	18	183	MB ALERT
2018	3	6	1	10	16.7	174	MB ALERT
2018	3	6	1	20	15.6	178	MB ALERT
2018	3	6	1	40	18.8	176	MB ALERT
2018	3	6	1	50	17.2	183	MB ALERT
2018	3	6	2	0	17.7	177	MB ALERT
2018	3	6	2	10	15.8	187	MB ALERT
2018	3	6	5	40	16.6	228	MB ALERT
2018	3	6	5	50	19.3	233	MB ALERT
2018	3	6	6	0	18	230	MB ALERT
2018	3	6	6	10	17.6	222	MB ALERT
2018	4	9	19	20	16.1	176	MB ALERT
2018	6	19	14	40	16	180	MB ALERT
2018	10	24	16	20	15.5	183	MB ALERT
2018	10	24	17	0	17.8	201	MB ALERT
2018	10	24	17	10	20.9	194	MB ALERT
2018	10	24	17	20	20.9	193	MB ALERT
2018	10	24	17	30	17.6	192	MB ALERT
2018	10	24	17	40	18.7	194	MB ALERT
2018	10	24	17	50	19.5	191	MB ALERT
2018	10	24	18	0	16.7	183	MB ALERT
2018	10	25	2	40	16.4	187	MB ALERT
2018	10	25	2	50	15.5	186	MB ALERT
2018	10	25	4	10	17.1	178	MB ALERT
2018	10	25	5	0	16.5	187	MB ALERT
2018	10	25	5	10	17.8	188	MB ALERT
2018	10	25	5	30	15.8	182	MB ALERT
2018	10	25	5	40	16	183	MB ALERT
2018	10	25	5	50	15.9	181	MB ALERT
2018	10	25	6	0	16.6	183	MB ALERT
2018	10	25	6	10	16	185	MB ALERT
2018	10	25	6	20	16.9	185	MB ALERT
2018	10	25	6	30	16.7	184	MB ALERT
2018	12	9	23	50	21.9	176	MB ALERT
2018	12	10	0	40	18.6	174	MB ALERT
2018	12	10	0	50	18.8	181	MB ALERT
2018	12	10	1	0	21	174	MB ALERT
2018	12	10	1	10	24.6	176	MB ALERT
2018	12	10	1	20	23	170	MB ALERT
2018	12	10	1	30	22.8	172	MB ALERT
2018	12	10	1	40	22.5	176	MB ALERT
2018	12	10	1	50	23.3	175	MB ALERT
2018	12	10	2	0	22.5	176	MB ALERT
2018	12	10	2	10	22.7	179	MB ALERT
2018	12	10	2	20	20.8	177	MB ALERT
2018	12	10	2	30	21.8	175	MB ALERT
2018	12	10	2	40	22.4	172	MB ALERT
2018	12	10	2	50	22.2	178	MB ALERT
2018	12	10	3	0	24.5	171	MB ALERT
2018	12	10	3	10	23.5	163	MB ALERT
2018	12	10	3	20	17.4	163	MB ALERT
2018	12	10	3	30	22.5	166	MB ALERT
2018	12	10	3	40	22.4	170	MB ALERT
2018	12	10	3	50	23	174	MB ALERT
2018	12	10	4	0	19.3	176	MB ALERT
2018	12	10	4	10	19.1	177	MB ALERT
2018	12	10	4	20	21.4	176	MB ALERT
2018	12	10	4	30	21.2	180	MB ALERT
2018	12	10	4	40	24.9	186	MB ALERT
2018	12	10	4	50	20.2	184	MB ALERT
2018	12	10	5	0	19.9	188	MB ALERT
2018	12	10	5	10	20.5	184	MB ALERT
2018	12	10	5	20	18.6	189	MB ALERT
2018	12	10	5	30	19.3	187	MB ALERT
2018	12	10	5	40	18.6	180	MB ALERT
2018	12	10	5	50	20.9	186	MB ALERT
2018	12	10	6	0	18.8	176	MB ALERT
2018	12	10	6	10	18.9	183	MB ALERT
2018	12	10	6	20	19.4	184	MB ALERT
2018	12	10	6	30	17.9	187	MB ALERT
2018	12	10	6	40	20.4	182	MB ALERT
2018	12	10	6	50	19.3	185	MB ALERT
2018	12	10	7	0	20.1	177	MB ALERT
2018	12	10	7	10	18.7	182	MB ALERT
2018	12	10	7	20	18.3	181	MB ALERT
2018	12	10	7	30	19.9	181	MB ALERT
2018	12	10	7	40	17.3	181	MB ALERT
2018	12	10	7	50	18.7	180	MB ALERT
2018	12	10	8	0	17.4	184	MB ALERT
2018	12	10	8	10	15.8	187	MB ALERT
2018	12	10	8	30	16.5	187	MB ALERT
2018	12	10	8	40	18.4	186	MB ALERT
2018	12	10	8	50	17.7	191	MB ALERT
2018	12	10	9	0	20.4	186	MB ALERT
2018	12	10	9	10	19.7	190	MB ALERT
2018	12	10	9	20	19.1	184	MB ALERT
2018	12	10	9	30	19.4	186	MB ALERT
2018	12	10	9	40	19.6	187	MB ALERT
2018	12	10	9	50	16.6	198	MB ALERT
2018	12	10	10	0	16.3	194	MB ALERT
2018	12	10	10	30	16.4	192	MB ALERT
2018	12	10	22	40	16.8	160	MB ALERT
2018	12	10	23	10	17	181	MB ALERT
2018	12	10	23	30	18.2	193	MB ALERT
2018	12	11	0	0	16.6	212	MB ALERT
2018	12	11	0	10	17.6	168	MB ALERT
2018	12	11	0	20	19	159	MB ALERT
2018	12	11	0	30	21.9	130	MB ALERT
2018	12	11	0	50	22.1	182	MB ALERT
2018	12	11	1	0	17.1	187	MB ALERT
2018	12	11	1	10	17	198	MB ALERT
2018	12	11	1	20	20.3	195	MB ALERT
2018	12	11	1	30	16.2	206	MB ALERT
2018	12	11	1	40	18.7	211	MB ALERT
2018	12	11	1	50	17.8	219	MB ALERT
2018	12	11	2	20	17.7	205	MB ALERT
2018	12	11	2	30	17	205	MB ALERT
2018	12	11	20	40	16.7	184	MB ALERT
2018	12	11	21	30	19.4	184	MB ALERT
2018	12	11	21	50	17.3	198	MB ALERT
2018	12	11	22	0	18.4	195	MB ALERT
2018	12	11	22	20	16.5	187	MB ALERT
2018	12	13	21	30	16.8	202	MB ALERT
2018	12	14	0	0	21.7	185	MB ALERT
2018	12	14	0	10	20.4	193	MB ALERT
2018	12	14	4	10	16.9	214	MB ALERT
2018	12	14	4	20	17.2	208	MB ALERT
2018	12	14	6	0	15.6	218	MB ALERT
2018	12	14	6	20	16.6	207	MB ALERT
2018	12	19	1	10	18.6	150	MB ALERT
2018	12	25	10	10	26.2	182	MB ALERT
2018	12	25	10	20	25.9	179	MB ALERT
2018	12	25	14	20	27.8	175	MB ALERT
2018	12	25	14	30	26.3	174	MB ALERT
2018	12	25	15	0	24.8	166	MB ALERT
2018	12	25	15	10	25.5	174	MB ALERT
2018	12	25	15	20	26	168	MB ALERT
2018	12	25	15	30	26.9	171	MB ALERT
2018	12	25	15	40	28.7	173	MB ALERT
2018	12	25	16	30	28.8	166	MB ALERT
2018	12	25	16	40	29.7	161	MB ALERT
2018	12	25	16	50	30	166	MB ALERT
2018	12	25	17	0	30	165	MB ALERT
2018	12	25	17	10	29.3	162	MB ALERT
2018	12	25	17	20	29.4	165	MB ALERT
2018	12	25	17	30	29.6	167	MB ALERT
2018	12	25	17	40	26.8	166	MB ALERT
2018	12	25	21	20	21.5	171	MB ALERT
2018	12	25	22	0	18.8	167	MB ALERT
2018	12	25	22	10	18.1	178	MB ALERT
2018	12	25	22	30	19.7	180	MB ALERT
2018	12	25	22	40	16.2	178	MB ALERT
2018	12	25	22	50	17.7	186	MB ALERT
2018	12	25	23	0	20.3	198	MB ALERT
2019	1	2	18	30	19.2	148	MB ALERT
2019	1	2	18	40	18.9	151	MB ALERT
2019	1	2	18	50	19.7	148	MB ALERT
2019	1	2	22	30	19	184	MB ALERT
2019	1	2	22	40	17.1	180	MB ALERT
2019	1	2	22	50	17.3	178	MB ALERT
2019	1	2	23	0	17.2	184	MB ALERT
2019	1	2	23	10	16.6	188	MB ALERT
2019	1	2	23	20	17.1	188	MB ALERT
2019	1	2	23	30	17.5	184	MB ALERT
2019	1	2	23	40	16.4	181	MB ALERT
2019	1	2	23	50	18.8	181	MB ALERT
2019	1	3	0	0	18.1	184	MB ALERT
2019	1	3	0	10	18.6	180	MB ALERT
2019	1	3	0	50	15.6	192	MB ALERT
2019	1	3	1	10	16.3	187	MB ALERT
2019	1	3	9	50	16.2	176	MB ALERT
2019	1	3	11	10	17.5	175	MB ALERT
2019	1	3	11	20	18.5	173	MB ALERT
2019	1	3	11	30	18.3	170	MB ALERT
2019	1	3	11	40	19.1	176	MB ALERT
2019	1	3	11	50	21.1	177	MB ALERT
2019	1	3	12	0	16.1	168	MB ALERT
2019	1	3	12	10	20.5	168	MB ALERT
2019	1	3	12	20	21	172	MB ALERT
2019	1	3	12	30	20.8	164	MB ALERT
2019	1	3	13	20	22.4	177	MB ALERT
2019	1	3	15	0	28.2	167	MB ALERT
2019	1	3	15	10	26.2	169	MB ALERT
2019	1	3	15	20	26.8	171	MB ALERT
2019	1	3	15	30	22.5	172	MB ALERT
2019	1	3	15	40	26.1	178	MB ALERT
2019	1	3	15	50	24.4	175	MB ALERT
2019	1	3	16	0	25.5	170	MB ALERT
2019	1	3	18	30	28.3	152	MB ALERT
2019	1	3	18	40	28.3	157	MB ALERT
2019	1	3	18	50	28	159	MB ALERT
2019	1	3	19	20	19.7	151	MB ALERT
2019	1	3	19	30	29.4	161	MB ALERT
2019	1	3	19	40	30.4	148	MB ALERT
2019	1	3	20	0	25.7	151	MB ALERT
2019	1	3	20	10	31.2	160	MB ALERT
2019	1	3	20	20	27.8	153	MB ALERT
2019	1	3	20	30	31.5	159	MB ALERT
2019	1	3	20	40	26.2	158	MB ALERT
2019	1	3	20	50	25.7	156	MB ALERT
2019	1	3	21	0	27.5	158	MB ALERT
2019	1	3	21	20	27.2	152	MB ALERT
2019	1	3	21	40	16.7	165	MB ALERT
2019	1	3	23	20	24.7	159	MB ALERT
2019	1	3	23	40	18.8	159	MB ALERT
2019	1	3	23	50	18	163	MB ALERT
2019	1	4	0	0	20.3	161	MB ALERT
2019	1	4	0	10	19.2	166	MB ALERT
2019	1	4	0	20	21.1	171	MB ALERT
2019	1	4	0	30	21.9	171	MB ALERT
2019	1	4	0	40	19.9	169	MB ALERT
2019	1	4	0	50	19.1	171	MB ALERT
2019	1	4	1	0	18.2	143	MB ALERT
2019	1	4	1	10	26.2	183	MB ALERT
2019	1	4	1	20	22.1	172	MB ALERT
2019	1	4	1	40	23	158	MB ALERT
2019	1	4	1	50	17.5	159	MB ALERT
2019	1	4	2	0	19	152	MB ALERT
2019	1	4	2	10	19.9	177	MB ALERT
2019	1	4	2	20	24.2	108	MB ALERT
2019	1	4	2	30	18.7	169	MB ALERT
2019	1	4	2	40	20.8	163	MB ALERT
2019	1	4	2	50	23.9	179	MB ALERT
2019	1	4	3	0	25.9	186	MB ALERT
2019	1	4	3	10	25	176	MB ALERT
2019	1	4	3	20	16.3	170	MB ALERT
2019	1	4	3	30	27	182	MB ALERT
2019	1	4	3	40	26	177	MB ALERT
2019	1	4	3	50	17.1	161	MB ALERT
2019	1	4	4	0	22.7	175	MB ALERT
2019	1	4	4	10	24.9	175	MB ALERT
2019	1	4	4	20	20.8	180	MB ALERT
2019	1	4	4	30	25.6	177	MB ALERT
2019	1	4	4	40	22.7	177	MB ALERT
2019	1	4	4	50	22.3	182	MB ALERT
2019	1	4	5	0	24.8	181	MB ALERT
2019	1	4	5	10	25.5	185	MB ALERT
2019	1	4	5	20	22.5	181	MB ALERT
2019	1	4	5	30	21	177	MB ALERT
2019	1	4	5	40	24.8	179	MB ALERT
2019	1	4	5	50	22.3	181	MB ALERT
2019	1	4	6	0	24.1	185	MB ALERT
2019	1	4	6	10	22.6	185	MB ALERT
2019	1	4	6	20	22	188	MB ALERT
2019	1	4	6	30	22.1	189	MB ALERT
2019	1	4	6	40	24.1	183	MB ALERT
2019	1	4	6	50	18.6	193	MB ALERT
2019	1	4	7	0	19.6	194	MB ALERT
2019	1	4	7	10	21.8	188	MB ALERT
2019	1	4	7	20	20.8	201	MB ALERT
2019	1	4	7	30	21.1	194	MB ALERT
2019	1	4	7	40	18	196	MB ALERT
2019	1	4	7	50	20.2	198	MB ALERT
2019	1	4	8	0	22.2	201	MB ALERT
2019	1	4	8	10	18.5	203	MB ALERT
2019	1	4	8	20	21	206	MB ALERT
2019	1	4	8	30	15.9	215	MB ALERT
2019	1	4	8	40	16.2	207	MB ALERT
2019	1	4	8	50	16	208	MB ALERT
2019	1	5	11	20	17.1	191	MB ALERT
2019	1	5	15	50	16.5	207	MB ALERT
2019	1	6	7	20	20	135	MB ALERT
2019	1	6	7	30	16.5	131	MB ALERT
2019	1	6	9	20	18.9	131	MB ALERT
2019	1	6	9	40	15.5	183	MB ALERT
2019	1	6	9	50	17.7	176	MB ALERT
2019	1	6	10	0	15.7	160	MB ALERT
2019	1	6	10	20	18.2	179	MB ALERT
2019	1	6	10	30	17.7	187	MB ALERT
2019	1	6	10	40	16.7	219	MB ALERT
2019	1	6	11	10	15.7	214	MB ALERT
2019	1	6	11	20	15.9	217	MB ALERT
2019	1	14	10	10	17.5	174	MB ALERT
2019	1	14	10	20	17.9	175	MB ALERT
2019	1	14	10	30	18.7	178	MB ALERT
2019	1	14	10	40	19.1	183	MB ALERT
2019	1	14	10	50	17.8	191	MB ALERT
2019	1	14	11	0	19.3	187	MB ALERT
2019	1	14	11	10	18.8	194	MB ALERT
2019	1	14	12	20	20.5	175	MB ALERT
2019	1	14	12	30	20.1	172	MB ALERT
2019	1	14	12	40	21.8	178	MB ALERT
2019	1	14	13	0	20	176	MB ALERT
2019	1	14	13	10	22.3	180	MB ALERT
2019	1	14	13	40	19.7	184	MB ALERT
2019	1	14	13	50	23.9	182	MB ALERT
2019	1	14	14	10	22.5	181	MB ALERT
2019	1	14	14	20	21.3	190	MB ALERT
2019	1	14	14	30	19.1	185	MB ALERT
2019	1	14	14	40	21.5	183	MB ALERT
2019	1	14	14	50	17.3	185	MB ALERT
2019	1	14	15	10	16.7	184	MB ALERT
2019	1	14	15	20	19.2	183	MB ALERT
2019	1	14	15	30	20.4	176	MB ALERT
2019	1	14	15	40	22	185	MB ALERT
2019	1	14	15	50	17.6	174	MB ALERT
2019	1	14	16	0	16.5	172	MB ALERT
2019	1	14	16	10	22.5	180	MB ALERT
2019	1	14	16	20	21.2	179	MB ALERT
2019	1	14	16	30	20.5	176	MB ALERT
2019	1	14	16	40	21.4	175	MB ALERT
2019	1	14	17	50	21.9	171	MB ALERT
2019	1	14	20	20	17.9	170	MB ALERT
2019	1	14	20	30	20.1	166	MB ALERT
2019	1	14	20	40	19.3	167	MB ALERT
2019	1	14	20	50	18.1	164	MB ALERT
2019	1	14	21	0	20.8	167	MB ALERT
2019	1	14	21	10	19.7	171	MB ALERT
2019	1	14	21	20	15.7	165	MB ALERT
2019	1	14	21	30	15.9	176	MB ALERT
2019	1	14	21	40	16.2	180	MB ALERT
2019	1	14	21	50	17.8	169	MB ALERT
2019	1	14	22	0	17.3	182	MB ALERT
2019	1	14	22	10	19.3	178	MB ALERT
2019	1	14	22	20	20.1	176	MB ALERT
2019	1	14	22	30	22.5	180	MB ALERT
2019	1	14	22	40	22.5	191	MB ALERT
2019	1	14	22	50	22.2	190	MB ALERT
2019	1	14	23	0	19.9	187	MB ALERT
2019	1	14	23	10	20.4	185	MB ALERT
2019	1	14	23	20	21.1	183	MB ALERT
2019	1	14	23	30	19	182	MB ALERT
2019	1	14	23	40	19.8	181	MB ALERT
2019	1	14	23	50	20.3	179	MB ALERT
2019	1	15	0	0	21.7	182	MB ALERT
2019	1	15	0	10	20.8	181	MB ALERT
2019	1	15	0	20	21.2	184	MB ALERT
2019	1	15	0	30	23.7	173	MB ALERT
2019	1	15	0	40	23.2	178	MB ALERT
2019	1	15	0	50	20.5	175	MB ALERT
2019	1	15	1	0	21.1	178	MB ALERT
2019	1	15	4	0	19.8	173	MB ALERT
2019	1	15	4	10	18.5	176	MB ALERT
2019	1	15	4	20	18.8	178	MB ALERT
2019	1	15	4	30	18.6	178	MB ALERT
2019	1	15	4	40	19.5	169	MB ALERT
2019	1	15	4	50	17.9	172	MB ALERT
2019	1	15	5	0	18.8	170	MB ALERT
2019	1	15	5	10	20.5	178	MB ALERT
2019	1	15	5	20	21.3	172	MB ALERT
2019	1	15	5	30	22.2	184	MB ALERT
2019	1	15	5	40	20.2	177	MB ALERT
2019	1	15	5	50	20.4	177	MB ALERT
2019	1	15	6	0	19	172	MB ALERT
2019	1	15	6	20	18.9	173	MB ALERT
2019	1	15	6	30	22.4	177	MB ALERT
2019	1	15	6	40	20.8	179	MB ALERT
2019	1	15	6	50	17.9	180	MB ALERT
2019	1	15	7	0	18.7	168	MB ALERT
2019	1	15	7	10	21.9	167	MB ALERT
2019	1	15	7	20	21.1	156	MB ALERT
2019	1	15	7	30	24.7	162	MB ALERT
2019	1	15	7	40	20.6	163	MB ALERT
2019	1	15	7	50	23.9	161	MB ALERT
2019	1	15	8	0	24.6	162	MB ALERT
2019	1	15	8	10	23.7	161	MB ALERT
2019	1	15	8	20	18.9	156	MB ALERT
2019	1	15	8	30	22.4	160	MB ALERT
2019	1	15	8	40	19.7	156	MB ALERT
2019	1	15	9	20	29.3	146	MB ALERT
2019	1	15	9	30	23.6	156	MB ALERT
2019	1	15	9	40	19.8	158	MB ALERT
2019	1	15	9	50	17.8	142	MB ALERT
2019	1	15	10	0	21.9	156	MB ALERT
2019	1	15	10	10	20.7	163	MB ALERT
2019	1	15	10	20	19.2	159	MB ALERT
2019	1	15	10	30	22.6	158	MB ALERT
2019	1	15	10	40	18.5	150	MB ALERT
2019	1	15	10	50	16.2	160	MB ALERT
2019	1	15	11	0	15.5	180	MB ALERT
2019	1	15	11	10	20.4	135	MB ALERT
2019	1	15	11	20	17.4	177	MB ALERT
2019	1	15	11	30	18.1	181	MB ALERT
2019	1	15	11	40	16.8	188	MB ALERT
2019	1	15	12	0	25	172	MB ALERT
2019	1	15	12	50	18.7	140	MB ALERT
2019	1	15	13	0	19.9	118	MB ALERT
2019	1	15	13	10	21.3	162	MB ALERT
2019	1	15	13	20	25.1	139	MB ALERT
2019	1	15	13	30	25	154	MB ALERT
2019	1	15	13	40	27.8	151	MB ALERT
2019	1	15	13	50	25.3	156	MB ALERT
2019	1	15	14	0	27.4	152	MB ALERT
2019	1	15	14	10	26.6	141	MB ALERT
2019	1	15	16	50	18.1	166	MB ALERT
2019	1	15	17	30	16.6	124	MB ALERT
2019	1	15	17	40	21	170	MB ALERT
2019	1	15	17	50	23.6	178	MB ALERT
2019	1	15	18	20	28.1	184	MB ALERT
2019	1	15	18	30	24.9	159	MB ALERT
2019	1	15	18	40	21.4	103	MB ALERT
2019	1	15	19	0	16.6	127	MB ALERT
2019	1	15	19	10	17.8	162	MB ALERT
2019	1	15	19	20	20.7	184	MB ALERT
2019	1	15	19	30	26.9	157	MB ALERT
2019	1	15	19	50	23.8	172	MB ALERT
2019	1	15	20	0	16.6	151	MB ALERT
2019	1	15	20	10	20.4	174	MB ALERT
2019	1	15	20	20	19.2	166	MB ALERT
2019	1	15	20	30	22.6	176	MB ALERT
2019	1	15	20	40	18.2	165	MB ALERT
2019	1	15	20	50	18.6	174	MB ALERT
2019	1	15	21	0	17.5	175	MB ALERT
2019	1	15	21	10	18.8	186	MB ALERT
2019	1	15	21	20	20.4	182	MB ALERT
2019	1	15	21	30	17.9	190	MB ALERT
2019	1	15	21	40	19.3	187	MB ALERT
2019	1	15	21	50	19.1	194	MB ALERT
2019	1	15	22	20	15.5	201	MB ALERT
2019	1	24	20	30	19.6	154	MB ALERT
2019	1	24	20	50	23.6	150	MB ALERT
2019	1	24	21	0	24	149	MB ALERT
2019	1	24	21	10	23.2	151	MB ALERT
2019	1	24	21	20	19.9	154	MB ALERT
2019	1	24	21	30	17.4	158	MB ALERT
2019	1	24	21	40	17.6	160	MB ALERT
2019	1	24	23	20	19.8	180	MB ALERT
2019	1	24	23	30	20.9	182	MB ALERT
2019	1	24	23	40	18.3	183	MB ALERT
2019	1	24	23	50	20.6	188	MB ALERT
2019	1	25	0	0	18	185	MB ALERT
2019	1	25	0	10	19.8	188	MB ALERT
2019	1	25	0	20	17.5	199	MB ALERT
2019	1	25	0	30	16.8	195	MB ALERT
2019	1	25	0	40	16.3	198	MB ALERT
2019	1	25	0	50	17.6	199	MB ALERT
2019	1	25	1	0	16.7	199	MB ALERT
2019	1	25	1	10	16.1	198	MB ALERT
2019	1	25	1	20	16.4	188	MB ALERT
2019	1	25	1	30	17.3	198	MB ALERT
2019	1	25	1	40	17.4	187	MB ALERT
2019	1	25	2	0	17.5	205	MB ALERT
2019	1	25	2	10	15.9	198	MB ALERT
2019	1	25	3	0	16.1	201	MB ALERT
2019	1	27	0	50	16.7	192	MB ALERT
2019	1	27	1	0	16	174	MB ALERT
2019	1	27	1	10	18	161	MB ALERT
2019	1	27	1	20	18.7	185	MB ALERT
2019	1	27	1	30	18.3	183	MB ALERT
2019	1	27	1	40	20	180	MB ALERT
2019	1	27	1	50	19.1	171	MB ALERT
2019	1	27	2	0	20.5	175	MB ALERT
2019	1	27	2	10	19.2	170	MB ALERT
2019	1	27	2	20	21.1	168	MB ALERT
2019	1	27	2	30	24.3	167	MB ALERT
2019	1	27	2	40	23.9	164	MB ALERT
2019	1	27	3	30	23.8	174	MB ALERT
2019	1	27	3	40	22.2	171	MB ALERT
2019	1	27	3	50	22.6	173	MB ALERT
2019	1	27	4	0	21.2	173	MB ALERT
2019	1	27	4	10	20	171	MB ALERT
2019	1	27	4	20	19.4	172	MB ALERT
2019	1	27	5	20	20.1	181	MB ALERT
2019	1	27	5	30	21.6	173	MB ALERT
2019	1	27	5	50	20.7	177	MB ALERT
2019	1	27	6	0	22.3	173	MB ALERT
2019	1	27	6	10	21.7	170	MB ALERT
2019	1	27	6	20	21.3	178	MB ALERT
2019	1	27	6	40	19.6	175	MB ALERT
2019	1	27	7	10	21.8	176	MB ALERT
2019	1	27	7	20	21.3	179	MB ALERT
2019	1	27	8	10	21	174	MB ALERT
2019	1	27	8	20	20.2	174	MB ALERT
2019	1	27	9	0	18.9	182	MB ALERT
2019	1	27	9	30	19.3	183	MB ALERT
2019	1	27	9	40	19.9	180	MB ALERT
2019	1	27	9	50	19.6	185	MB ALERT
2019	1	27	10	20	18.2	185	MB ALERT
2019	1	27	10	30	17.3	183	MB ALERT
2019	1	30	16	30	17.5	159	MB ALERT
2019	1	30	16	40	18.1	173	MB ALERT
2019	1	30	16	50	20.5	174	MB ALERT
2019	1	30	17	0	20.4	178	MB ALERT
2019	1	30	17	10	20.1	172	MB ALERT
2019	1	30	17	20	21.7	171	MB ALERT
2019	1	30	17	30	20.1	174	MB ALERT
2019	1	30	18	10	17.3	175	MB ALERT
2019	1	30	18	20	17.2	178	MB ALERT
2019	1	30	22	30	21.1	179	MB ALERT
2019	1	30	22	40	20.1	183	MB ALERT
2019	1	30	22	50	22	179	MB ALERT
2019	1	30	23	0	21.6	179	MB ALERT
2019	1	30	23	10	21.4	184	MB ALERT
2019	1	30	23	20	23	186	MB ALERT
2019	1	30	23	30	20.3	183	MB ALERT
2019	1	30	23	40	20.7	183	MB ALERT
2019	1	31	0	0	20.3	176	MB ALERT
2019	1	31	0	10	16.7	183	MB ALERT
2019	1	31	0	20	17.5	175	MB ALERT
2019	1	31	0	30	18.4	183	MB ALERT
2019	1	31	2	10	19.6	188	MB ALERT
2019	1	31	2	30	17.1	184	MB ALERT
2019	1	31	2	40	17.1	181	MB ALERT
2019	1	31	2	50	19	178	MB ALERT
2019	1	31	3	0	19.2	179	MB ALERT
2019	1	31	3	10	17.9	176	MB ALERT
2019	1	31	3	30	18.6	173	MB ALERT
2019	1	31	3	40	18.2	174	MB ALERT
2019	1	31	11	0	24	183	MB ALERT
2019	1	31	11	20	21.8	185	MB ALERT
2019	1	31	11	30	18.4	184	MB ALERT
2019	1	31	11	40	18.4	185	MB ALERT
2019	1	31	11	50	18.8	185	MB ALERT
2019	1	31	12	0	16.6	180	MB ALERT
2019	1	31	12	10	20.8	187	MB ALERT
2019	1	31	12	20	21.4	177	MB ALERT
2019	1	31	12	30	20.4	173	MB ALERT
2019	1	31	12	40	21.7	172	MB ALERT
2019	1	31	12	50	22.8	177	MB ALERT
2019	1	31	13	0	20.5	180	MB ALERT
2019	1	31	13	10	19.3	176	MB ALERT
2019	1	31	13	20	20.3	179	MB ALERT
2019	1	31	13	30	20.4	179	MB ALERT
2019	1	31	13	40	18.1	178	MB ALERT
2019	1	31	13	50	17.9	184	MB ALERT
2019	1	31	14	0	18.6	185	MB ALERT
2019	1	31	14	10	15.9	183	MB ALERT
2019	1	31	14	30	15.9	186	MB ALERT
2019	1	31	15	40	16.4	174	MB ALERT
2019	1	31	16	0	18.6	179	MB ALERT
2019	1	31	16	10	18.5	185	MB ALERT
2019	1	31	16	20	18.4	190	MB ALERT
2019	1	31	16	30	18.9	190	MB ALERT
2019	1	31	16	40	15.9	183	MB ALERT
2019	1	31	16	50	16.3	174	MB ALERT
2019	1	31	17	0	15.8	174	MB ALERT
2019	1	31	17	10	16.9	171	MB ALERT
2019	1	31	17	20	20	175	MB ALERT
2019	1	31	17	30	19.7	178	MB ALERT
2019	1	31	17	40	20.9	180	MB ALERT
2019	1	31	17	50	18.4	180	MB ALERT
2019	1	31	18	0	20.7	168	MB ALERT
2019	1	31	18	10	21.6	171	MB ALERT
2019	1	31	18	20	21.8	180	MB ALERT
2019	1	31	18	30	21	182	MB ALERT
2019	1	31	18	40	18.3	180	MB ALERT
2019	1	31	18	50	18.3	170	MB ALERT
2019	1	31	19	0	21.4	169	MB ALERT
2019	1	31	19	10	22.7	170	MB ALERT
2019	1	31	19	20	21.9	173	MB ALERT
2019	1	31	19	30	23	173	MB ALERT
2019	1	31	19	40	24.3	172	MB ALERT
2019	1	31	19	50	23.5	172	MB ALERT
2019	1	31	20	0	21.5	166	MB ALERT
2019	1	31	20	10	25.5	171	MB ALERT
2019	1	31	20	20	21.4	167	MB ALERT
2019	1	31	20	30	21.4	167	MB ALERT
2019	1	31	20	40	22.5	170	MB ALERT
2019	1	31	20	50	24	168	MB ALERT
2019	1	31	21	0	24.2	166	MB ALERT
2019	1	31	21	10	23.1	169	MB ALERT
2019	1	31	21	20	23.5	175	MB ALERT
2019	1	31	21	30	22.6	176	MB ALERT
2019	1	31	21	40	21.9	171	MB ALERT
2019	1	31	21	50	21.9	175	MB ALERT
2019	1	31	22	0	17.2	169	MB ALERT
2019	1	31	22	10	16.5	174	MB ALERT
2019	1	31	22	20	20.8	172	MB ALERT
2019	1	31	22	40	19.3	173	MB ALERT
2019	1	31	22	50	21.2	175	MB ALERT
2019	1	31	23	0	17.9	183	MB ALERT
2019	1	31	23	10	21.2	188	MB ALERT
2019	1	31	23	20	18.8	187	MB ALERT
2019	1	31	23	30	18.2	186	MB ALERT
2019	1	31	23	40	17.6	185	MB ALERT
2019	1	31	23	50	18.3	203	MB ALERT
