# Supplementary material for: A new method for detection of microbursts via point observation methods and field measurement for validation study with Doppler weather radar
Source: PLoS One. 2025 Mar 7;20(3):e0317627. doi: 10.1371/journal.pone.0317627 (PMC11888148; doi:10.1371/journal.pone.0317627)
Supplement: S4 File — (XLSX) [file pone.0317627.s004.xlsx]

## Sheet: Sheet1
Time	Date		ort_ruzgar_hizi	ort_ruzgar_yonu
18:23:00	2019-01-02	2019-01-02 18:23:00	19.1	156
18:24:00	2019-01-02	2019-01-02 18:24:00	18.7	147
18:26:00	2019-01-02	2019-01-02 18:26:00	21.8	149
18:27:00	2019-01-02	2019-01-02 18:27:00	19.9	149
18:28:00	2019-01-02	2019-01-02 18:28:00	22.6	151
18:29:00	2019-01-02	2019-01-02 18:29:00	21.3	149
18:30:00	2019-01-02	2019-01-02 18:30:00	19.2	148
18:31:00	2019-01-02	2019-01-02 18:31:00	18.3	150
18:32:00	2019-01-02	2019-01-02 18:32:00	18.5	150
18:33:00	2019-01-02	2019-01-02 18:33:00	19.3	152
18:34:00	2019-01-02	2019-01-02 18:34:00	22	155
18:35:00	2019-01-02	2019-01-02 18:35:00	21.6	149
18:36:00	2019-01-02	2019-01-02 18:36:00	19.8	146
18:37:00	2019-01-02	2019-01-02 18:37:00	20.1	149
18:38:00	2019-01-02	2019-01-02 18:38:00	19.1	147
18:39:00	2019-01-02	2019-01-02 18:39:00	19.5	146
18:40:00	2019-01-02	2019-01-02 18:40:00	18.9	151
18:41:00	2019-01-02	2019-01-02 18:41:00	20.5	148
18:42:00	2019-01-02	2019-01-02 18:42:00	20.3	150
18:43:00	2019-01-02	2019-01-02 18:43:00	21.9	153
18:44:00	2019-01-02	2019-01-02 18:44:00	20.1	150
18:45:00	2019-01-02	2019-01-02 18:45:00	18.7	148
18:46:00	2019-01-02	2019-01-02 18:46:00	18.4	149
18:47:00	2019-01-02	2019-01-02 18:47:00	19.4	146
18:48:00	2019-01-02	2019-01-02 18:48:00	20.4	150
18:49:00	2019-01-02	2019-01-02 18:49:00	19.9	151
18:50:00	2019-01-02	2019-01-02 18:50:00	19.7	148
18:51:00	2019-01-02	2019-01-02 18:51:00	19.4	148
18:52:00	2019-01-02	2019-01-02 18:52:00	19.7	148
18:53:00	2019-01-02	2019-01-02 18:53:00	19.6	147
18:54:00	2019-01-02	2019-01-02 18:54:00	19.8	148
18:55:00	2019-01-02	2019-01-02 18:55:00	18.9	149
22:26:00	2019-01-02	2019-01-02 22:26:00	17.3	184
22:29:00	2019-01-02	2019-01-02 22:29:00	17.3	181
22:30:00	2019-01-02	2019-01-02 22:30:00	19	184
22:31:00	2019-01-02	2019-01-02 22:31:00	17.4	182
22:32:00	2019-01-02	2019-01-02 22:32:00	17.2	185
22:35:00	2019-01-02	2019-01-02 22:35:00	19	182
22:36:00	2019-01-02	2019-01-02 22:36:00	17.7	182
22:38:00	2019-01-02	2019-01-02 22:38:00	18.6	183
22:39:00	2019-01-02	2019-01-02 22:39:00	19.1	180
22:40:00	2019-01-02	2019-01-02 22:40:00	17.1	180
22:41:00	2019-01-02	2019-01-02 22:41:00	16.2	177
22:42:00	2019-01-02	2019-01-02 22:42:00	16.8	179
22:43:00	2019-01-02	2019-01-02 22:43:00	18.1	179
22:44:00	2019-01-02	2019-01-02 22:44:00	17.7	177
22:46:00	2019-01-02	2019-01-02 22:46:00	18.4	181
22:47:00	2019-01-02	2019-01-02 22:47:00	16.6	177
22:49:00	2019-01-02	2019-01-02 22:49:00	17.2	185
22:50:00	2019-01-02	2019-01-02 22:50:00	17.3	178
22:51:00	2019-01-02	2019-01-02 22:51:00	18.8	180
22:52:00	2019-01-02	2019-01-02 22:52:00	18	182
22:53:00	2019-01-02	2019-01-02 22:53:00	16	181
22:54:00	2019-01-02	2019-01-02 22:54:00	17	184
22:55:00	2019-01-02	2019-01-02 22:55:00	16.8	182
22:56:00	2019-01-02	2019-01-02 22:56:00	17.8	183
22:57:00	2019-01-02	2019-01-02 22:57:00	18.6	187
22:58:00	2019-01-02	2019-01-02 22:58:00	18	188
22:59:00	2019-01-02	2019-01-02 22:59:00	16.4	180
23:00:00	2019-01-02	2019-01-02 23:00:00	17.2	184
23:01:00	2019-01-02	2019-01-02 23:01:00	16.7	187
23:02:00	2019-01-02	2019-01-02 23:02:00	16.9	184
23:03:00	2019-01-02	2019-01-02 23:03:00	16.6	184
23:04:00	2019-01-02	2019-01-02 23:04:00	16.9	188
23:05:00	2019-01-02	2019-01-02 23:05:00	16.2	186
23:06:00	2019-01-02	2019-01-02 23:06:00	18.4	187
23:07:00	2019-01-02	2019-01-02 23:07:00	17.3	185
23:08:00	2019-01-02	2019-01-02 23:08:00	17.5	186
23:09:00	2019-01-02	2019-01-02 23:09:00	17.7	188
23:10:00	2019-01-02	2019-01-02 23:10:00	16.6	188
23:11:00	2019-01-02	2019-01-02 23:11:00	17.2	185
23:12:00	2019-01-02	2019-01-02 23:12:00	17.7	187
23:13:00	2019-01-02	2019-01-02 23:13:00	18.1	187
23:14:00	2019-01-02	2019-01-02 23:14:00	18	186
23:15:00	2019-01-02	2019-01-02 23:15:00	18	187
23:16:00	2019-01-02	2019-01-02 23:16:00	17.8	188
23:17:00	2019-01-02	2019-01-02 23:17:00	15.5	190
23:18:00	2019-01-02	2019-01-02 23:18:00	17.8	189
23:19:00	2019-01-02	2019-01-02 23:19:00	18.2	187
23:20:00	2019-01-02	2019-01-02 23:20:00	17.1	188
23:21:00	2019-01-02	2019-01-02 23:21:00	16.8	188
23:22:00	2019-01-02	2019-01-02 23:22:00	17.7	188
23:23:00	2019-01-02	2019-01-02 23:23:00	16.6	189
23:24:00	2019-01-02	2019-01-02 23:24:00	17	186
23:25:00	2019-01-02	2019-01-02 23:25:00	16.9	184
23:26:00	2019-01-02	2019-01-02 23:26:00	18.3	185
23:27:00	2019-01-02	2019-01-02 23:27:00	18.2	183
23:28:00	2019-01-02	2019-01-02 23:28:00	19	183
23:29:00	2019-01-02	2019-01-02 23:29:00	17.8	186
23:30:00	2019-01-02	2019-01-02 23:30:00	17.5	184
23:31:00	2019-01-02	2019-01-02 23:31:00	17.8	185
23:32:00	2019-01-02	2019-01-02 23:32:00	18.5	185
23:33:00	2019-01-02	2019-01-02 23:33:00	16.7	184
23:34:00	2019-01-02	2019-01-02 23:34:00	18.5	183
23:35:00	2019-01-02	2019-01-02 23:35:00	18.6	185
23:36:00	2019-01-02	2019-01-02 23:36:00	16.8	187
23:37:00	2019-01-02	2019-01-02 23:37:00	19.1	187
23:38:00	2019-01-02	2019-01-02 23:38:00	18.5	186
23:39:00	2019-01-02	2019-01-02 23:39:00	18.4	182
23:40:00	2019-01-02	2019-01-02 23:40:00	16.4	181
23:41:00	2019-01-02	2019-01-02 23:41:00	18.4	185
23:42:00	2019-01-02	2019-01-02 23:42:00	17.6	186
23:43:00	2019-01-02	2019-01-02 23:43:00	19	183
23:44:00	2019-01-02	2019-01-02 23:44:00	17.8	186
23:45:00	2019-01-02	2019-01-02 23:45:00	19.2	184
23:46:00	2019-01-02	2019-01-02 23:46:00	18.6	185
23:47:00	2019-01-02	2019-01-02 23:47:00	18.6	183
23:48:00	2019-01-02	2019-01-02 23:48:00	18.6	187
23:49:00	2019-01-02	2019-01-02 23:49:00	18.3	182
23:50:00	2019-01-02	2019-01-02 23:50:00	18.8	181
23:51:00	2019-01-02	2019-01-02 23:51:00	18.8	180
23:52:00	2019-01-02	2019-01-02 23:52:00	18.9	180
23:53:00	2019-01-02	2019-01-02 23:53:00	19.1	178
23:54:00	2019-01-02	2019-01-02 23:54:00	18	179
23:55:00	2019-01-02	2019-01-02 23:55:00	18.2	179
23:56:00	2019-01-02	2019-01-02 23:56:00	17.9	181
23:57:00	2019-01-02	2019-01-02 23:57:00	16.5	181
23:58:00	2019-01-02	2019-01-02 23:58:00	16.2	182
23:59:00	2019-01-02	2019-01-02 23:59:00	17.8	184
00:00:00	2019-01-03	2019-01-03	18.1	184
00:01:00	2019-01-03	2019-01-03 00:01:00	18.4	184
00:02:00	2019-01-03	2019-01-03 00:02:00	19.1	180
00:03:00	2019-01-03	2019-01-03 00:03:00	17.8	180
00:04:00	2019-01-03	2019-01-03 00:04:00	18.7	180
00:05:00	2019-01-03	2019-01-03 00:05:00	17.6	180
00:06:00	2019-01-03	2019-01-03 00:06:00	18.8	181
00:07:00	2019-01-03	2019-01-03 00:07:00	19	180
00:08:00	2019-01-03	2019-01-03 00:08:00	18.4	182
00:09:00	2019-01-03	2019-01-03 00:09:00	18.2	178
00:10:00	2019-01-03	2019-01-03 00:10:00	18.6	180
00:11:00	2019-01-03	2019-01-03 00:11:00	17.4	181
00:12:00	2019-01-03	2019-01-03 00:12:00	17	179
00:13:00	2019-01-03	2019-01-03 00:13:00	18.4	178
00:14:00	2019-01-03	2019-01-03 00:14:00	17.3	178
00:15:00	2019-01-03	2019-01-03 00:15:00	17.1	177
00:46:00	2019-01-03	2019-01-03 00:46:00	16.2	191
00:47:00	2019-01-03	2019-01-03 00:47:00	16.7	190
00:48:00	2019-01-03	2019-01-03 00:48:00	16.6	193
00:49:00	2019-01-03	2019-01-03 00:49:00	16.4	193
00:50:00	2019-01-03	2019-01-03 00:50:00	15.6	192
00:51:00	2019-01-03	2019-01-03 00:51:00	15.9	191
00:53:00	2019-01-03	2019-01-03 00:53:00	15.7	191
00:56:00	2019-01-03	2019-01-03 00:56:00	16.6	197
01:04:00	2019-01-03	2019-01-03 01:04:00	16.9	189
01:05:00	2019-01-03	2019-01-03 01:05:00	15.9	189
01:06:00	2019-01-03	2019-01-03 01:06:00	16.5	190
01:07:00	2019-01-03	2019-01-03 01:07:00	16.4	183
01:10:00	2019-01-03	2019-01-03 01:10:00	16.3	187
01:11:00	2019-01-03	2019-01-03 01:11:00	16.3	184
01:12:00	2019-01-03	2019-01-03 01:12:00	16.1	187
01:15:00	2019-01-03	2019-01-03 01:15:00	16.4	188
01:18:00	2019-01-03	2019-01-03 01:18:00	16.7	189
01:19:00	2019-01-03	2019-01-03 01:19:00	16.7	189
02:05:00	2019-01-03	2019-01-03 02:05:00	16.6	190
02:06:00	2019-01-03	2019-01-03 02:06:00	15.6	189
02:07:00	2019-01-03	2019-01-03 02:07:00	16	187
02:08:00	2019-01-03	2019-01-03 02:08:00	16.2	188
02:11:00	2019-01-03	2019-01-03 02:11:00	15.7	187
02:12:00	2019-01-03	2019-01-03 02:12:00	16.4	188
02:15:00	2019-01-03	2019-01-03 02:15:00	15.5	187
02:16:00	2019-01-03	2019-01-03 02:16:00	15.9	192
02:17:00	2019-01-03	2019-01-03 02:17:00	15.7	188
02:19:00	2019-01-03	2019-01-03 02:19:00	15.7	189
02:22:00	2019-01-03	2019-01-03 02:22:00	15.9	191
02:24:00	2019-01-03	2019-01-03 02:24:00	15.5	187
09:29:00	2019-01-03	2019-01-03 09:29:00	15.6	180
09:31:00	2019-01-03	2019-01-03 09:31:00	16.1	184
09:34:00	2019-01-03	2019-01-03 09:34:00	15.6	185
09:35:00	2019-01-03	2019-01-03 09:35:00	15.7	186
09:44:00	2019-01-03	2019-01-03 09:44:00	16	176
09:45:00	2019-01-03	2019-01-03 09:45:00	16	175
09:48:00	2019-01-03	2019-01-03 09:48:00	18	176
09:49:00	2019-01-03	2019-01-03 09:49:00	16	176
09:50:00	2019-01-03	2019-01-03 09:50:00	16.2	176
11:03:00	2019-01-03	2019-01-03 11:03:00	16.8	173
11:04:00	2019-01-03	2019-01-03 11:04:00	16.3	173
11:05:00	2019-01-03	2019-01-03 11:05:00	17	173
11:06:00	2019-01-03	2019-01-03 11:06:00	16.6	175
11:07:00	2019-01-03	2019-01-03 11:07:00	16	172
11:08:00	2019-01-03	2019-01-03 11:08:00	17.5	178
11:09:00	2019-01-03	2019-01-03 11:09:00	16.5	173
11:10:00	2019-01-03	2019-01-03 11:10:00	17.5	175
11:12:00	2019-01-03	2019-01-03 11:12:00	17.9	172
11:14:00	2019-01-03	2019-01-03 11:14:00	19.2	169
11:15:00	2019-01-03	2019-01-03 11:15:00	17.4	169
11:16:00	2019-01-03	2019-01-03 11:16:00	17.7	170
11:17:00	2019-01-03	2019-01-03 11:17:00	18.3	179
11:18:00	2019-01-03	2019-01-03 11:18:00	17.4	165
11:19:00	2019-01-03	2019-01-03 11:19:00	19	171
11:20:00	2019-01-03	2019-01-03 11:20:00	18.5	173
11:21:00	2019-01-03	2019-01-03 11:21:00	18.9	172
11:22:00	2019-01-03	2019-01-03 11:22:00	17.9	168
11:23:00	2019-01-03	2019-01-03 11:23:00	19.4	176
11:24:00	2019-01-03	2019-01-03 11:24:00	19.5	177
11:25:00	2019-01-03	2019-01-03 11:25:00	16.9	169
11:26:00	2019-01-03	2019-01-03 11:26:00	18.3	175
11:27:00	2019-01-03	2019-01-03 11:27:00	18	174
11:28:00	2019-01-03	2019-01-03 11:28:00	17.4	175
11:29:00	2019-01-03	2019-01-03 11:29:00	19.3	170
11:30:00	2019-01-03	2019-01-03 11:30:00	18.3	170
11:33:00	2019-01-03	2019-01-03 11:33:00	20.3	170
11:34:00	2019-01-03	2019-01-03 11:34:00	18.6	166
11:35:00	2019-01-03	2019-01-03 11:35:00	20.8	175
11:36:00	2019-01-03	2019-01-03 11:36:00	20.2	174
11:38:00	2019-01-03	2019-01-03 11:38:00	18.6	174
11:39:00	2019-01-03	2019-01-03 11:39:00	20.5	175
11:40:00	2019-01-03	2019-01-03 11:40:00	19.1	176
11:41:00	2019-01-03	2019-01-03 11:41:00	19.9	172
11:42:00	2019-01-03	2019-01-03 11:42:00	19.1	172
11:43:00	2019-01-03	2019-01-03 11:43:00	18.4	173
11:44:00	2019-01-03	2019-01-03 11:44:00	20.8	176
11:45:00	2019-01-03	2019-01-03 11:45:00	18.4	176
11:46:00	2019-01-03	2019-01-03 11:46:00	19.5	176
11:47:00	2019-01-03	2019-01-03 11:47:00	21.7	180
11:48:00	2019-01-03	2019-01-03 11:48:00	19	177
11:49:00	2019-01-03	2019-01-03 11:49:00	20	175
11:50:00	2019-01-03	2019-01-03 11:50:00	21.1	177
11:51:00	2019-01-03	2019-01-03 11:51:00	21.2	179
11:52:00	2019-01-03	2019-01-03 11:52:00	20.1	173
11:53:00	2019-01-03	2019-01-03 11:53:00	19.9	172
11:54:00	2019-01-03	2019-01-03 11:54:00	20.8	178
11:55:00	2019-01-03	2019-01-03 11:55:00	19.4	177
11:56:00	2019-01-03	2019-01-03 11:56:00	21	178
11:57:00	2019-01-03	2019-01-03 11:57:00	18.6	177
11:58:00	2019-01-03	2019-01-03 11:58:00	16.7	172
11:59:00	2019-01-03	2019-01-03 11:59:00	17.1	177
12:00:00	2019-01-03	2019-01-03 12:00:00	16.1	168
12:01:00	2019-01-03	2019-01-03 12:01:00	17.3	170
12:02:00	2019-01-03	2019-01-03 12:02:00	15.8	167
12:03:00	2019-01-03	2019-01-03 12:03:00	18	170
12:04:00	2019-01-03	2019-01-03 12:04:00	16.7	167
12:05:00	2019-01-03	2019-01-03 12:05:00	18.2	170
12:06:00	2019-01-03	2019-01-03 12:06:00	18.2	168
12:07:00	2019-01-03	2019-01-03 12:07:00	20	165
12:08:00	2019-01-03	2019-01-03 12:08:00	19.8	173
12:09:00	2019-01-03	2019-01-03 12:09:00	20.3	171
12:10:00	2019-01-03	2019-01-03 12:10:00	20.5	168
12:11:00	2019-01-03	2019-01-03 12:11:00	18.7	172
12:14:00	2019-01-03	2019-01-03 12:14:00	18	166
12:15:00	2019-01-03	2019-01-03 12:15:00	19.4	172
12:16:00	2019-01-03	2019-01-03 12:16:00	18.7	171
12:17:00	2019-01-03	2019-01-03 12:17:00	18.7	169
12:18:00	2019-01-03	2019-01-03 12:18:00	20.5	163
12:19:00	2019-01-03	2019-01-03 12:19:00	21.7	160
12:20:00	2019-01-03	2019-01-03 12:20:00	21	172
12:21:00	2019-01-03	2019-01-03 12:21:00	22.2	168
12:22:00	2019-01-03	2019-01-03 12:22:00	22.4	168
12:23:00	2019-01-03	2019-01-03 12:23:00	21.6	166
12:24:00	2019-01-03	2019-01-03 12:24:00	22.4	172
12:25:00	2019-01-03	2019-01-03 12:25:00	21.6	174
12:26:00	2019-01-03	2019-01-03 12:26:00	22.4	169
12:27:00	2019-01-03	2019-01-03 12:27:00	19.8	172
12:28:00	2019-01-03	2019-01-03 12:28:00	19.9	171
12:29:00	2019-01-03	2019-01-03 12:29:00	21.3	171
12:30:00	2019-01-03	2019-01-03 12:30:00	20.8	164
12:31:00	2019-01-03	2019-01-03 12:31:00	21.3	162
12:32:00	2019-01-03	2019-01-03 12:32:00	22.8	165
12:33:00	2019-01-03	2019-01-03 12:33:00	23.7	173
12:34:00	2019-01-03	2019-01-03 12:34:00	23	167
12:35:00	2019-01-03	2019-01-03 12:35:00	24.5	171
12:36:00	2019-01-03	2019-01-03 12:36:00	22.6	168
12:37:00	2019-01-03	2019-01-03 12:37:00	23.2	168
12:39:00	2019-01-03	2019-01-03 12:39:00	24.7	168
12:41:00	2019-01-03	2019-01-03 12:41:00	22.9	169
12:42:00	2019-01-03	2019-01-03 12:42:00	22.5	168
12:43:00	2019-01-03	2019-01-03 12:43:00	22.4	171
12:44:00	2019-01-03	2019-01-03 12:44:00	23.4	166
13:15:00	2019-01-03	2019-01-03 13:15:00	21.1	174
13:16:00	2019-01-03	2019-01-03 13:16:00	23.8	173
13:17:00	2019-01-03	2019-01-03 13:17:00	25	175
13:18:00	2019-01-03	2019-01-03 13:18:00	24.9	180
13:19:00	2019-01-03	2019-01-03 13:19:00	22.8	179
13:20:00	2019-01-03	2019-01-03 13:20:00	22.4	177
13:21:00	2019-01-03	2019-01-03 13:21:00	23.5	174
13:24:00	2019-01-03	2019-01-03 13:24:00	25.6	177
13:58:00	2019-01-03	2019-01-03 13:58:00	25.1	165
14:58:00	2019-01-03	2019-01-03 14:58:00	25.2	161
15:00:00	2019-01-03	2019-01-03 15:00:00	28.2	167
15:10:00	2019-01-03	2019-01-03 15:10:00	26.2	169
15:11:00	2019-01-03	2019-01-03 15:11:00	25.4	170
15:12:00	2019-01-03	2019-01-03 15:12:00	26.3	164
15:13:00	2019-01-03	2019-01-03 15:13:00	23.2	170
15:15:00	2019-01-03	2019-01-03 15:15:00	26.5	169
15:16:00	2019-01-03	2019-01-03 15:16:00	24.7	166
15:17:00	2019-01-03	2019-01-03 15:17:00	25.1	167
15:18:00	2019-01-03	2019-01-03 15:18:00	27	172
15:19:00	2019-01-03	2019-01-03 15:19:00	27	172
15:20:00	2019-01-03	2019-01-03 15:20:00	26.8	171
15:21:00	2019-01-03	2019-01-03 15:21:00	24.8	168
15:22:00	2019-01-03	2019-01-03 15:22:00	24	171
15:23:00	2019-01-03	2019-01-03 15:23:00	22.2	172
15:24:00	2019-01-03	2019-01-03 15:24:00	24.1	175
15:25:00	2019-01-03	2019-01-03 15:25:00	26.1	164
15:26:00	2019-01-03	2019-01-03 15:26:00	22.5	166
15:27:00	2019-01-03	2019-01-03 15:27:00	25.2	175
15:28:00	2019-01-03	2019-01-03 15:28:00	24.7	171
15:29:00	2019-01-03	2019-01-03 15:29:00	21.9	167
15:30:00	2019-01-03	2019-01-03 15:30:00	22.5	172
15:31:00	2019-01-03	2019-01-03 15:31:00	26.4	170
15:32:00	2019-01-03	2019-01-03 15:32:00	24	169
15:33:00	2019-01-03	2019-01-03 15:33:00	26.5	175
15:34:00	2019-01-03	2019-01-03 15:34:00	25.5	172
15:35:00	2019-01-03	2019-01-03 15:35:00	23.9	171
15:36:00	2019-01-03	2019-01-03 15:36:00	25.7	171
15:37:00	2019-01-03	2019-01-03 15:37:00	24.3	171
15:38:00	2019-01-03	2019-01-03 15:38:00	23.8	170
15:39:00	2019-01-03	2019-01-03 15:39:00	25.7	173
15:40:00	2019-01-03	2019-01-03 15:40:00	26.1	178
15:41:00	2019-01-03	2019-01-03 15:41:00	21	162
15:42:00	2019-01-03	2019-01-03 15:42:00	22.4	167
15:43:00	2019-01-03	2019-01-03 15:43:00	23.2	168
15:44:00	2019-01-03	2019-01-03 15:44:00	22.4	173
15:45:00	2019-01-03	2019-01-03 15:45:00	24.1	159
15:46:00	2019-01-03	2019-01-03 15:46:00	22.8	165
15:47:00	2019-01-03	2019-01-03 15:47:00	25.7	173
15:48:00	2019-01-03	2019-01-03 15:48:00	22.6	174
15:49:00	2019-01-03	2019-01-03 15:49:00	24.3	174
15:50:00	2019-01-03	2019-01-03 15:50:00	24.4	175
15:51:00	2019-01-03	2019-01-03 15:51:00	24.7	175
15:52:00	2019-01-03	2019-01-03 15:52:00	24.2	163
15:53:00	2019-01-03	2019-01-03 15:53:00	24.3	172
15:54:00	2019-01-03	2019-01-03 15:54:00	23.7	168
15:55:00	2019-01-03	2019-01-03 15:55:00	24.8	170
15:56:00	2019-01-03	2019-01-03 15:56:00	24.4	173
15:57:00	2019-01-03	2019-01-03 15:57:00	23.6	161
15:58:00	2019-01-03	2019-01-03 15:58:00	25.5	173
15:59:00	2019-01-03	2019-01-03 15:59:00	22.1	165
16:00:00	2019-01-03	2019-01-03 16:00:00	25.5	170
16:01:00	2019-01-03	2019-01-03 16:01:00	25.4	170
16:03:00	2019-01-03	2019-01-03 16:03:00	23.5	168
16:04:00	2019-01-03	2019-01-03 16:04:00	28.8	171
16:05:00	2019-01-03	2019-01-03 16:05:00	25.3	169
16:06:00	2019-01-03	2019-01-03 16:06:00	26.3	170
16:07:00	2019-01-03	2019-01-03 16:07:00	25.1	168
16:08:00	2019-01-03	2019-01-03 16:08:00	23.8	155
16:15:00	2019-01-03	2019-01-03 16:15:00	26.3	165
16:17:00	2019-01-03	2019-01-03 16:17:00	26	168
16:18:00	2019-01-03	2019-01-03 16:18:00	24.7	165
16:19:00	2019-01-03	2019-01-03 16:19:00	25.5	164
16:31:00	2019-01-03	2019-01-03 16:31:00	26.3	163
16:32:00	2019-01-03	2019-01-03 16:32:00	26.9	157
16:33:00	2019-01-03	2019-01-03 16:33:00	25.7	166
16:34:00	2019-01-03	2019-01-03 16:34:00	26.2	157
16:35:00	2019-01-03	2019-01-03 16:35:00	24	166
16:38:00	2019-01-03	2019-01-03 16:38:00	25.3	164
16:59:00	2019-01-03	2019-01-03 16:59:00	27.2	167
17:01:00	2019-01-03	2019-01-03 17:01:00	26.3	160
17:04:00	2019-01-03	2019-01-03 17:04:00	29.3	166
18:03:00	2019-01-03	2019-01-03 18:03:00	29.4	156
18:09:00	2019-01-03	2019-01-03 18:09:00	27.4	152
18:11:00	2019-01-03	2019-01-03 18:11:00	29.8	163
18:12:00	2019-01-03	2019-01-03 18:12:00	29.7	160
18:13:00	2019-01-03	2019-01-03 18:13:00	27.7	160
18:15:00	2019-01-03	2019-01-03 18:15:00	29.2	159
18:16:00	2019-01-03	2019-01-03 18:16:00	28.7	161
18:18:00	2019-01-03	2019-01-03 18:18:00	27.8	159
18:19:00	2019-01-03	2019-01-03 18:19:00	28.8	158
18:22:00	2019-01-03	2019-01-03 18:22:00	28.7	152
18:24:00	2019-01-03	2019-01-03 18:24:00	31.5	164
18:25:00	2019-01-03	2019-01-03 18:25:00	30.7	164
18:28:00	2019-01-03	2019-01-03 18:28:00	29.7	161
18:29:00	2019-01-03	2019-01-03 18:29:00	28	154
18:30:00	2019-01-03	2019-01-03 18:30:00	28.3	152
18:31:00	2019-01-03	2019-01-03 18:31:00	31.1	161
18:34:00	2019-01-03	2019-01-03 18:34:00	26.7	159
18:40:00	2019-01-03	2019-01-03 18:40:00	28.3	157
18:46:00	2019-01-03	2019-01-03 18:46:00	25.5	159
18:49:00	2019-01-03	2019-01-03 18:49:00	27.9	157
18:50:00	2019-01-03	2019-01-03 18:50:00	28	159
19:14:00	2019-01-03	2019-01-03 19:14:00	25.5	156
19:20:00	2019-01-03	2019-01-03 19:20:00	19.7	151
19:21:00	2019-01-03	2019-01-03 19:21:00	22.6	156
19:22:00	2019-01-03	2019-01-03 19:22:00	25.5	157
19:23:00	2019-01-03	2019-01-03 19:23:00	26.2	161
19:24:00	2019-01-03	2019-01-03 19:24:00	28.9	152
19:25:00	2019-01-03	2019-01-03 19:25:00	29.9	151
19:26:00	2019-01-03	2019-01-03 19:26:00	30.4	154
19:27:00	2019-01-03	2019-01-03 19:27:00	28.3	157
19:28:00	2019-01-03	2019-01-03 19:28:00	26.9	154
19:30:00	2019-01-03	2019-01-03 19:30:00	29.4	161
19:31:00	2019-01-03	2019-01-03 19:31:00	31.4	149
19:37:00	2019-01-03	2019-01-03 19:37:00	25.5	151
19:38:00	2019-01-03	2019-01-03 19:38:00	27.6	158
19:39:00	2019-01-03	2019-01-03 19:39:00	27.2	156
19:40:00	2019-01-03	2019-01-03 19:40:00	30.4	148
19:41:00	2019-01-03	2019-01-03 19:41:00	29.3	161
19:46:00	2019-01-03	2019-01-03 19:46:00	28.9	165
19:57:00	2019-01-03	2019-01-03 19:57:00	26.8	162
19:58:00	2019-01-03	2019-01-03 19:58:00	31.2	156
19:59:00	2019-01-03	2019-01-03 19:59:00	27.7	157
20:00:00	2019-01-03	2019-01-03 20:00:00	25.7	151
20:01:00	2019-01-03	2019-01-03 20:01:00	27.6	156
20:08:00	2019-01-03	2019-01-03 20:08:00	24.5	142
20:09:00	2019-01-03	2019-01-03 20:09:00	25.5	156
20:10:00	2019-01-03	2019-01-03 20:10:00	31.2	160
20:11:00	2019-01-03	2019-01-03 20:11:00	28.8	154
20:12:00	2019-01-03	2019-01-03 20:12:00	25.5	153
20:13:00	2019-01-03	2019-01-03 20:13:00	24.7	159
20:14:00	2019-01-03	2019-01-03 20:14:00	30	159
20:15:00	2019-01-03	2019-01-03 20:15:00	25.6	155
20:16:00	2019-01-03	2019-01-03 20:16:00	24.4	150
20:17:00	2019-01-03	2019-01-03 20:17:00	27.7	156
20:18:00	2019-01-03	2019-01-03 20:18:00	28.6	154
20:19:00	2019-01-03	2019-01-03 20:19:00	30.6	162
20:20:00	2019-01-03	2019-01-03 20:20:00	27.8	153
20:21:00	2019-01-03	2019-01-03 20:21:00	30	153
20:22:00	2019-01-03	2019-01-03 20:22:00	27.7	156
20:23:00	2019-01-03	2019-01-03 20:23:00	31	163
20:24:00	2019-01-03	2019-01-03 20:24:00	30.5	155
20:25:00	2019-01-03	2019-01-03 20:25:00	28.6	157
20:26:00	2019-01-03	2019-01-03 20:26:00	30.6	162
20:27:00	2019-01-03	2019-01-03 20:27:00	27.8	148
20:28:00	2019-01-03	2019-01-03 20:28:00	31.1	161
20:29:00	2019-01-03	2019-01-03 20:29:00	29.8	160
20:30:00	2019-01-03	2019-01-03 20:30:00	31.5	159
20:31:00	2019-01-03	2019-01-03 20:31:00	29	147
20:32:00	2019-01-03	2019-01-03 20:32:00	27.7	151
20:33:00	2019-01-03	2019-01-03 20:33:00	29.5	153
20:34:00	2019-01-03	2019-01-03 20:34:00	27.3	166
20:35:00	2019-01-03	2019-01-03 20:35:00	27.4	156
20:36:00	2019-01-03	2019-01-03 20:36:00	31.6	152
20:37:00	2019-01-03	2019-01-03 20:37:00	30.2	149
20:38:00	2019-01-03	2019-01-03 20:38:00	29.4	154
20:39:00	2019-01-03	2019-01-03 20:39:00	25.5	159
20:40:00	2019-01-03	2019-01-03 20:40:00	26.2	158
20:41:00	2019-01-03	2019-01-03 20:41:00	25.5	155
20:42:00	2019-01-03	2019-01-03 20:42:00	27.5	151
20:43:00	2019-01-03	2019-01-03 20:43:00	26	150
20:44:00	2019-01-03	2019-01-03 20:44:00	28.7	168
20:45:00	2019-01-03	2019-01-03 20:45:00	32.3	144
20:46:00	2019-01-03	2019-01-03 20:46:00	22.7	148
20:47:00	2019-01-03	2019-01-03 20:47:00	24.2	161
20:48:00	2019-01-03	2019-01-03 20:48:00	25.3	160
20:49:00	2019-01-03	2019-01-03 20:49:00	20.5	153
20:50:00	2019-01-03	2019-01-03 20:50:00	25.7	156
20:57:00	2019-01-03	2019-01-03 20:57:00	26.4	145
20:58:00	2019-01-03	2019-01-03 20:58:00	26.3	157
21:00:00	2019-01-03	2019-01-03 21:00:00	27.5	158
21:07:00	2019-01-03	2019-01-03 21:07:00	29.9	158
21:11:00	2019-01-03	2019-01-03 21:11:00	25.4	150
21:12:00	2019-01-03	2019-01-03 21:12:00	25.1	160
21:20:00	2019-01-03	2019-01-03 21:20:00	27.2	152
21:21:00	2019-01-03	2019-01-03 21:21:00	25.7	154
21:36:00	2019-01-03	2019-01-03 21:36:00	26.5	162
21:37:00	2019-01-03	2019-01-03 21:37:00	24.2	165
21:38:00	2019-01-03	2019-01-03 21:38:00	23.5	170
21:39:00	2019-01-03	2019-01-03 21:39:00	22.7	159
21:40:00	2019-01-03	2019-01-03 21:40:00	16.7	165
21:41:00	2019-01-03	2019-01-03 21:41:00	19.1	166
22:54:00	2019-01-03	2019-01-03 22:54:00	25.1	169
22:55:00	2019-01-03	2019-01-03 22:55:00	23.7	158
22:56:00	2019-01-03	2019-01-03 22:56:00	22.1	158
22:57:00	2019-01-03	2019-01-03 22:57:00	20.1	159
23:18:00	2019-01-03	2019-01-03 23:18:00	17.7	160
23:19:00	2019-01-03	2019-01-03 23:19:00	22.6	162
23:20:00	2019-01-03	2019-01-03 23:20:00	24.7	159
23:21:00	2019-01-03	2019-01-03 23:21:00	20.8	158
23:23:00	2019-01-03	2019-01-03 23:23:00	21.3	165
23:24:00	2019-01-03	2019-01-03 23:24:00	24	161
23:26:00	2019-01-03	2019-01-03 23:26:00	20.4	155
23:28:00	2019-01-03	2019-01-03 23:28:00	20.1	155
23:32:00	2019-01-03	2019-01-03 23:32:00	19.2	164
23:34:00	2019-01-03	2019-01-03 23:34:00	17.2	163
23:35:00	2019-01-03	2019-01-03 23:35:00	18.7	149
23:36:00	2019-01-03	2019-01-03 23:36:00	16.2	163
23:37:00	2019-01-03	2019-01-03 23:37:00	16.1	161
23:38:00	2019-01-03	2019-01-03 23:38:00	18.2	167
23:39:00	2019-01-03	2019-01-03 23:39:00	21.3	153
23:40:00	2019-01-03	2019-01-03 23:40:00	18.8	159
23:42:00	2019-01-03	2019-01-03 23:42:00	16.3	163
23:43:00	2019-01-03	2019-01-03 23:43:00	24.3	158
23:44:00	2019-01-03	2019-01-03 23:44:00	15.5	148
23:45:00	2019-01-03	2019-01-03 23:45:00	20.4	155
23:46:00	2019-01-03	2019-01-03 23:46:00	16.9	157
23:47:00	2019-01-03	2019-01-03 23:47:00	17.9	171
23:48:00	2019-01-03	2019-01-03 23:48:00	25.7	159
23:49:00	2019-01-03	2019-01-03 23:49:00	16.4	150
23:50:00	2019-01-03	2019-01-03 23:50:00	18	163
23:51:00	2019-01-03	2019-01-03 23:51:00	18	134
23:52:00	2019-01-03	2019-01-03 23:52:00	18.2	162
23:53:00	2019-01-03	2019-01-03 23:53:00	19.2	173
23:54:00	2019-01-03	2019-01-03 23:54:00	16.1	162
23:55:00	2019-01-03	2019-01-03 23:55:00	17.6	163
23:56:00	2019-01-03	2019-01-03 23:56:00	19.7	158
23:57:00	2019-01-03	2019-01-03 23:57:00	20.1	167
23:58:00	2019-01-03	2019-01-03 23:58:00	22.1	170
23:59:00	2019-01-03	2019-01-03 23:59:00	21.4	165
00:00:00	2019-01-04	2019-01-04	20.3	161
00:01:00	2019-01-04	2019-01-04 00:01:00	19.3	171
00:02:00	2019-01-04	2019-01-04 00:02:00	20.6	170
00:03:00	2019-01-04	2019-01-04 00:03:00	19.3	157
00:04:00	2019-01-04	2019-01-04 00:04:00	18.4	164
00:05:00	2019-01-04	2019-01-04 00:05:00	17.5	156
00:06:00	2019-01-04	2019-01-04 00:06:00	19.2	167
00:07:00	2019-01-04	2019-01-04 00:07:00	20.8	151
00:08:00	2019-01-04	2019-01-04 00:08:00	23.1	154
00:09:00	2019-01-04	2019-01-04 00:09:00	19.1	161
00:10:00	2019-01-04	2019-01-04 00:10:00	19.2	166
00:11:00	2019-01-04	2019-01-04 00:11:00	19.1	170
00:12:00	2019-01-04	2019-01-04 00:12:00	17.5	159
00:13:00	2019-01-04	2019-01-04 00:13:00	19	151
00:14:00	2019-01-04	2019-01-04 00:14:00	18	173
00:15:00	2019-01-04	2019-01-04 00:15:00	23.6	165
00:17:00	2019-01-04	2019-01-04 00:17:00	16.7	150
00:18:00	2019-01-04	2019-01-04 00:18:00	20.7	174
00:19:00	2019-01-04	2019-01-04 00:19:00	23.3	176
00:20:00	2019-01-04	2019-01-04 00:20:00	21.1	171
00:21:00	2019-01-04	2019-01-04 00:21:00	19.2	156
00:22:00	2019-01-04	2019-01-04 00:22:00	26.7	129
00:23:00	2019-01-04	2019-01-04 00:23:00	17.8	127
00:24:00	2019-01-04	2019-01-04 00:24:00	16.8	167
00:25:00	2019-01-04	2019-01-04 00:25:00	20.3	170
00:26:00	2019-01-04	2019-01-04 00:26:00	21	171
00:27:00	2019-01-04	2019-01-04 00:27:00	21.7	168
00:28:00	2019-01-04	2019-01-04 00:28:00	20.3	170
00:29:00	2019-01-04	2019-01-04 00:29:00	18.9	176
00:30:00	2019-01-04	2019-01-04 00:30:00	21.9	171
00:31:00	2019-01-04	2019-01-04 00:31:00	22.5	170
00:32:00	2019-01-04	2019-01-04 00:32:00	21.5	153
00:34:00	2019-01-04	2019-01-04 00:34:00	19.4	175
00:35:00	2019-01-04	2019-01-04 00:35:00	21.4	169
00:36:00	2019-01-04	2019-01-04 00:36:00	19.9	169
00:37:00	2019-01-04	2019-01-04 00:37:00	22.2	177
00:38:00	2019-01-04	2019-01-04 00:38:00	21.4	177
00:39:00	2019-01-04	2019-01-04 00:39:00	22.2	177
00:40:00	2019-01-04	2019-01-04 00:40:00	19.9	169
00:41:00	2019-01-04	2019-01-04 00:41:00	25.5	147
00:46:00	2019-01-04	2019-01-04 00:46:00	16	174
00:47:00	2019-01-04	2019-01-04 00:47:00	19.5	171
00:49:00	2019-01-04	2019-01-04 00:49:00	18.1	161
00:50:00	2019-01-04	2019-01-04 00:50:00	19.1	171
00:51:00	2019-01-04	2019-01-04 00:51:00	16.6	161
00:52:00	2019-01-04	2019-01-04 00:52:00	25.2	175
00:53:00	2019-01-04	2019-01-04 00:53:00	29.1	147
00:54:00	2019-01-04	2019-01-04 00:54:00	15.5	116
00:55:00	2019-01-04	2019-01-04 00:55:00	18.1	164
00:56:00	2019-01-04	2019-01-04 00:56:00	18.9	163
00:57:00	2019-01-04	2019-01-04 00:57:00	19	173
00:58:00	2019-01-04	2019-01-04 00:58:00	19.5	175
00:59:00	2019-01-04	2019-01-04 00:59:00	18.3	147
01:00:00	2019-01-04	2019-01-04 01:00:00	18.2	143
01:01:00	2019-01-04	2019-01-04 01:01:00	19.4	164
01:02:00	2019-01-04	2019-01-04 01:02:00	24.9	179
01:03:00	2019-01-04	2019-01-04 01:03:00	23.2	158
01:06:00	2019-01-04	2019-01-04 01:06:00	16.4	158
01:07:00	2019-01-04	2019-01-04 01:07:00	23.1	173
01:08:00	2019-01-04	2019-01-04 01:08:00	19.3	168
01:09:00	2019-01-04	2019-01-04 01:09:00	22.8	178
01:10:00	2019-01-04	2019-01-04 01:10:00	26.2	183
01:11:00	2019-01-04	2019-01-04 01:11:00	25.8	178
01:12:00	2019-01-04	2019-01-04 01:12:00	18.6	154
01:14:00	2019-01-04	2019-01-04 01:14:00	18.6	174
01:15:00	2019-01-04	2019-01-04 01:15:00	24.5	179
01:16:00	2019-01-04	2019-01-04 01:16:00	26.3	151
01:17:00	2019-01-04	2019-01-04 01:17:00	20.2	155
01:18:00	2019-01-04	2019-01-04 01:18:00	20.1	170
01:19:00	2019-01-04	2019-01-04 01:19:00	26.1	178
01:20:00	2019-01-04	2019-01-04 01:20:00	22.1	172
01:21:00	2019-01-04	2019-01-04 01:21:00	29.7	163
01:22:00	2019-01-04	2019-01-04 01:22:00	25.6	116
01:23:00	2019-01-04	2019-01-04 01:23:00	23.2	169
01:24:00	2019-01-04	2019-01-04 01:24:00	22.2	168
01:25:00	2019-01-04	2019-01-04 01:25:00	26.4	177
01:26:00	2019-01-04	2019-01-04 01:26:00	18.1	165
01:27:00	2019-01-04	2019-01-04 01:27:00	21.8	182
01:28:00	2019-01-04	2019-01-04 01:28:00	21.4	189
01:29:00	2019-01-04	2019-01-04 01:29:00	31.5	142
01:31:00	2019-01-04	2019-01-04 01:31:00	16.5	169
01:32:00	2019-01-04	2019-01-04 01:32:00	22.1	170
01:33:00	2019-01-04	2019-01-04 01:33:00	24.1	183
01:34:00	2019-01-04	2019-01-04 01:34:00	25.1	179
01:35:00	2019-01-04	2019-01-04 01:35:00	24	172
01:36:00	2019-01-04	2019-01-04 01:36:00	23.2	171
01:37:00	2019-01-04	2019-01-04 01:37:00	21.9	171
01:38:00	2019-01-04	2019-01-04 01:38:00	23.8	176
01:39:00	2019-01-04	2019-01-04 01:39:00	19.6	160
01:40:00	2019-01-04	2019-01-04 01:40:00	23	158
01:41:00	2019-01-04	2019-01-04 01:41:00	21.6	169
01:42:00	2019-01-04	2019-01-04 01:42:00	20.1	168
01:43:00	2019-01-04	2019-01-04 01:43:00	19.9	155
01:47:00	2019-01-04	2019-01-04 01:47:00	17.1	176
01:48:00	2019-01-04	2019-01-04 01:48:00	21.5	172
01:49:00	2019-01-04	2019-01-04 01:49:00	19	167
01:50:00	2019-01-04	2019-01-04 01:50:00	17.5	159
01:51:00	2019-01-04	2019-01-04 01:51:00	22.1	179
01:52:00	2019-01-04	2019-01-04 01:52:00	22.4	181
01:53:00	2019-01-04	2019-01-04 01:53:00	24.8	180
01:54:00	2019-01-04	2019-01-04 01:54:00	23.6	187
01:55:00	2019-01-04	2019-01-04 01:55:00	22.5	162
01:56:00	2019-01-04	2019-01-04 01:56:00	17.5	173
01:57:00	2019-01-04	2019-01-04 01:57:00	16.2	159
01:58:00	2019-01-04	2019-01-04 01:58:00	17.1	167
01:59:00	2019-01-04	2019-01-04 01:59:00	17.1	143
02:00:00	2019-01-04	2019-01-04 02:00:00	19	152
02:01:00	2019-01-04	2019-01-04 02:01:00	16.6	179
02:02:00	2019-01-04	2019-01-04 02:02:00	22.2	171
02:03:00	2019-01-04	2019-01-04 02:03:00	22.1	167
02:04:00	2019-01-04	2019-01-04 02:04:00	22.8	179
02:05:00	2019-01-04	2019-01-04 02:05:00	22.2	183
02:06:00	2019-01-04	2019-01-04 02:06:00	20.3	153
02:07:00	2019-01-04	2019-01-04 02:07:00	24.7	151
02:08:00	2019-01-04	2019-01-04 02:08:00	18.2	122
02:10:00	2019-01-04	2019-01-04 02:10:00	19.9	177
02:11:00	2019-01-04	2019-01-04 02:11:00	19.3	170
02:12:00	2019-01-04	2019-01-04 02:12:00	19.4	156
02:13:00	2019-01-04	2019-01-04 02:13:00	18	157
02:14:00	2019-01-04	2019-01-04 02:14:00	20.8	165
02:15:00	2019-01-04	2019-01-04 02:15:00	21.6	173
02:16:00	2019-01-04	2019-01-04 02:16:00	21.8	166
02:17:00	2019-01-04	2019-01-04 02:17:00	21.6	163
02:18:00	2019-01-04	2019-01-04 02:18:00	16.3	156
02:19:00	2019-01-04	2019-01-04 02:19:00	23.7	136
02:20:00	2019-01-04	2019-01-04 02:20:00	24.2	108
02:21:00	2019-01-04	2019-01-04 02:21:00	19.5	143
02:23:00	2019-01-04	2019-01-04 02:23:00	19.6	177
02:24:00	2019-01-04	2019-01-04 02:24:00	19.1	179
02:25:00	2019-01-04	2019-01-04 02:25:00	17.7	169
02:26:00	2019-01-04	2019-01-04 02:26:00	22.8	174
02:27:00	2019-01-04	2019-01-04 02:27:00	24.7	148
02:28:00	2019-01-04	2019-01-04 02:28:00	19.3	169
02:29:00	2019-01-04	2019-01-04 02:29:00	22	186
02:30:00	2019-01-04	2019-01-04 02:30:00	18.7	169
02:31:00	2019-01-04	2019-01-04 02:31:00	25	173
02:32:00	2019-01-04	2019-01-04 02:32:00	21.3	107
02:34:00	2019-01-04	2019-01-04 02:34:00	20.1	168
02:35:00	2019-01-04	2019-01-04 02:35:00	26	179
02:36:00	2019-01-04	2019-01-04 02:36:00	28	178
02:37:00	2019-01-04	2019-01-04 02:37:00	26	181
02:38:00	2019-01-04	2019-01-04 02:38:00	28.3	184
02:39:00	2019-01-04	2019-01-04 02:39:00	22.1	178
02:40:00	2019-01-04	2019-01-04 02:40:00	20.8	163
02:41:00	2019-01-04	2019-01-04 02:41:00	23.5	174
02:42:00	2019-01-04	2019-01-04 02:42:00	23.8	181
02:43:00	2019-01-04	2019-01-04 02:43:00	26.3	184
02:44:00	2019-01-04	2019-01-04 02:44:00	24.3	182
02:45:00	2019-01-04	2019-01-04 02:45:00	15.8	165
02:46:00	2019-01-04	2019-01-04 02:46:00	27.7	172
02:47:00	2019-01-04	2019-01-04 02:47:00	21.6	109
02:48:00	2019-01-04	2019-01-04 02:48:00	16.1	168
02:49:00	2019-01-04	2019-01-04 02:49:00	16.6	158
02:50:00	2019-01-04	2019-01-04 02:50:00	23.9	179
02:51:00	2019-01-04	2019-01-04 02:51:00	23.8	189
02:52:00	2019-01-04	2019-01-04 02:52:00	27.5	171
02:53:00	2019-01-04	2019-01-04 02:53:00	18.5	123
02:55:00	2019-01-04	2019-01-04 02:55:00	20.5	173
02:56:00	2019-01-04	2019-01-04 02:56:00	24.7	182
02:57:00	2019-01-04	2019-01-04 02:57:00	27.3	183
02:58:00	2019-01-04	2019-01-04 02:58:00	25.6	167
02:59:00	2019-01-04	2019-01-04 02:59:00	23.4	178
03:00:00	2019-01-04	2019-01-04 03:00:00	25.9	186
03:01:00	2019-01-04	2019-01-04 03:01:00	19.9	153
03:02:00	2019-01-04	2019-01-04 03:02:00	21.4	171
03:03:00	2019-01-04	2019-01-04 03:03:00	17.6	168
03:04:00	2019-01-04	2019-01-04 03:04:00	22.3	178
03:05:00	2019-01-04	2019-01-04 03:05:00	22	141
03:06:00	2019-01-04	2019-01-04 03:06:00	19.2	165
03:07:00	2019-01-04	2019-01-04 03:07:00	21.4	173
03:08:00	2019-01-04	2019-01-04 03:08:00	20.8	165
03:09:00	2019-01-04	2019-01-04 03:09:00	22.9	172
03:10:00	2019-01-04	2019-01-04 03:10:00	25	176
03:11:00	2019-01-04	2019-01-04 03:11:00	26.1	182
03:12:00	2019-01-04	2019-01-04 03:12:00	25.8	165
03:13:00	2019-01-04	2019-01-04 03:13:00	25.2	145
03:14:00	2019-01-04	2019-01-04 03:14:00	18.8	168
03:15:00	2019-01-04	2019-01-04 03:15:00	25.1	185
03:16:00	2019-01-04	2019-01-04 03:16:00	25	171
03:17:00	2019-01-04	2019-01-04 03:17:00	28.4	166
03:18:00	2019-01-04	2019-01-04 03:18:00	25.2	151
03:19:00	2019-01-04	2019-01-04 03:19:00	21.2	142
03:20:00	2019-01-04	2019-01-04 03:20:00	16.3	170
03:22:00	2019-01-04	2019-01-04 03:22:00	20.8	163
03:23:00	2019-01-04	2019-01-04 03:23:00	18.3	167
03:24:00	2019-01-04	2019-01-04 03:24:00	16.1	170
03:25:00	2019-01-04	2019-01-04 03:25:00	20.7	165
03:26:00	2019-01-04	2019-01-04 03:26:00	28.4	156
03:27:00	2019-01-04	2019-01-04 03:27:00	18.9	159
03:28:00	2019-01-04	2019-01-04 03:28:00	22.1	167
03:29:00	2019-01-04	2019-01-04 03:29:00	26.7	181
03:30:00	2019-01-04	2019-01-04 03:30:00	27	182
03:31:00	2019-01-04	2019-01-04 03:31:00	20.7	166
03:32:00	2019-01-04	2019-01-04 03:32:00	20.1	149
03:33:00	2019-01-04	2019-01-04 03:33:00	18.4	135
03:34:00	2019-01-04	2019-01-04 03:34:00	19.6	146
03:35:00	2019-01-04	2019-01-04 03:35:00	21.7	165
03:36:00	2019-01-04	2019-01-04 03:36:00	23.5	173
03:37:00	2019-01-04	2019-01-04 03:37:00	19.8	164
03:38:00	2019-01-04	2019-01-04 03:38:00	20.3	163
03:39:00	2019-01-04	2019-01-04 03:39:00	21.2	171
03:40:00	2019-01-04	2019-01-04 03:40:00	26	177
03:41:00	2019-01-04	2019-01-04 03:41:00	24.5	177
03:42:00	2019-01-04	2019-01-04 03:42:00	23.3	165
03:43:00	2019-01-04	2019-01-04 03:43:00	19.9	146
03:44:00	2019-01-04	2019-01-04 03:44:00	16.1	154
03:45:00	2019-01-04	2019-01-04 03:45:00	22.3	175
03:46:00	2019-01-04	2019-01-04 03:46:00	22.5	168
03:47:00	2019-01-04	2019-01-04 03:47:00	24	171
03:48:00	2019-01-04	2019-01-04 03:48:00	26	176
03:49:00	2019-01-04	2019-01-04 03:49:00	24.8	168
03:50:00	2019-01-04	2019-01-04 03:50:00	17.1	161
03:51:00	2019-01-04	2019-01-04 03:51:00	23	157
03:52:00	2019-01-04	2019-01-04 03:52:00	17.4	159
03:53:00	2019-01-04	2019-01-04 03:53:00	24.9	173
03:54:00	2019-01-04	2019-01-04 03:54:00	23.7	180
03:55:00	2019-01-04	2019-01-04 03:55:00	25.5	179
03:56:00	2019-01-04	2019-01-04 03:56:00	25.4	177
03:57:00	2019-01-04	2019-01-04 03:57:00	25.9	180
03:58:00	2019-01-04	2019-01-04 03:58:00	23.9	170
03:59:00	2019-01-04	2019-01-04 03:59:00	22.4	165
04:00:00	2019-01-04	2019-01-04 04:00:00	22.7	175
04:01:00	2019-01-04	2019-01-04 04:01:00	24.8	179
04:02:00	2019-01-04	2019-01-04 04:02:00	19	161
04:03:00	2019-01-04	2019-01-04 04:03:00	20.4	160
04:04:00	2019-01-04	2019-01-04 04:04:00	18.1	146
04:05:00	2019-01-04	2019-01-04 04:05:00	18.5	147
04:06:00	2019-01-04	2019-01-04 04:06:00	22.9	181
04:07:00	2019-01-04	2019-01-04 04:07:00	23.1	180
04:08:00	2019-01-04	2019-01-04 04:08:00	24.7	176
04:09:00	2019-01-04	2019-01-04 04:09:00	24.8	181
04:10:00	2019-01-04	2019-01-04 04:10:00	24.9	175
04:11:00	2019-01-04	2019-01-04 04:11:00	18.8	142
04:12:00	2019-01-04	2019-01-04 04:12:00	17.9	175
04:13:00	2019-01-04	2019-01-04 04:13:00	24.2	180
04:14:00	2019-01-04	2019-01-04 04:14:00	24.8	176
04:15:00	2019-01-04	2019-01-04 04:15:00	23.8	184
04:16:00	2019-01-04	2019-01-04 04:16:00	28.9	173
04:17:00	2019-01-04	2019-01-04 04:17:00	23.3	139
04:18:00	2019-01-04	2019-01-04 04:18:00	22.2	171
04:19:00	2019-01-04	2019-01-04 04:19:00	23.2	172
04:20:00	2019-01-04	2019-01-04 04:20:00	20.8	180
04:21:00	2019-01-04	2019-01-04 04:21:00	26.3	183
04:22:00	2019-01-04	2019-01-04 04:22:00	25	172
04:23:00	2019-01-04	2019-01-04 04:23:00	25.1	177
04:24:00	2019-01-04	2019-01-04 04:24:00	25.4	185
04:25:00	2019-01-04	2019-01-04 04:25:00	26.2	181
04:26:00	2019-01-04	2019-01-04 04:26:00	26.4	181
04:27:00	2019-01-04	2019-01-04 04:27:00	25.8	185
04:28:00	2019-01-04	2019-01-04 04:28:00	29	173
04:29:00	2019-01-04	2019-01-04 04:29:00	23	167
04:30:00	2019-01-04	2019-01-04 04:30:00	25.6	177
04:31:00	2019-01-04	2019-01-04 04:31:00	25.7	175
04:32:00	2019-01-04	2019-01-04 04:32:00	24.4	175
04:33:00	2019-01-04	2019-01-04 04:33:00	24.9	181
04:34:00	2019-01-04	2019-01-04 04:34:00	27	176
04:35:00	2019-01-04	2019-01-04 04:35:00	23.6	175
04:36:00	2019-01-04	2019-01-04 04:36:00	23.7	179
04:37:00	2019-01-04	2019-01-04 04:37:00	25	178
04:38:00	2019-01-04	2019-01-04 04:38:00	25.4	173
04:39:00	2019-01-04	2019-01-04 04:39:00	21.2	174
04:40:00	2019-01-04	2019-01-04 04:40:00	22.7	177
04:41:00	2019-01-04	2019-01-04 04:41:00	22.5	171
04:42:00	2019-01-04	2019-01-04 04:42:00	22	179
04:43:00	2019-01-04	2019-01-04 04:43:00	25	179
04:44:00	2019-01-04	2019-01-04 04:44:00	24.6	177
04:45:00	2019-01-04	2019-01-04 04:45:00	23.1	176
04:46:00	2019-01-04	2019-01-04 04:46:00	23.1	179
04:47:00	2019-01-04	2019-01-04 04:47:00	26.4	182
04:48:00	2019-01-04	2019-01-04 04:48:00	23.9	179
04:49:00	2019-01-04	2019-01-04 04:49:00	23.2	171
04:50:00	2019-01-04	2019-01-04 04:50:00	22.3	182
04:51:00	2019-01-04	2019-01-04 04:51:00	23.6	187
04:52:00	2019-01-04	2019-01-04 04:52:00	24.5	182
04:53:00	2019-01-04	2019-01-04 04:53:00	23.2	167
04:54:00	2019-01-04	2019-01-04 04:54:00	20.2	177
04:55:00	2019-01-04	2019-01-04 04:55:00	17.7	180
04:56:00	2019-01-04	2019-01-04 04:56:00	21.8	184
04:57:00	2019-01-04	2019-01-04 04:57:00	22.8	177
04:58:00	2019-01-04	2019-01-04 04:58:00	19	187
04:59:00	2019-01-04	2019-01-04 04:59:00	20	189
05:00:00	2019-01-04	2019-01-04 05:00:00	24.8	181
05:01:00	2019-01-04	2019-01-04 05:01:00	22.6	179
05:02:00	2019-01-04	2019-01-04 05:02:00	21.6	189
05:03:00	2019-01-04	2019-01-04 05:03:00	21.4	185
05:04:00	2019-01-04	2019-01-04 05:04:00	23.2	184
05:05:00	2019-01-04	2019-01-04 05:05:00	24.2	186
05:06:00	2019-01-04	2019-01-04 05:06:00	21	179
05:07:00	2019-01-04	2019-01-04 05:07:00	23	186
05:08:00	2019-01-04	2019-01-04 05:08:00	23.9	182
05:09:00	2019-01-04	2019-01-04 05:09:00	21.8	183
05:10:00	2019-01-04	2019-01-04 05:10:00	25.5	185
05:11:00	2019-01-04	2019-01-04 05:11:00	24.2	178
05:12:00	2019-01-04	2019-01-04 05:12:00	23.9	188
05:13:00	2019-01-04	2019-01-04 05:13:00	27	184
05:14:00	2019-01-04	2019-01-04 05:14:00	24.3	184
05:15:00	2019-01-04	2019-01-04 05:15:00	22.7	187
05:16:00	2019-01-04	2019-01-04 05:16:00	22.6	184
05:17:00	2019-01-04	2019-01-04 05:17:00	23.3	185
05:18:00	2019-01-04	2019-01-04 05:18:00	23.2	182
05:19:00	2019-01-04	2019-01-04 05:19:00	27	181
05:20:00	2019-01-04	2019-01-04 05:20:00	22.5	181
05:21:00	2019-01-04	2019-01-04 05:21:00	21.1	181
05:22:00	2019-01-04	2019-01-04 05:22:00	21.9	181
05:23:00	2019-01-04	2019-01-04 05:23:00	26.3	175
05:24:00	2019-01-04	2019-01-04 05:24:00	18.9	163
05:25:00	2019-01-04	2019-01-04 05:25:00	23.6	185
05:26:00	2019-01-04	2019-01-04 05:26:00	22.9	185
05:27:00	2019-01-04	2019-01-04 05:27:00	25.6	183
05:28:00	2019-01-04	2019-01-04 05:28:00	25	184
05:29:00	2019-01-04	2019-01-04 05:29:00	23.1	174
05:30:00	2019-01-04	2019-01-04 05:30:00	21	177
05:31:00	2019-01-04	2019-01-04 05:31:00	21.7	185
05:32:00	2019-01-04	2019-01-04 05:32:00	22.2	179
05:33:00	2019-01-04	2019-01-04 05:33:00	19	183
05:34:00	2019-01-04	2019-01-04 05:34:00	23.4	179
05:35:00	2019-01-04	2019-01-04 05:35:00	22.3	173
05:36:00	2019-01-04	2019-01-04 05:36:00	22.6	185
05:37:00	2019-01-04	2019-01-04 05:37:00	24.1	178
05:38:00	2019-01-04	2019-01-04 05:38:00	22.6	177
05:39:00	2019-01-04	2019-01-04 05:39:00	25.3	180
05:40:00	2019-01-04	2019-01-04 05:40:00	24.8	179
05:41:00	2019-01-04	2019-01-04 05:41:00	26.1	187
05:42:00	2019-01-04	2019-01-04 05:42:00	24.8	184
05:43:00	2019-01-04	2019-01-04 05:43:00	22.5	185
05:44:00	2019-01-04	2019-01-04 05:44:00	18.3	180
05:45:00	2019-01-04	2019-01-04 05:45:00	22.2	186
05:46:00	2019-01-04	2019-01-04 05:46:00	22.9	183
05:47:00	2019-01-04	2019-01-04 05:47:00	23	187
05:48:00	2019-01-04	2019-01-04 05:48:00	21.1	185
05:49:00	2019-01-04	2019-01-04 05:49:00	19.7	180
05:50:00	2019-01-04	2019-01-04 05:50:00	22.3	181
05:51:00	2019-01-04	2019-01-04 05:51:00	21.3	171
05:52:00	2019-01-04	2019-01-04 05:52:00	18	182
05:53:00	2019-01-04	2019-01-04 05:53:00	20.2	184
05:54:00	2019-01-04	2019-01-04 05:54:00	21.7	186
05:55:00	2019-01-04	2019-01-04 05:55:00	22.3	182
05:56:00	2019-01-04	2019-01-04 05:56:00	22.1	189
05:57:00	2019-01-04	2019-01-04 05:57:00	25.5	186
05:58:00	2019-01-04	2019-01-04 05:58:00	23.1	176
05:59:00	2019-01-04	2019-01-04 05:59:00	23.7	186
06:00:00	2019-01-04	2019-01-04 06:00:00	24.1	185
06:01:00	2019-01-04	2019-01-04 06:01:00	25.1	179
06:02:00	2019-01-04	2019-01-04 06:02:00	20.6	183
06:03:00	2019-01-04	2019-01-04 06:03:00	23.9	184
06:04:00	2019-01-04	2019-01-04 06:04:00	24.6	191
06:05:00	2019-01-04	2019-01-04 06:05:00	21.7	179
06:06:00	2019-01-04	2019-01-04 06:06:00	25.3	186
06:07:00	2019-01-04	2019-01-04 06:07:00	24.8	184
06:08:00	2019-01-04	2019-01-04 06:08:00	25	191
06:09:00	2019-01-04	2019-01-04 06:09:00	24.9	186
06:10:00	2019-01-04	2019-01-04 06:10:00	22.6	185
06:11:00	2019-01-04	2019-01-04 06:11:00	19.7	186
06:12:00	2019-01-04	2019-01-04 06:12:00	21.2	188
06:13:00	2019-01-04	2019-01-04 06:13:00	22.7	186
06:14:00	2019-01-04	2019-01-04 06:14:00	22.9	177
06:15:00	2019-01-04	2019-01-04 06:15:00	21.8	183
06:16:00	2019-01-04	2019-01-04 06:16:00	23.9	184
06:17:00	2019-01-04	2019-01-04 06:17:00	22.7	188
06:18:00	2019-01-04	2019-01-04 06:18:00	22.3	186
06:19:00	2019-01-04	2019-01-04 06:19:00	20.5	189
06:20:00	2019-01-04	2019-01-04 06:20:00	22	188
06:21:00	2019-01-04	2019-01-04 06:21:00	24	182
06:22:00	2019-01-04	2019-01-04 06:22:00	20.8	180
06:23:00	2019-01-04	2019-01-04 06:23:00	22.2	190
06:24:00	2019-01-04	2019-01-04 06:24:00	25.4	190
06:25:00	2019-01-04	2019-01-04 06:25:00	22.8	187
06:26:00	2019-01-04	2019-01-04 06:26:00	22.7	188
06:27:00	2019-01-04	2019-01-04 06:27:00	22.9	190
06:28:00	2019-01-04	2019-01-04 06:28:00	23.4	185
06:29:00	2019-01-04	2019-01-04 06:29:00	20.5	190
06:30:00	2019-01-04	2019-01-04 06:30:00	22.1	189
06:31:00	2019-01-04	2019-01-04 06:31:00	20.7	193
06:32:00	2019-01-04	2019-01-04 06:32:00	24.8	192
06:33:00	2019-01-04	2019-01-04 06:33:00	24.6	191
06:34:00	2019-01-04	2019-01-04 06:34:00	26.3	185
06:35:00	2019-01-04	2019-01-04 06:35:00	23.2	185
06:36:00	2019-01-04	2019-01-04 06:36:00	21.3	186
06:37:00	2019-01-04	2019-01-04 06:37:00	18.5	189
06:38:00	2019-01-04	2019-01-04 06:38:00	20	185
06:39:00	2019-01-04	2019-01-04 06:39:00	22.6	187
06:40:00	2019-01-04	2019-01-04 06:40:00	24.1	183
06:41:00	2019-01-04	2019-01-04 06:41:00	20.9	182
06:42:00	2019-01-04	2019-01-04 06:42:00	21.1	187
06:43:00	2019-01-04	2019-01-04 06:43:00	19.7	190
06:44:00	2019-01-04	2019-01-04 06:44:00	20.1	187
06:45:00	2019-01-04	2019-01-04 06:45:00	21.1	190
06:46:00	2019-01-04	2019-01-04 06:46:00	19.2	195
06:47:00	2019-01-04	2019-01-04 06:47:00	22.2	190
06:48:00	2019-01-04	2019-01-04 06:48:00	24.6	189
06:49:00	2019-01-04	2019-01-04 06:49:00	23.1	191
06:50:00	2019-01-04	2019-01-04 06:50:00	18.6	193
06:51:00	2019-01-04	2019-01-04 06:51:00	20	196
06:52:00	2019-01-04	2019-01-04 06:52:00	20.7	193
06:53:00	2019-01-04	2019-01-04 06:53:00	23.6	187
06:54:00	2019-01-04	2019-01-04 06:54:00	22.5	164
06:55:00	2019-01-04	2019-01-04 06:55:00	19	167
06:56:00	2019-01-04	2019-01-04 06:56:00	18	188
06:57:00	2019-01-04	2019-01-04 06:57:00	17.6	194
06:58:00	2019-01-04	2019-01-04 06:58:00	17.9	194
06:59:00	2019-01-04	2019-01-04 06:59:00	20.8	193
07:00:00	2019-01-04	2019-01-04 07:00:00	19.6	194
07:01:00	2019-01-04	2019-01-04 07:01:00	21.8	198
07:02:00	2019-01-04	2019-01-04 07:02:00	23.2	194
07:03:00	2019-01-04	2019-01-04 07:03:00	23	172
07:04:00	2019-01-04	2019-01-04 07:04:00	18.4	172
07:05:00	2019-01-04	2019-01-04 07:05:00	15.8	189
07:06:00	2019-01-04	2019-01-04 07:06:00	18.9	198
07:07:00	2019-01-04	2019-01-04 07:07:00	17.2	199
07:08:00	2019-01-04	2019-01-04 07:08:00	23	194
07:09:00	2019-01-04	2019-01-04 07:09:00	21.1	197
07:10:00	2019-01-04	2019-01-04 07:10:00	21.8	188
07:11:00	2019-01-04	2019-01-04 07:11:00	19.3	177
07:12:00	2019-01-04	2019-01-04 07:12:00	18	195
07:13:00	2019-01-04	2019-01-04 07:13:00	17	193
07:14:00	2019-01-04	2019-01-04 07:14:00	20.1	198
07:15:00	2019-01-04	2019-01-04 07:15:00	21.1	198
07:16:00	2019-01-04	2019-01-04 07:16:00	20.1	185
07:17:00	2019-01-04	2019-01-04 07:17:00	20.7	196
07:18:00	2019-01-04	2019-01-04 07:18:00	19.2	193
07:19:00	2019-01-04	2019-01-04 07:19:00	22.7	202
07:20:00	2019-01-04	2019-01-04 07:20:00	20.8	201
07:21:00	2019-01-04	2019-01-04 07:21:00	22.9	198
07:22:00	2019-01-04	2019-01-04 07:22:00	22.5	194
07:23:00	2019-01-04	2019-01-04 07:23:00	22.3	196
07:24:00	2019-01-04	2019-01-04 07:24:00	19.9	198
07:25:00	2019-01-04	2019-01-04 07:25:00	20.1	200
07:26:00	2019-01-04	2019-01-04 07:26:00	18.2	203
07:27:00	2019-01-04	2019-01-04 07:27:00	19.1	198
07:28:00	2019-01-04	2019-01-04 07:28:00	16.1	195
07:29:00	2019-01-04	2019-01-04 07:29:00	20.7	199
07:30:00	2019-01-04	2019-01-04 07:30:00	21.1	194
07:31:00	2019-01-04	2019-01-04 07:31:00	19.7	193
07:32:00	2019-01-04	2019-01-04 07:32:00	18.3	197
07:33:00	2019-01-04	2019-01-04 07:33:00	20.7	203
07:34:00	2019-01-04	2019-01-04 07:34:00	21.4	198
07:35:00	2019-01-04	2019-01-04 07:35:00	21.3	193
07:36:00	2019-01-04	2019-01-04 07:36:00	18.8	199
07:37:00	2019-01-04	2019-01-04 07:37:00	16.7	201
07:38:00	2019-01-04	2019-01-04 07:38:00	19.5	199
07:39:00	2019-01-04	2019-01-04 07:39:00	19.4	198
07:40:00	2019-01-04	2019-01-04 07:40:00	18	196
07:41:00	2019-01-04	2019-01-04 07:41:00	20.4	189
07:42:00	2019-01-04	2019-01-04 07:42:00	21.2	201
07:43:00	2019-01-04	2019-01-04 07:43:00	21.9	202
07:44:00	2019-01-04	2019-01-04 07:44:00	21.3	203
07:45:00	2019-01-04	2019-01-04 07:45:00	17.6	200
07:46:00	2019-01-04	2019-01-04 07:46:00	19.4	202
07:47:00	2019-01-04	2019-01-04 07:47:00	21.3	200
07:48:00	2019-01-04	2019-01-04 07:48:00	21.7	201
07:49:00	2019-01-04	2019-01-04 07:49:00	23.1	195
07:50:00	2019-01-04	2019-01-04 07:50:00	20.2	198
07:51:00	2019-01-04	2019-01-04 07:51:00	19.9	207
07:52:00	2019-01-04	2019-01-04 07:52:00	21.1	203
07:53:00	2019-01-04	2019-01-04 07:53:00	18.8	207
07:54:00	2019-01-04	2019-01-04 07:54:00	17.9	201
07:55:00	2019-01-04	2019-01-04 07:55:00	20.8	206
07:56:00	2019-01-04	2019-01-04 07:56:00	19.7	201
07:57:00	2019-01-04	2019-01-04 07:57:00	20.2	200
07:58:00	2019-01-04	2019-01-04 07:58:00	20.6	203
07:59:00	2019-01-04	2019-01-04 07:59:00	21.9	207
08:00:00	2019-01-04	2019-01-04 08:00:00	22.2	201
08:01:00	2019-01-04	2019-01-04 08:01:00	22.4	204
08:02:00	2019-01-04	2019-01-04 08:02:00	20.1	204
08:03:00	2019-01-04	2019-01-04 08:03:00	21	203
08:04:00	2019-01-04	2019-01-04 08:04:00	22.5	200
08:05:00	2019-01-04	2019-01-04 08:05:00	20.4	202
08:06:00	2019-01-04	2019-01-04 08:06:00	21.3	207
08:07:00	2019-01-04	2019-01-04 08:07:00	22.1	203
08:08:00	2019-01-04	2019-01-04 08:08:00	20.1	204
08:09:00	2019-01-04	2019-01-04 08:09:00	18.9	201
08:10:00	2019-01-04	2019-01-04 08:10:00	18.5	203
08:11:00	2019-01-04	2019-01-04 08:11:00	18.8	208
08:12:00	2019-01-04	2019-01-04 08:12:00	20.3	208
08:13:00	2019-01-04	2019-01-04 08:13:00	20.5	216
08:14:00	2019-01-04	2019-01-04 08:14:00	17.9	212
08:15:00	2019-01-04	2019-01-04 08:15:00	19.6	208
08:16:00	2019-01-04	2019-01-04 08:16:00	18.1	211
08:17:00	2019-01-04	2019-01-04 08:17:00	20.4	213
08:18:00	2019-01-04	2019-01-04 08:18:00	19.4	204
08:19:00	2019-01-04	2019-01-04 08:19:00	19.3	205
08:20:00	2019-01-04	2019-01-04 08:20:00	21	206
08:21:00	2019-01-04	2019-01-04 08:21:00	21.1	208
08:22:00	2019-01-04	2019-01-04 08:22:00	19.1	205
08:23:00	2019-01-04	2019-01-04 08:23:00	19.8	207
08:24:00	2019-01-04	2019-01-04 08:24:00	18.7	208
08:25:00	2019-01-04	2019-01-04 08:25:00	21	211
08:26:00	2019-01-04	2019-01-04 08:26:00	18.5	212
08:27:00	2019-01-04	2019-01-04 08:27:00	19	209
08:28:00	2019-01-04	2019-01-04 08:28:00	20.9	210
08:29:00	2019-01-04	2019-01-04 08:29:00	20.4	209
08:30:00	2019-01-04	2019-01-04 08:30:00	15.9	215
08:31:00	2019-01-04	2019-01-04 08:31:00	17.1	208
08:32:00	2019-01-04	2019-01-04 08:32:00	18.7	212
08:33:00	2019-01-04	2019-01-04 08:33:00	19	209
08:34:00	2019-01-04	2019-01-04 08:34:00	17.8	215
08:35:00	2019-01-04	2019-01-04 08:35:00	19.6	210
08:36:00	2019-01-04	2019-01-04 08:36:00	20.7	212
08:37:00	2019-01-04	2019-01-04 08:37:00	20.9	210
08:38:00	2019-01-04	2019-01-04 08:38:00	20.7	207
08:39:00	2019-01-04	2019-01-04 08:39:00	16.6	209
08:40:00	2019-01-04	2019-01-04 08:40:00	16.2	207
08:41:00	2019-01-04	2019-01-04 08:41:00	15.7	217
08:42:00	2019-01-04	2019-01-04 08:42:00	15.9	210
08:43:00	2019-01-04	2019-01-04 08:43:00	19.1	216
08:44:00	2019-01-04	2019-01-04 08:44:00	16.2	214
08:45:00	2019-01-04	2019-01-04 08:45:00	17.4	218
08:46:00	2019-01-04	2019-01-04 08:46:00	17.2	210
08:47:00	2019-01-04	2019-01-04 08:47:00	18.5	207
08:48:00	2019-01-04	2019-01-04 08:48:00	18.2	214
08:49:00	2019-01-04	2019-01-04 08:49:00	16.7	209
08:50:00	2019-01-04	2019-01-04 08:50:00	16	208
08:51:00	2019-01-04	2019-01-04 08:51:00	16	208
08:52:00	2019-01-04	2019-01-04 08:52:00	16.5	214
08:53:00	2019-01-04	2019-01-04 08:53:00	19	209
08:54:00	2019-01-04	2019-01-04 08:54:00	16.9	208
09:09:00	2019-01-04	2019-01-04 09:09:00	16.1	239
19:54:00	2019-01-04	2019-01-04 19:54:00	15.9	179
19:55:00	2019-01-04	2019-01-04 19:55:00	16	180
19:56:00	2019-01-04	2019-01-04 19:56:00	16.2	176
19:57:00	2019-01-04	2019-01-04 19:57:00	15.8	179
10:37:00	2019-01-05	2019-01-05 10:37:00	17.1	191
11:20:00	2019-01-05	2019-01-05 11:20:00	17.1	191
15:45:00	2019-01-05	2019-01-05 15:45:00	15.7	209
15:46:00	2019-01-05	2019-01-05 15:46:00	16.2	212
15:47:00	2019-01-05	2019-01-05 15:47:00	17.5	209
15:50:00	2019-01-05	2019-01-05 15:50:00	16.5	207
15:51:00	2019-01-05	2019-01-05 15:51:00	16.2	208
15:53:00	2019-01-05	2019-01-05 15:53:00	17.2	205
15:54:00	2019-01-05	2019-01-05 15:54:00	16.1	208
16:24:00	2019-01-05	2019-01-05 16:24:00	16	225
07:11:00	2019-01-06	2019-01-06 07:11:00	16.7	135
07:13:00	2019-01-06	2019-01-06 07:13:00	16.3	117
07:16:00	2019-01-06	2019-01-06 07:16:00	16.2	132
07:17:00	2019-01-06	2019-01-06 07:17:00	18.4	135
07:18:00	2019-01-06	2019-01-06 07:18:00	18.6	131
07:19:00	2019-01-06	2019-01-06 07:19:00	18	136
07:20:00	2019-01-06	2019-01-06 07:20:00	20	135
07:21:00	2019-01-06	2019-01-06 07:21:00	17.7	137
07:22:00	2019-01-06	2019-01-06 07:22:00	16.5	128
07:23:00	2019-01-06	2019-01-06 07:23:00	16.3	132
07:24:00	2019-01-06	2019-01-06 07:24:00	16.3	127
07:25:00	2019-01-06	2019-01-06 07:25:00	18.7	127
07:26:00	2019-01-06	2019-01-06 07:26:00	17.8	126
07:28:00	2019-01-06	2019-01-06 07:28:00	16.3	140
07:29:00	2019-01-06	2019-01-06 07:29:00	16.3	132
07:30:00	2019-01-06	2019-01-06 07:30:00	16.5	131
07:32:00	2019-01-06	2019-01-06 07:32:00	17.6	130
08:37:00	2019-01-06	2019-01-06 08:37:00	18.6	137
08:54:00	2019-01-06	2019-01-06 08:54:00	18.6	181
09:02:00	2019-01-06	2019-01-06 09:02:00	18	184
09:05:00	2019-01-06	2019-01-06 09:05:00	15.5	148
09:11:00	2019-01-06	2019-01-06 09:11:00	16.1	175
09:14:00	2019-01-06	2019-01-06 09:14:00	16.6	154
09:17:00	2019-01-06	2019-01-06 09:17:00	16.2	185
09:18:00	2019-01-06	2019-01-06 09:18:00	17.2	174
09:19:00	2019-01-06	2019-01-06 09:19:00	18.9	195
09:20:00	2019-01-06	2019-01-06 09:20:00	18.9	131
09:21:00	2019-01-06	2019-01-06 09:21:00	16.1	101
09:31:00	2019-01-06	2019-01-06 09:31:00	23.1	171
09:35:00	2019-01-06	2019-01-06 09:35:00	15.6	177
09:36:00	2019-01-06	2019-01-06 09:36:00	22.4	171
09:40:00	2019-01-06	2019-01-06 09:40:00	15.5	183
09:41:00	2019-01-06	2019-01-06 09:41:00	16.2	180
09:42:00	2019-01-06	2019-01-06 09:42:00	17.2	176
09:43:00	2019-01-06	2019-01-06 09:43:00	16.8	162
09:44:00	2019-01-06	2019-01-06 09:44:00	16.7	161
09:45:00	2019-01-06	2019-01-06 09:45:00	21.2	147
09:48:00	2019-01-06	2019-01-06 09:48:00	16.9	176
09:49:00	2019-01-06	2019-01-06 09:49:00	16.1	175
09:50:00	2019-01-06	2019-01-06 09:50:00	17.7	176
09:51:00	2019-01-06	2019-01-06 09:51:00	17.9	182
09:52:00	2019-01-06	2019-01-06 09:52:00	21.6	181
09:53:00	2019-01-06	2019-01-06 09:53:00	18	165
09:56:00	2019-01-06	2019-01-06 09:56:00	16.5	177
09:57:00	2019-01-06	2019-01-06 09:57:00	16	178
10:00:00	2019-01-06	2019-01-06 10:00:00	15.7	160
10:03:00	2019-01-06	2019-01-06 10:03:00	20.6	187
10:06:00	2019-01-06	2019-01-06 10:06:00	17.2	170
10:17:00	2019-01-06	2019-01-06 10:17:00	17.3	177
10:18:00	2019-01-06	2019-01-06 10:18:00	17.6	174
10:19:00	2019-01-06	2019-01-06 10:19:00	16	180
10:20:00	2019-01-06	2019-01-06 10:20:00	18.2	179
10:21:00	2019-01-06	2019-01-06 10:21:00	15.8	179
10:22:00	2019-01-06	2019-01-06 10:22:00	19.1	182
10:23:00	2019-01-06	2019-01-06 10:23:00	19	180
10:24:00	2019-01-06	2019-01-06 10:24:00	19.1	182
10:25:00	2019-01-06	2019-01-06 10:25:00	19.6	181
10:26:00	2019-01-06	2019-01-06 10:26:00	19.8	179
10:27:00	2019-01-06	2019-01-06 10:27:00	18.1	184
10:28:00	2019-01-06	2019-01-06 10:28:00	19.6	186
10:29:00	2019-01-06	2019-01-06 10:29:00	17.9	184
10:30:00	2019-01-06	2019-01-06 10:30:00	17.7	187
10:31:00	2019-01-06	2019-01-06 10:31:00	17.7	188
10:32:00	2019-01-06	2019-01-06 10:32:00	20.4	144
10:40:00	2019-01-06	2019-01-06 10:40:00	16.7	219
10:41:00	2019-01-06	2019-01-06 10:41:00	17	216
11:10:00	2019-01-06	2019-01-06 11:10:00	15.7	214
11:18:00	2019-01-06	2019-01-06 11:18:00	15.5	216
11:20:00	2019-01-06	2019-01-06 11:20:00	15.9	217
23:06:00	2019-01-07	2019-01-07 23:06:00	15.6	173
23:27:00	2019-01-07	2019-01-07 23:27:00	16.3	179
23:54:00	2019-01-07	2019-01-07 23:54:00	16	188
23:56:00	2019-01-07	2019-01-07 23:56:00	15.7	183
23:58:00	2019-01-07	2019-01-07 23:58:00	16.3	187
00:07:00	2019-01-08	2019-01-08 00:07:00	15.6	190
00:13:00	2019-01-08	2019-01-08 00:13:00	16.2	191
00:17:00	2019-01-08	2019-01-08 00:17:00	16.2	196
00:18:00	2019-01-08	2019-01-08 00:18:00	16.1	194
10:01:00	2019-01-14	2019-01-14 10:01:00	18.9	172
10:02:00	2019-01-14	2019-01-14 10:02:00	17.5	170
10:03:00	2019-01-14	2019-01-14 10:03:00	17.1	173
10:04:00	2019-01-14	2019-01-14 10:04:00	18.8	174
10:05:00	2019-01-14	2019-01-14 10:05:00	18.4	169
10:06:00	2019-01-14	2019-01-14 10:06:00	19.6	173
10:07:00	2019-01-14	2019-01-14 10:07:00	20.1	165
10:08:00	2019-01-14	2019-01-14 10:08:00	18.9	171
10:09:00	2019-01-14	2019-01-14 10:09:00	16.7	172
10:10:00	2019-01-14	2019-01-14 10:10:00	17.5	174
10:11:00	2019-01-14	2019-01-14 10:11:00	18.1	177
10:12:00	2019-01-14	2019-01-14 10:12:00	18.2	177
10:13:00	2019-01-14	2019-01-14 10:13:00	17.5	172
10:14:00	2019-01-14	2019-01-14 10:14:00	18.5	175
10:15:00	2019-01-14	2019-01-14 10:15:00	19.1	171
10:16:00	2019-01-14	2019-01-14 10:16:00	17.6	167
10:17:00	2019-01-14	2019-01-14 10:17:00	17.2	172
10:18:00	2019-01-14	2019-01-14 10:18:00	18	175
10:19:00	2019-01-14	2019-01-14 10:19:00	17.1	176
10:20:00	2019-01-14	2019-01-14 10:20:00	17.9	175
10:21:00	2019-01-14	2019-01-14 10:21:00	18.8	175
10:22:00	2019-01-14	2019-01-14 10:22:00	17.4	174
10:23:00	2019-01-14	2019-01-14 10:23:00	16.9	175
10:24:00	2019-01-14	2019-01-14 10:24:00	17.8	178
10:25:00	2019-01-14	2019-01-14 10:25:00	18.2	177
10:26:00	2019-01-14	2019-01-14 10:26:00	18	182
10:27:00	2019-01-14	2019-01-14 10:27:00	17.4	179
10:28:00	2019-01-14	2019-01-14 10:28:00	17.3	179
10:29:00	2019-01-14	2019-01-14 10:29:00	17.4	179
10:30:00	2019-01-14	2019-01-14 10:30:00	18.7	178
10:31:00	2019-01-14	2019-01-14 10:31:00	17.9	177
10:32:00	2019-01-14	2019-01-14 10:32:00	18.5	177
10:33:00	2019-01-14	2019-01-14 10:33:00	18.2	178
10:34:00	2019-01-14	2019-01-14 10:34:00	18.6	183
10:35:00	2019-01-14	2019-01-14 10:35:00	18.5	184
10:36:00	2019-01-14	2019-01-14 10:36:00	18.1	182
10:37:00	2019-01-14	2019-01-14 10:37:00	19.3	182
10:38:00	2019-01-14	2019-01-14 10:38:00	19.6	182
10:39:00	2019-01-14	2019-01-14 10:39:00	18.4	186
10:40:00	2019-01-14	2019-01-14 10:40:00	19.1	183
10:41:00	2019-01-14	2019-01-14 10:41:00	20	183
10:42:00	2019-01-14	2019-01-14 10:42:00	18.9	181
10:43:00	2019-01-14	2019-01-14 10:43:00	20	183
10:44:00	2019-01-14	2019-01-14 10:44:00	18.6	184
10:45:00	2019-01-14	2019-01-14 10:45:00	20.6	189
10:46:00	2019-01-14	2019-01-14 10:46:00	20.5	191
10:47:00	2019-01-14	2019-01-14 10:47:00	19.4	191
10:48:00	2019-01-14	2019-01-14 10:48:00	19.1	188
10:49:00	2019-01-14	2019-01-14 10:49:00	18.3	187
10:50:00	2019-01-14	2019-01-14 10:50:00	17.8	191
10:51:00	2019-01-14	2019-01-14 10:51:00	17.7	194
10:52:00	2019-01-14	2019-01-14 10:52:00	18.8	192
10:53:00	2019-01-14	2019-01-14 10:53:00	19.1	191
10:54:00	2019-01-14	2019-01-14 10:54:00	18.4	191
10:55:00	2019-01-14	2019-01-14 10:55:00	19.1	193
10:57:00	2019-01-14	2019-01-14 10:57:00	19.6	189
10:58:00	2019-01-14	2019-01-14 10:58:00	18.1	191
10:59:00	2019-01-14	2019-01-14 10:59:00	18.4	187
11:00:00	2019-01-14	2019-01-14 11:00:00	19.3	187
11:01:00	2019-01-14	2019-01-14 11:01:00	18.2	183
11:02:00	2019-01-14	2019-01-14 11:02:00	19.2	191
11:03:00	2019-01-14	2019-01-14 11:03:00	20.5	191
11:04:00	2019-01-14	2019-01-14 11:04:00	18.5	189
11:06:00	2019-01-14	2019-01-14 11:06:00	15.8	187
11:08:00	2019-01-14	2019-01-14 11:08:00	17.6	198
11:09:00	2019-01-14	2019-01-14 11:09:00	20.2	198
11:10:00	2019-01-14	2019-01-14 11:10:00	18.8	194
11:16:00	2019-01-14	2019-01-14 11:16:00	21.1	188
11:17:00	2019-01-14	2019-01-14 11:17:00	19.8	185
11:18:00	2019-01-14	2019-01-14 11:18:00	21.4	185
11:19:00	2019-01-14	2019-01-14 11:19:00	21.1	185
11:27:00	2019-01-14	2019-01-14 11:27:00	19.8	182
11:28:00	2019-01-14	2019-01-14 11:28:00	20.5	188
12:08:00	2019-01-14	2019-01-14 12:08:00	21.8	177
12:18:00	2019-01-14	2019-01-14 12:18:00	21.2	178
12:19:00	2019-01-14	2019-01-14 12:19:00	20.5	173
12:20:00	2019-01-14	2019-01-14 12:20:00	20.5	175
12:22:00	2019-01-14	2019-01-14 12:22:00	21.8	176
12:23:00	2019-01-14	2019-01-14 12:23:00	23.2	178
12:24:00	2019-01-14	2019-01-14 12:24:00	21.1	176
12:25:00	2019-01-14	2019-01-14 12:25:00	25.3	175
12:26:00	2019-01-14	2019-01-14 12:26:00	23.6	172
12:27:00	2019-01-14	2019-01-14 12:27:00	22	176
12:28:00	2019-01-14	2019-01-14 12:28:00	20.1	172
12:29:00	2019-01-14	2019-01-14 12:29:00	22.7	176
12:30:00	2019-01-14	2019-01-14 12:30:00	20.1	172
12:31:00	2019-01-14	2019-01-14 12:31:00	21.2	178
12:32:00	2019-01-14	2019-01-14 12:32:00	21	178
12:33:00	2019-01-14	2019-01-14 12:33:00	22.3	180
12:34:00	2019-01-14	2019-01-14 12:34:00	21.5	177
12:35:00	2019-01-14	2019-01-14 12:35:00	22.4	175
12:36:00	2019-01-14	2019-01-14 12:36:00	21.9	181
12:37:00	2019-01-14	2019-01-14 12:37:00	22	178
12:38:00	2019-01-14	2019-01-14 12:38:00	20.4	174
12:39:00	2019-01-14	2019-01-14 12:39:00	22.6	177
12:40:00	2019-01-14	2019-01-14 12:40:00	21.8	178
12:41:00	2019-01-14	2019-01-14 12:41:00	21.7	178
12:42:00	2019-01-14	2019-01-14 12:42:00	21.3	178
12:43:00	2019-01-14	2019-01-14 12:43:00	22.7	178
12:44:00	2019-01-14	2019-01-14 12:44:00	22.3	175
12:45:00	2019-01-14	2019-01-14 12:45:00	21.4	177
12:49:00	2019-01-14	2019-01-14 12:49:00	22.1	178
12:52:00	2019-01-14	2019-01-14 12:52:00	20.8	175
12:57:00	2019-01-14	2019-01-14 12:57:00	22.7	177
13:00:00	2019-01-14	2019-01-14 13:00:00	20	176
13:01:00	2019-01-14	2019-01-14 13:01:00	21.5	176
13:10:00	2019-01-14	2019-01-14 13:10:00	22.3	180
13:13:00	2019-01-14	2019-01-14 13:13:00	21.7	180
13:14:00	2019-01-14	2019-01-14 13:14:00	23.2	179
13:15:00	2019-01-14	2019-01-14 13:15:00	22.8	180
13:16:00	2019-01-14	2019-01-14 13:16:00	23.7	179
13:24:00	2019-01-14	2019-01-14 13:24:00	19.2	176
13:26:00	2019-01-14	2019-01-14 13:26:00	22.5	179
13:27:00	2019-01-14	2019-01-14 13:27:00	22.4	180
13:35:00	2019-01-14	2019-01-14 13:35:00	20.6	183
13:36:00	2019-01-14	2019-01-14 13:36:00	21.8	183
13:37:00	2019-01-14	2019-01-14 13:37:00	21.4	183
13:38:00	2019-01-14	2019-01-14 13:38:00	20.9	185
13:39:00	2019-01-14	2019-01-14 13:39:00	20.7	182
13:40:00	2019-01-14	2019-01-14 13:40:00	19.7	184
13:41:00	2019-01-14	2019-01-14 13:41:00	20.6	183
13:42:00	2019-01-14	2019-01-14 13:42:00	21.4	183
13:43:00	2019-01-14	2019-01-14 13:43:00	20.5	181
13:44:00	2019-01-14	2019-01-14 13:44:00	20.6	179
13:45:00	2019-01-14	2019-01-14 13:45:00	22.9	183
13:48:00	2019-01-14	2019-01-14 13:48:00	22	180
13:49:00	2019-01-14	2019-01-14 13:49:00	23	183
13:50:00	2019-01-14	2019-01-14 13:50:00	23.9	182
13:51:00	2019-01-14	2019-01-14 13:51:00	21.5	182
13:52:00	2019-01-14	2019-01-14 13:52:00	21.6	181
13:53:00	2019-01-14	2019-01-14 13:53:00	21.7	183
13:54:00	2019-01-14	2019-01-14 13:54:00	22.9	183
13:55:00	2019-01-14	2019-01-14 13:55:00	21.6	184
13:56:00	2019-01-14	2019-01-14 13:56:00	21.1	182
13:57:00	2019-01-14	2019-01-14 13:57:00	22	182
13:58:00	2019-01-14	2019-01-14 13:58:00	20.8	184
14:01:00	2019-01-14	2019-01-14 14:01:00	21.9	183
14:02:00	2019-01-14	2019-01-14 14:02:00	22.3	184
14:03:00	2019-01-14	2019-01-14 14:03:00	20.6	185
14:04:00	2019-01-14	2019-01-14 14:04:00	22.1	182
14:05:00	2019-01-14	2019-01-14 14:05:00	22.7	182
14:10:00	2019-01-14	2019-01-14 14:10:00	22.5	181
14:11:00	2019-01-14	2019-01-14 14:11:00	24.7	184
14:12:00	2019-01-14	2019-01-14 14:12:00	23.4	185
14:13:00	2019-01-14	2019-01-14 14:13:00	22.4	182
14:14:00	2019-01-14	2019-01-14 14:14:00	20.9	180
14:15:00	2019-01-14	2019-01-14 14:15:00	20.7	188
14:16:00	2019-01-14	2019-01-14 14:16:00	20.4	183
14:17:00	2019-01-14	2019-01-14 14:17:00	19	186
14:18:00	2019-01-14	2019-01-14 14:18:00	21.4	184
14:19:00	2019-01-14	2019-01-14 14:19:00	21.3	190
14:20:00	2019-01-14	2019-01-14 14:20:00	21.3	190
14:21:00	2019-01-14	2019-01-14 14:21:00	21.7	187
14:22:00	2019-01-14	2019-01-14 14:22:00	19.9	183
14:23:00	2019-01-14	2019-01-14 14:23:00	19.5	185
14:24:00	2019-01-14	2019-01-14 14:24:00	21.3	188
14:25:00	2019-01-14	2019-01-14 14:25:00	21.4	184
14:26:00	2019-01-14	2019-01-14 14:26:00	17.9	186
14:27:00	2019-01-14	2019-01-14 14:27:00	20.8	188
14:28:00	2019-01-14	2019-01-14 14:28:00	22.3	185
14:29:00	2019-01-14	2019-01-14 14:29:00	20.3	186
14:30:00	2019-01-14	2019-01-14 14:30:00	19.1	185
14:31:00	2019-01-14	2019-01-14 14:31:00	20.4	185
14:32:00	2019-01-14	2019-01-14 14:32:00	20.9	186
14:33:00	2019-01-14	2019-01-14 14:33:00	19.6	185
14:34:00	2019-01-14	2019-01-14 14:34:00	20.8	185
14:35:00	2019-01-14	2019-01-14 14:35:00	19.3	183
14:36:00	2019-01-14	2019-01-14 14:36:00	20	188
14:37:00	2019-01-14	2019-01-14 14:37:00	20	185
14:38:00	2019-01-14	2019-01-14 14:38:00	19.4	184
14:39:00	2019-01-14	2019-01-14 14:39:00	18.5	180
14:40:00	2019-01-14	2019-01-14 14:40:00	21.5	183
14:41:00	2019-01-14	2019-01-14 14:41:00	19.5	181
14:42:00	2019-01-14	2019-01-14 14:42:00	17.8	183
14:43:00	2019-01-14	2019-01-14 14:43:00	16.9	186
14:44:00	2019-01-14	2019-01-14 14:44:00	20.1	183
14:45:00	2019-01-14	2019-01-14 14:45:00	18.5	187
14:46:00	2019-01-14	2019-01-14 14:46:00	17.5	183
14:47:00	2019-01-14	2019-01-14 14:47:00	18.3	185
14:48:00	2019-01-14	2019-01-14 14:48:00	18.2	184
14:49:00	2019-01-14	2019-01-14 14:49:00	16.8	174
14:50:00	2019-01-14	2019-01-14 14:50:00	17.3	185
14:51:00	2019-01-14	2019-01-14 14:51:00	18.1	188
14:52:00	2019-01-14	2019-01-14 14:52:00	16.5	190
14:53:00	2019-01-14	2019-01-14 14:53:00	17.4	182
14:54:00	2019-01-14	2019-01-14 14:54:00	16.6	185
14:55:00	2019-01-14	2019-01-14 14:55:00	19	188
14:56:00	2019-01-14	2019-01-14 14:56:00	17.2	187
14:58:00	2019-01-14	2019-01-14 14:58:00	15.9	191
14:59:00	2019-01-14	2019-01-14 14:59:00	16.3	192
15:01:00	2019-01-14	2019-01-14 15:01:00	15.6	190
15:06:00	2019-01-14	2019-01-14 15:06:00	16.1	185
15:07:00	2019-01-14	2019-01-14 15:07:00	18.6	185
15:08:00	2019-01-14	2019-01-14 15:08:00	16.9	187
15:09:00	2019-01-14	2019-01-14 15:09:00	17.2	183
15:10:00	2019-01-14	2019-01-14 15:10:00	16.7	184
15:11:00	2019-01-14	2019-01-14 15:11:00	17.4	187
15:12:00	2019-01-14	2019-01-14 15:12:00	16.8	184
15:13:00	2019-01-14	2019-01-14 15:13:00	18	185
15:14:00	2019-01-14	2019-01-14 15:14:00	17.5	183
15:15:00	2019-01-14	2019-01-14 15:15:00	18.2	177
15:16:00	2019-01-14	2019-01-14 15:16:00	16.7	182
15:17:00	2019-01-14	2019-01-14 15:17:00	18.7	184
15:18:00	2019-01-14	2019-01-14 15:18:00	20.2	180
15:19:00	2019-01-14	2019-01-14 15:19:00	17.1	186
15:20:00	2019-01-14	2019-01-14 15:20:00	19.2	183
15:21:00	2019-01-14	2019-01-14 15:21:00	19.1	181
15:22:00	2019-01-14	2019-01-14 15:22:00	18.6	179
15:23:00	2019-01-14	2019-01-14 15:23:00	19.2	181
15:24:00	2019-01-14	2019-01-14 15:24:00	20.6	180
15:25:00	2019-01-14	2019-01-14 15:25:00	20.4	177
15:26:00	2019-01-14	2019-01-14 15:26:00	19.3	176
15:27:00	2019-01-14	2019-01-14 15:27:00	19.3	177
15:28:00	2019-01-14	2019-01-14 15:28:00	19.4	178
15:29:00	2019-01-14	2019-01-14 15:29:00	18.9	181
15:30:00	2019-01-14	2019-01-14 15:30:00	20.4	176
15:31:00	2019-01-14	2019-01-14 15:31:00	20.4	175
15:32:00	2019-01-14	2019-01-14 15:32:00	19.6	181
15:33:00	2019-01-14	2019-01-14 15:33:00	17	180
15:34:00	2019-01-14	2019-01-14 15:34:00	17	175
15:35:00	2019-01-14	2019-01-14 15:35:00	19.7	185
15:36:00	2019-01-14	2019-01-14 15:36:00	19.9	184
15:37:00	2019-01-14	2019-01-14 15:37:00	16.2	186
15:38:00	2019-01-14	2019-01-14 15:38:00	18.1	183
15:39:00	2019-01-14	2019-01-14 15:39:00	19.6	183
15:40:00	2019-01-14	2019-01-14 15:40:00	22	185
15:41:00	2019-01-14	2019-01-14 15:41:00	19.6	184
15:42:00	2019-01-14	2019-01-14 15:42:00	16.8	179
15:43:00	2019-01-14	2019-01-14 15:43:00	18.6	182
15:44:00	2019-01-14	2019-01-14 15:44:00	17.5	178
15:45:00	2019-01-14	2019-01-14 15:45:00	16	178
15:46:00	2019-01-14	2019-01-14 15:46:00	18.4	185
15:47:00	2019-01-14	2019-01-14 15:47:00	18.2	180
15:48:00	2019-01-14	2019-01-14 15:48:00	18.9	172
15:49:00	2019-01-14	2019-01-14 15:49:00	18.3	177
15:50:00	2019-01-14	2019-01-14 15:50:00	17.6	174
15:51:00	2019-01-14	2019-01-14 15:51:00	19.9	173
15:52:00	2019-01-14	2019-01-14 15:52:00	19.4	174
15:53:00	2019-01-14	2019-01-14 15:53:00	20.4	158
15:54:00	2019-01-14	2019-01-14 15:54:00	16.6	151
15:55:00	2019-01-14	2019-01-14 15:55:00	15.5	163
15:58:00	2019-01-14	2019-01-14 15:58:00	19	168
15:59:00	2019-01-14	2019-01-14 15:59:00	17	167
16:00:00	2019-01-14	2019-01-14 16:00:00	16.5	172
16:01:00	2019-01-14	2019-01-14 16:01:00	18	172
16:02:00	2019-01-14	2019-01-14 16:02:00	18	169
16:03:00	2019-01-14	2019-01-14 16:03:00	17.2	162
16:04:00	2019-01-14	2019-01-14 16:04:00	18.7	168
16:05:00	2019-01-14	2019-01-14 16:05:00	20.2	171
16:06:00	2019-01-14	2019-01-14 16:06:00	19.2	177
16:07:00	2019-01-14	2019-01-14 16:07:00	19.6	175
16:08:00	2019-01-14	2019-01-14 16:08:00	20.1	179
16:09:00	2019-01-14	2019-01-14 16:09:00	21.3	180
16:10:00	2019-01-14	2019-01-14 16:10:00	22.5	180
16:11:00	2019-01-14	2019-01-14 16:11:00	20.7	181
16:12:00	2019-01-14	2019-01-14 16:12:00	22	178
16:13:00	2019-01-14	2019-01-14 16:13:00	21.2	177
16:14:00	2019-01-14	2019-01-14 16:14:00	21.7	174
16:15:00	2019-01-14	2019-01-14 16:15:00	19.5	175
16:16:00	2019-01-14	2019-01-14 16:16:00	19.8	181
16:17:00	2019-01-14	2019-01-14 16:17:00	18.7	178
16:18:00	2019-01-14	2019-01-14 16:18:00	20.9	180
16:19:00	2019-01-14	2019-01-14 16:19:00	20.1	181
16:20:00	2019-01-14	2019-01-14 16:20:00	21.2	179
16:21:00	2019-01-14	2019-01-14 16:21:00	20.2	180
16:22:00	2019-01-14	2019-01-14 16:22:00	18.8	176
16:23:00	2019-01-14	2019-01-14 16:23:00	18.1	180
16:24:00	2019-01-14	2019-01-14 16:24:00	19.3	173
16:25:00	2019-01-14	2019-01-14 16:25:00	20.2	175
16:26:00	2019-01-14	2019-01-14 16:26:00	21.3	174
16:27:00	2019-01-14	2019-01-14 16:27:00	19.7	174
16:28:00	2019-01-14	2019-01-14 16:28:00	20.3	177
16:29:00	2019-01-14	2019-01-14 16:29:00	21.5	175
16:30:00	2019-01-14	2019-01-14 16:30:00	20.5	176
16:31:00	2019-01-14	2019-01-14 16:31:00	20.1	177
16:32:00	2019-01-14	2019-01-14 16:32:00	19	173
16:33:00	2019-01-14	2019-01-14 16:33:00	20.5	179
16:34:00	2019-01-14	2019-01-14 16:34:00	21.5	176
16:35:00	2019-01-14	2019-01-14 16:35:00	20.7	175
16:36:00	2019-01-14	2019-01-14 16:36:00	20.4	171
16:37:00	2019-01-14	2019-01-14 16:37:00	19.3	174
16:38:00	2019-01-14	2019-01-14 16:38:00	19.7	175
16:39:00	2019-01-14	2019-01-14 16:39:00	19.5	175
16:40:00	2019-01-14	2019-01-14 16:40:00	21.4	175
16:41:00	2019-01-14	2019-01-14 16:41:00	20.7	171
16:42:00	2019-01-14	2019-01-14 16:42:00	20.8	177
16:43:00	2019-01-14	2019-01-14 16:43:00	21.4	172
16:44:00	2019-01-14	2019-01-14 16:44:00	18	164
16:45:00	2019-01-14	2019-01-14 16:45:00	20.8	175
16:46:00	2019-01-14	2019-01-14 16:46:00	21.9	172
16:47:00	2019-01-14	2019-01-14 16:47:00	22	169
16:48:00	2019-01-14	2019-01-14 16:48:00	19.2	171
16:49:00	2019-01-14	2019-01-14 16:49:00	19.7	173
17:19:00	2019-01-14	2019-01-14 17:19:00	23.9	171
17:25:00	2019-01-14	2019-01-14 17:25:00	22.3	170
17:26:00	2019-01-14	2019-01-14 17:26:00	22.1	173
17:33:00	2019-01-14	2019-01-14 17:33:00	24.6	176
17:34:00	2019-01-14	2019-01-14 17:34:00	24.2	173
17:35:00	2019-01-14	2019-01-14 17:35:00	22.9	175
17:45:00	2019-01-14	2019-01-14 17:45:00	20.3	170
17:46:00	2019-01-14	2019-01-14 17:46:00	21.3	169
17:50:00	2019-01-14	2019-01-14 17:50:00	21.9	171
17:53:00	2019-01-14	2019-01-14 17:53:00	20.9	172
17:54:00	2019-01-14	2019-01-14 17:54:00	23.8	172
17:55:00	2019-01-14	2019-01-14 17:55:00	23.8	164
17:59:00	2019-01-14	2019-01-14 17:59:00	20	165
18:34:00	2019-01-14	2019-01-14 18:34:00	21.9	174
18:35:00	2019-01-14	2019-01-14 18:35:00	21.2	172
19:55:00	2019-01-14	2019-01-14 19:55:00	16.1	169
19:56:00	2019-01-14	2019-01-14 19:56:00	16.9	173
19:57:00	2019-01-14	2019-01-14 19:57:00	16.2	171
20:03:00	2019-01-14	2019-01-14 20:03:00	16	172
20:13:00	2019-01-14	2019-01-14 20:13:00	16.3	172
20:15:00	2019-01-14	2019-01-14 20:15:00	17.1	174
20:16:00	2019-01-14	2019-01-14 20:16:00	18	176
20:18:00	2019-01-14	2019-01-14 20:18:00	16.7	170
20:19:00	2019-01-14	2019-01-14 20:19:00	17.3	160
20:20:00	2019-01-14	2019-01-14 20:20:00	17.9	170
20:21:00	2019-01-14	2019-01-14 20:21:00	16.2	163
20:22:00	2019-01-14	2019-01-14 20:22:00	18.8	166
20:23:00	2019-01-14	2019-01-14 20:23:00	20.7	172
20:24:00	2019-01-14	2019-01-14 20:24:00	19.4	167
20:25:00	2019-01-14	2019-01-14 20:25:00	21.4	165
20:26:00	2019-01-14	2019-01-14 20:26:00	20.2	170
20:27:00	2019-01-14	2019-01-14 20:27:00	20	171
20:28:00	2019-01-14	2019-01-14 20:28:00	22.2	167
20:29:00	2019-01-14	2019-01-14 20:29:00	18.8	159
20:30:00	2019-01-14	2019-01-14 20:30:00	20.1	166
20:31:00	2019-01-14	2019-01-14 20:31:00	22	168
20:32:00	2019-01-14	2019-01-14 20:32:00	22.4	166
20:33:00	2019-01-14	2019-01-14 20:33:00	21.1	166
20:34:00	2019-01-14	2019-01-14 20:34:00	21.7	166
20:35:00	2019-01-14	2019-01-14 20:35:00	20.4	167
20:36:00	2019-01-14	2019-01-14 20:36:00	20.4	166
20:37:00	2019-01-14	2019-01-14 20:37:00	20.9	167
20:38:00	2019-01-14	2019-01-14 20:38:00	19.7	168
20:39:00	2019-01-14	2019-01-14 20:39:00	20.6	164
20:40:00	2019-01-14	2019-01-14 20:40:00	19.3	167
20:41:00	2019-01-14	2019-01-14 20:41:00	21.6	167
20:42:00	2019-01-14	2019-01-14 20:42:00	20.5	166
20:43:00	2019-01-14	2019-01-14 20:43:00	20.1	168
20:44:00	2019-01-14	2019-01-14 20:44:00	17.9	168
20:45:00	2019-01-14	2019-01-14 20:45:00	17	169
20:46:00	2019-01-14	2019-01-14 20:46:00	20	167
20:47:00	2019-01-14	2019-01-14 20:47:00	20.3	167
20:48:00	2019-01-14	2019-01-14 20:48:00	18.9	165
20:49:00	2019-01-14	2019-01-14 20:49:00	19.4	169
20:50:00	2019-01-14	2019-01-14 20:50:00	18.1	164
20:51:00	2019-01-14	2019-01-14 20:51:00	18.7	167
20:52:00	2019-01-14	2019-01-14 20:52:00	21	169
20:53:00	2019-01-14	2019-01-14 20:53:00	20.6	165
20:54:00	2019-01-14	2019-01-14 20:54:00	19	165
20:55:00	2019-01-14	2019-01-14 20:55:00	19.3	165
20:56:00	2019-01-14	2019-01-14 20:56:00	19.6	163
20:57:00	2019-01-14	2019-01-14 20:57:00	21.2	169
20:58:00	2019-01-14	2019-01-14 20:58:00	18.5	162
20:59:00	2019-01-14	2019-01-14 20:59:00	21.3	167
21:00:00	2019-01-14	2019-01-14 21:00:00	20.8	167
21:01:00	2019-01-14	2019-01-14 21:01:00	18.6	167
21:02:00	2019-01-14	2019-01-14 21:02:00	20.3	171
21:03:00	2019-01-14	2019-01-14 21:03:00	20.5	168
21:04:00	2019-01-14	2019-01-14 21:04:00	20.1	165
21:05:00	2019-01-14	2019-01-14 21:05:00	20.4	165
21:06:00	2019-01-14	2019-01-14 21:06:00	18.8	167
21:07:00	2019-01-14	2019-01-14 21:07:00	19.1	166
21:08:00	2019-01-14	2019-01-14 21:08:00	18.7	170
21:09:00	2019-01-14	2019-01-14 21:09:00	18	169
21:10:00	2019-01-14	2019-01-14 21:10:00	19.7	171
21:11:00	2019-01-14	2019-01-14 21:11:00	18.3	172
21:12:00	2019-01-14	2019-01-14 21:12:00	17.8	164
21:13:00	2019-01-14	2019-01-14 21:13:00	17.2	169
21:14:00	2019-01-14	2019-01-14 21:14:00	17.8	164
21:15:00	2019-01-14	2019-01-14 21:15:00	17	170
21:16:00	2019-01-14	2019-01-14 21:16:00	17.1	172
21:17:00	2019-01-14	2019-01-14 21:17:00	17.3	172
21:18:00	2019-01-14	2019-01-14 21:18:00	16.6	170
21:19:00	2019-01-14	2019-01-14 21:19:00	15.8	169
21:20:00	2019-01-14	2019-01-14 21:20:00	15.7	165
21:21:00	2019-01-14	2019-01-14 21:21:00	17.1	172
21:22:00	2019-01-14	2019-01-14 21:22:00	16	172
21:23:00	2019-01-14	2019-01-14 21:23:00	15.8	170
21:25:00	2019-01-14	2019-01-14 21:25:00	16.2	171
21:26:00	2019-01-14	2019-01-14 21:26:00	16.1	172
21:27:00	2019-01-14	2019-01-14 21:27:00	15.9	174
21:29:00	2019-01-14	2019-01-14 21:29:00	16.6	178
21:30:00	2019-01-14	2019-01-14 21:30:00	15.9	176
21:31:00	2019-01-14	2019-01-14 21:31:00	16.8	182
21:32:00	2019-01-14	2019-01-14 21:32:00	17.9	182
21:33:00	2019-01-14	2019-01-14 21:33:00	16.2	186
21:36:00	2019-01-14	2019-01-14 21:36:00	15.9	184
21:37:00	2019-01-14	2019-01-14 21:37:00	15.9	183
21:38:00	2019-01-14	2019-01-14 21:38:00	17.4	186
21:39:00	2019-01-14	2019-01-14 21:39:00	17.6	183
21:40:00	2019-01-14	2019-01-14 21:40:00	16.2	180
21:42:00	2019-01-14	2019-01-14 21:42:00	15.7	182
21:43:00	2019-01-14	2019-01-14 21:43:00	15.7	178
21:44:00	2019-01-14	2019-01-14 21:44:00	17.9	177
21:45:00	2019-01-14	2019-01-14 21:45:00	17.1	178
21:47:00	2019-01-14	2019-01-14 21:47:00	16.7	169
21:48:00	2019-01-14	2019-01-14 21:48:00	16.1	174
21:49:00	2019-01-14	2019-01-14 21:49:00	16.2	175
21:50:00	2019-01-14	2019-01-14 21:50:00	17.8	169
21:51:00	2019-01-14	2019-01-14 21:51:00	17.7	174
21:52:00	2019-01-14	2019-01-14 21:52:00	19.8	175
21:53:00	2019-01-14	2019-01-14 21:53:00	16.6	170
21:54:00	2019-01-14	2019-01-14 21:54:00	16.9	173
21:55:00	2019-01-14	2019-01-14 21:55:00	18.5	180
21:56:00	2019-01-14	2019-01-14 21:56:00	18.8	178
21:57:00	2019-01-14	2019-01-14 21:57:00	18.4	180
21:58:00	2019-01-14	2019-01-14 21:58:00	18.9	179
21:59:00	2019-01-14	2019-01-14 21:59:00	18.8	180
22:00:00	2019-01-14	2019-01-14 22:00:00	17.3	182
22:01:00	2019-01-14	2019-01-14 22:01:00	18.3	181
22:02:00	2019-01-14	2019-01-14 22:02:00	18	178
22:03:00	2019-01-14	2019-01-14 22:03:00	16.4	179
22:04:00	2019-01-14	2019-01-14 22:04:00	19	180
22:05:00	2019-01-14	2019-01-14 22:05:00	19.2	177
22:06:00	2019-01-14	2019-01-14 22:06:00	19.5	180
22:07:00	2019-01-14	2019-01-14 22:07:00	18.9	181
22:08:00	2019-01-14	2019-01-14 22:08:00	20.1	180
22:09:00	2019-01-14	2019-01-14 22:09:00	20	176
22:10:00	2019-01-14	2019-01-14 22:10:00	19.3	178
22:11:00	2019-01-14	2019-01-14 22:11:00	21.3	176
22:12:00	2019-01-14	2019-01-14 22:12:00	21	172
22:13:00	2019-01-14	2019-01-14 22:13:00	20.2	172
22:14:00	2019-01-14	2019-01-14 22:14:00	20.7	176
22:15:00	2019-01-14	2019-01-14 22:15:00	19.7	175
22:16:00	2019-01-14	2019-01-14 22:16:00	20.2	176
22:17:00	2019-01-14	2019-01-14 22:17:00	20.2	174
22:18:00	2019-01-14	2019-01-14 22:18:00	20.6	174
22:19:00	2019-01-14	2019-01-14 22:19:00	20.4	178
22:20:00	2019-01-14	2019-01-14 22:20:00	20.1	176
22:21:00	2019-01-14	2019-01-14 22:21:00	21.4	174
22:22:00	2019-01-14	2019-01-14 22:22:00	21.4	174
22:23:00	2019-01-14	2019-01-14 22:23:00	20.5	174
22:24:00	2019-01-14	2019-01-14 22:24:00	20.7	174
22:25:00	2019-01-14	2019-01-14 22:25:00	21	173
22:26:00	2019-01-14	2019-01-14 22:26:00	21	177
22:27:00	2019-01-14	2019-01-14 22:27:00	21.1	179
22:28:00	2019-01-14	2019-01-14 22:28:00	22.1	174
22:29:00	2019-01-14	2019-01-14 22:29:00	22	178
22:30:00	2019-01-14	2019-01-14 22:30:00	22.5	180
22:31:00	2019-01-14	2019-01-14 22:31:00	23.3	178
22:32:00	2019-01-14	2019-01-14 22:32:00	22.2	179
22:33:00	2019-01-14	2019-01-14 22:33:00	23.1	179
22:34:00	2019-01-14	2019-01-14 22:34:00	23.1	178
22:35:00	2019-01-14	2019-01-14 22:35:00	22.3	178
22:36:00	2019-01-14	2019-01-14 22:36:00	22.9	180
22:37:00	2019-01-14	2019-01-14 22:37:00	21.3	181
22:38:00	2019-01-14	2019-01-14 22:38:00	22.8	186
22:39:00	2019-01-14	2019-01-14 22:39:00	21.5	179
22:40:00	2019-01-14	2019-01-14 22:40:00	22.5	191
22:41:00	2019-01-14	2019-01-14 22:41:00	18.8	186
22:42:00	2019-01-14	2019-01-14 22:42:00	17.4	185
22:43:00	2019-01-14	2019-01-14 22:43:00	21.1	187
22:44:00	2019-01-14	2019-01-14 22:44:00	19.4	186
22:45:00	2019-01-14	2019-01-14 22:45:00	19.4	186
22:46:00	2019-01-14	2019-01-14 22:46:00	20.2	189
22:47:00	2019-01-14	2019-01-14 22:47:00	21.1	186
22:48:00	2019-01-14	2019-01-14 22:48:00	21.8	186
22:49:00	2019-01-14	2019-01-14 22:49:00	21	183
22:50:00	2019-01-14	2019-01-14 22:50:00	22.2	190
22:51:00	2019-01-14	2019-01-14 22:51:00	18.4	179
22:52:00	2019-01-14	2019-01-14 22:52:00	19.1	184
22:53:00	2019-01-14	2019-01-14 22:53:00	18.9	183
22:54:00	2019-01-14	2019-01-14 22:54:00	20.1	187
22:55:00	2019-01-14	2019-01-14 22:55:00	20.6	184
22:56:00	2019-01-14	2019-01-14 22:56:00	18.6	184
22:57:00	2019-01-14	2019-01-14 22:57:00	19.8	188
22:58:00	2019-01-14	2019-01-14 22:58:00	19.9	184
22:59:00	2019-01-14	2019-01-14 22:59:00	19.2	188
23:00:00	2019-01-14	2019-01-14 23:00:00	19.9	187
23:01:00	2019-01-14	2019-01-14 23:01:00	18.5	185
23:02:00	2019-01-14	2019-01-14 23:02:00	19.1	186
23:03:00	2019-01-14	2019-01-14 23:03:00	19.6	184
23:04:00	2019-01-14	2019-01-14 23:04:00	18.9	186
23:05:00	2019-01-14	2019-01-14 23:05:00	18.8	183
23:06:00	2019-01-14	2019-01-14 23:06:00	18.8	183
23:07:00	2019-01-14	2019-01-14 23:07:00	17.6	187
23:08:00	2019-01-14	2019-01-14 23:08:00	19.2	182
23:09:00	2019-01-14	2019-01-14 23:09:00	18.9	184
23:10:00	2019-01-14	2019-01-14 23:10:00	20.4	185
23:11:00	2019-01-14	2019-01-14 23:11:00	19.8	186
23:12:00	2019-01-14	2019-01-14 23:12:00	19.9	186
23:13:00	2019-01-14	2019-01-14 23:13:00	19.5	185
23:14:00	2019-01-14	2019-01-14 23:14:00	19.6	183
23:15:00	2019-01-14	2019-01-14 23:15:00	18.6	184
23:16:00	2019-01-14	2019-01-14 23:16:00	19.4	184
23:17:00	2019-01-14	2019-01-14 23:17:00	20.5	182
23:18:00	2019-01-14	2019-01-14 23:18:00	19.6	185
23:19:00	2019-01-14	2019-01-14 23:19:00	20	182
23:20:00	2019-01-14	2019-01-14 23:20:00	21.1	183
23:21:00	2019-01-14	2019-01-14 23:21:00	20.3	183
23:22:00	2019-01-14	2019-01-14 23:22:00	20.3	183
23:23:00	2019-01-14	2019-01-14 23:23:00	19.7	181
23:24:00	2019-01-14	2019-01-14 23:24:00	19.3	180
23:25:00	2019-01-14	2019-01-14 23:25:00	19.8	184
23:26:00	2019-01-14	2019-01-14 23:26:00	19.9	181
23:27:00	2019-01-14	2019-01-14 23:27:00	20.1	185
23:28:00	2019-01-14	2019-01-14 23:28:00	18.8	187
23:29:00	2019-01-14	2019-01-14 23:29:00	17.5	182
23:30:00	2019-01-14	2019-01-14 23:30:00	19	182
23:31:00	2019-01-14	2019-01-14 23:31:00	19.6	184
23:32:00	2019-01-14	2019-01-14 23:32:00	20.4	181
23:33:00	2019-01-14	2019-01-14 23:33:00	21	181
23:34:00	2019-01-14	2019-01-14 23:34:00	18.3	179
23:35:00	2019-01-14	2019-01-14 23:35:00	21.4	182
23:36:00	2019-01-14	2019-01-14 23:36:00	21.5	182
23:37:00	2019-01-14	2019-01-14 23:37:00	20.6	181
23:38:00	2019-01-14	2019-01-14 23:38:00	19.6	179
23:39:00	2019-01-14	2019-01-14 23:39:00	19.5	181
23:40:00	2019-01-14	2019-01-14 23:40:00	19.8	181
23:41:00	2019-01-14	2019-01-14 23:41:00	18.9	185
23:42:00	2019-01-14	2019-01-14 23:42:00	20.3	182
23:43:00	2019-01-14	2019-01-14 23:43:00	20.9	181
23:44:00	2019-01-14	2019-01-14 23:44:00	19.9	185
23:45:00	2019-01-14	2019-01-14 23:45:00	21.6	180
23:46:00	2019-01-14	2019-01-14 23:46:00	21	182
23:47:00	2019-01-14	2019-01-14 23:47:00	20.4	180
23:48:00	2019-01-14	2019-01-14 23:48:00	19.9	180
23:49:00	2019-01-14	2019-01-14 23:49:00	20.9	180
23:50:00	2019-01-14	2019-01-14 23:50:00	20.3	179
23:51:00	2019-01-14	2019-01-14 23:51:00	20.6	179
23:52:00	2019-01-14	2019-01-14 23:52:00	19.2	181
23:53:00	2019-01-14	2019-01-14 23:53:00	21.5	183
23:54:00	2019-01-14	2019-01-14 23:54:00	20.7	185
23:55:00	2019-01-14	2019-01-14 23:55:00	19.3	181
23:56:00	2019-01-14	2019-01-14 23:56:00	19.9	184
23:57:00	2019-01-14	2019-01-14 23:57:00	20.5	185
23:58:00	2019-01-14	2019-01-14 23:58:00	20.2	183
23:59:00	2019-01-14	2019-01-14 23:59:00	20.1	179
00:00:00	2019-01-15	2019-01-15	21.7	182
00:01:00	2019-01-15	2019-01-15 00:01:00	20.8	180
00:02:00	2019-01-15	2019-01-15 00:02:00	20.4	183
00:03:00	2019-01-15	2019-01-15 00:03:00	20.1	182
00:04:00	2019-01-15	2019-01-15 00:04:00	20.7	181
00:05:00	2019-01-15	2019-01-15 00:05:00	21.3	182
00:06:00	2019-01-15	2019-01-15 00:06:00	21.4	182
00:07:00	2019-01-15	2019-01-15 00:07:00	22.3	182
00:08:00	2019-01-15	2019-01-15 00:08:00	18.8	181
00:09:00	2019-01-15	2019-01-15 00:09:00	21.7	179
00:10:00	2019-01-15	2019-01-15 00:10:00	20.8	181
00:11:00	2019-01-15	2019-01-15 00:11:00	20.6	181
00:12:00	2019-01-15	2019-01-15 00:12:00	22.4	175
00:13:00	2019-01-15	2019-01-15 00:13:00	20.1	177
00:14:00	2019-01-15	2019-01-15 00:14:00	21.1	177
00:15:00	2019-01-15	2019-01-15 00:15:00	21.6	180
00:16:00	2019-01-15	2019-01-15 00:16:00	23.7	184
00:17:00	2019-01-15	2019-01-15 00:17:00	24.5	182
00:18:00	2019-01-15	2019-01-15 00:18:00	22.7	184
00:19:00	2019-01-15	2019-01-15 00:19:00	23.1	187
00:20:00	2019-01-15	2019-01-15 00:20:00	21.2	184
00:21:00	2019-01-15	2019-01-15 00:21:00	24.3	183
00:22:00	2019-01-15	2019-01-15 00:22:00	22.9	181
00:23:00	2019-01-15	2019-01-15 00:23:00	22.4	182
00:24:00	2019-01-15	2019-01-15 00:24:00	22.6	181
00:25:00	2019-01-15	2019-01-15 00:25:00	20.9	179
00:26:00	2019-01-15	2019-01-15 00:26:00	23.6	175
00:27:00	2019-01-15	2019-01-15 00:27:00	21.9	179
00:28:00	2019-01-15	2019-01-15 00:28:00	22.9	173
00:29:00	2019-01-15	2019-01-15 00:29:00	22.9	176
00:30:00	2019-01-15	2019-01-15 00:30:00	23.7	173
00:31:00	2019-01-15	2019-01-15 00:31:00	23.2	173
00:32:00	2019-01-15	2019-01-15 00:32:00	21.9	172
00:33:00	2019-01-15	2019-01-15 00:33:00	22.5	171
00:34:00	2019-01-15	2019-01-15 00:34:00	23.2	172
00:35:00	2019-01-15	2019-01-15 00:35:00	22.9	170
00:36:00	2019-01-15	2019-01-15 00:36:00	21.7	174
00:37:00	2019-01-15	2019-01-15 00:37:00	21.3	178
00:38:00	2019-01-15	2019-01-15 00:38:00	21.4	178
00:39:00	2019-01-15	2019-01-15 00:39:00	21.8	177
00:40:00	2019-01-15	2019-01-15 00:40:00	23.2	178
00:41:00	2019-01-15	2019-01-15 00:41:00	22.5	183
00:42:00	2019-01-15	2019-01-15 00:42:00	21.8	177
00:43:00	2019-01-15	2019-01-15 00:43:00	21.3	177
00:44:00	2019-01-15	2019-01-15 00:44:00	22.3	178
00:45:00	2019-01-15	2019-01-15 00:45:00	23.3	176
00:46:00	2019-01-15	2019-01-15 00:46:00	21	176
00:48:00	2019-01-15	2019-01-15 00:48:00	20.9	179
00:49:00	2019-01-15	2019-01-15 00:49:00	21.2	178
00:50:00	2019-01-15	2019-01-15 00:50:00	20.5	175
00:51:00	2019-01-15	2019-01-15 00:51:00	22	175
00:52:00	2019-01-15	2019-01-15 00:52:00	21.6	176
00:53:00	2019-01-15	2019-01-15 00:53:00	20.3	177
00:54:00	2019-01-15	2019-01-15 00:54:00	20	173
00:55:00	2019-01-15	2019-01-15 00:55:00	20.4	177
00:56:00	2019-01-15	2019-01-15 00:56:00	18.8	170
00:59:00	2019-01-15	2019-01-15 00:59:00	20.4	178
01:00:00	2019-01-15	2019-01-15 01:00:00	21.1	178
01:02:00	2019-01-15	2019-01-15 01:02:00	20.8	177
01:03:00	2019-01-15	2019-01-15 01:03:00	20	177
01:04:00	2019-01-15	2019-01-15 01:04:00	20.5	173
01:05:00	2019-01-15	2019-01-15 01:05:00	20.7	176
01:13:00	2019-01-15	2019-01-15 01:13:00	20.7	178
01:14:00	2019-01-15	2019-01-15 01:14:00	20.7	174
01:25:00	2019-01-15	2019-01-15 01:25:00	19.2	169
02:03:00	2019-01-15	2019-01-15 02:03:00	21.5	166
02:11:00	2019-01-15	2019-01-15 02:11:00	24.2	166
02:12:00	2019-01-15	2019-01-15 02:12:00	23.1	166
02:14:00	2019-01-15	2019-01-15 02:14:00	23	164
02:15:00	2019-01-15	2019-01-15 02:15:00	23.9	163
02:24:00	2019-01-15	2019-01-15 02:24:00	24	165
02:25:00	2019-01-15	2019-01-15 02:25:00	23.7	165
02:26:00	2019-01-15	2019-01-15 02:26:00	24.6	164
02:27:00	2019-01-15	2019-01-15 02:27:00	25.2	165
02:28:00	2019-01-15	2019-01-15 02:28:00	24.6	165
02:29:00	2019-01-15	2019-01-15 02:29:00	23.1	165
03:28:00	2019-01-15	2019-01-15 03:28:00	20.9	176
03:29:00	2019-01-15	2019-01-15 03:29:00	20.4	181
03:31:00	2019-01-15	2019-01-15 03:31:00	19.9	174
03:39:00	2019-01-15	2019-01-15 03:39:00	19.5	178
03:55:00	2019-01-15	2019-01-15 03:55:00	19.6	175
03:56:00	2019-01-15	2019-01-15 03:56:00	19.5	175
03:57:00	2019-01-15	2019-01-15 03:57:00	18.8	174
03:58:00	2019-01-15	2019-01-15 03:58:00	18.3	179
03:59:00	2019-01-15	2019-01-15 03:59:00	19.4	178
04:00:00	2019-01-15	2019-01-15 04:00:00	19.8	173
04:01:00	2019-01-15	2019-01-15 04:01:00	19.6	175
04:02:00	2019-01-15	2019-01-15 04:02:00	21	176
04:03:00	2019-01-15	2019-01-15 04:03:00	20.2	174
04:04:00	2019-01-15	2019-01-15 04:04:00	19.5	176
04:05:00	2019-01-15	2019-01-15 04:05:00	19.6	178
04:06:00	2019-01-15	2019-01-15 04:06:00	19.4	179
04:07:00	2019-01-15	2019-01-15 04:07:00	21.2	175
04:08:00	2019-01-15	2019-01-15 04:08:00	19.6	174
04:09:00	2019-01-15	2019-01-15 04:09:00	20.2	182
04:10:00	2019-01-15	2019-01-15 04:10:00	18.5	176
04:11:00	2019-01-15	2019-01-15 04:11:00	20.1	175
04:12:00	2019-01-15	2019-01-15 04:12:00	17.7	177
04:13:00	2019-01-15	2019-01-15 04:13:00	19.4	178
04:14:00	2019-01-15	2019-01-15 04:14:00	19.6	178
04:15:00	2019-01-15	2019-01-15 04:15:00	19.6	175
04:16:00	2019-01-15	2019-01-15 04:16:00	18.9	177
04:17:00	2019-01-15	2019-01-15 04:17:00	18.1	170
04:18:00	2019-01-15	2019-01-15 04:18:00	17.9	175
04:19:00	2019-01-15	2019-01-15 04:19:00	18.7	180
04:20:00	2019-01-15	2019-01-15 04:20:00	18.8	178
04:21:00	2019-01-15	2019-01-15 04:21:00	18.3	179
04:22:00	2019-01-15	2019-01-15 04:22:00	18.4	180
04:23:00	2019-01-15	2019-01-15 04:23:00	17.3	178
04:24:00	2019-01-15	2019-01-15 04:24:00	18	173
04:25:00	2019-01-15	2019-01-15 04:25:00	17.9	174
04:26:00	2019-01-15	2019-01-15 04:26:00	19.6	178
04:27:00	2019-01-15	2019-01-15 04:27:00	19.4	178
04:28:00	2019-01-15	2019-01-15 04:28:00	17.4	175
04:29:00	2019-01-15	2019-01-15 04:29:00	15.9	175
04:30:00	2019-01-15	2019-01-15 04:30:00	18.6	178
04:31:00	2019-01-15	2019-01-15 04:31:00	19.2	174
04:32:00	2019-01-15	2019-01-15 04:32:00	19.8	175
04:33:00	2019-01-15	2019-01-15 04:33:00	19.6	165
04:34:00	2019-01-15	2019-01-15 04:34:00	18.6	171
04:35:00	2019-01-15	2019-01-15 04:35:00	18.9	174
04:36:00	2019-01-15	2019-01-15 04:36:00	21.2	174
04:37:00	2019-01-15	2019-01-15 04:37:00	21.6	171
04:38:00	2019-01-15	2019-01-15 04:38:00	17.7	173
04:39:00	2019-01-15	2019-01-15 04:39:00	17.1	163
04:40:00	2019-01-15	2019-01-15 04:40:00	19.5	169
04:41:00	2019-01-15	2019-01-15 04:41:00	19.2	163
04:42:00	2019-01-15	2019-01-15 04:42:00	18.9	171
04:43:00	2019-01-15	2019-01-15 04:43:00	19.5	170
04:44:00	2019-01-15	2019-01-15 04:44:00	18.1	172
04:45:00	2019-01-15	2019-01-15 04:45:00	20.2	174
04:46:00	2019-01-15	2019-01-15 04:46:00	18.2	174
04:47:00	2019-01-15	2019-01-15 04:47:00	19.1	165
04:48:00	2019-01-15	2019-01-15 04:48:00	17.5	176
04:49:00	2019-01-15	2019-01-15 04:49:00	21.1	173
04:50:00	2019-01-15	2019-01-15 04:50:00	17.9	172
04:51:00	2019-01-15	2019-01-15 04:51:00	18.4	171
04:52:00	2019-01-15	2019-01-15 04:52:00	17.1	169
04:53:00	2019-01-15	2019-01-15 04:53:00	19.1	175
04:54:00	2019-01-15	2019-01-15 04:54:00	18.6	169
04:55:00	2019-01-15	2019-01-15 04:55:00	20.5	171
04:58:00	2019-01-15	2019-01-15 04:58:00	18.3	170
04:59:00	2019-01-15	2019-01-15 04:59:00	18.6	175
05:00:00	2019-01-15	2019-01-15 05:00:00	18.8	170
05:01:00	2019-01-15	2019-01-15 05:01:00	18.3	164
05:04:00	2019-01-15	2019-01-15 05:04:00	18.9	165
05:05:00	2019-01-15	2019-01-15 05:05:00	18.8	172
05:06:00	2019-01-15	2019-01-15 05:06:00	21	166
05:07:00	2019-01-15	2019-01-15 05:07:00	20.3	169
05:08:00	2019-01-15	2019-01-15 05:08:00	19.4	176
05:09:00	2019-01-15	2019-01-15 05:09:00	20	174
05:10:00	2019-01-15	2019-01-15 05:10:00	20.5	178
05:11:00	2019-01-15	2019-01-15 05:11:00	19.7	170
05:12:00	2019-01-15	2019-01-15 05:12:00	19.5	176
05:13:00	2019-01-15	2019-01-15 05:13:00	20.7	175
05:14:00	2019-01-15	2019-01-15 05:14:00	19.7	175
05:15:00	2019-01-15	2019-01-15 05:15:00	19.9	175
05:16:00	2019-01-15	2019-01-15 05:16:00	20.6	172
05:17:00	2019-01-15	2019-01-15 05:17:00	20.4	173
05:18:00	2019-01-15	2019-01-15 05:18:00	21.1	171
05:19:00	2019-01-15	2019-01-15 05:19:00	19.7	173
05:20:00	2019-01-15	2019-01-15 05:20:00	21.3	172
05:21:00	2019-01-15	2019-01-15 05:21:00	20.9	173
05:22:00	2019-01-15	2019-01-15 05:22:00	20.7	176
05:23:00	2019-01-15	2019-01-15 05:23:00	21.1	173
05:24:00	2019-01-15	2019-01-15 05:24:00	20.8	174
05:25:00	2019-01-15	2019-01-15 05:25:00	21	180
05:26:00	2019-01-15	2019-01-15 05:26:00	20.5	177
05:27:00	2019-01-15	2019-01-15 05:27:00	20.7	179
05:28:00	2019-01-15	2019-01-15 05:28:00	22.4	180
05:29:00	2019-01-15	2019-01-15 05:29:00	22.8	184
05:30:00	2019-01-15	2019-01-15 05:30:00	22.2	184
05:31:00	2019-01-15	2019-01-15 05:31:00	23.2	179
05:32:00	2019-01-15	2019-01-15 05:32:00	22.1	175
05:33:00	2019-01-15	2019-01-15 05:33:00	20.3	180
05:34:00	2019-01-15	2019-01-15 05:34:00	22.1	173
05:35:00	2019-01-15	2019-01-15 05:35:00	21.8	172
05:36:00	2019-01-15	2019-01-15 05:36:00	20.7	172
05:37:00	2019-01-15	2019-01-15 05:37:00	20.5	172
05:38:00	2019-01-15	2019-01-15 05:38:00	20.8	174
05:39:00	2019-01-15	2019-01-15 05:39:00	19.9	176
05:40:00	2019-01-15	2019-01-15 05:40:00	20.2	177
05:41:00	2019-01-15	2019-01-15 05:41:00	21.4	175
05:42:00	2019-01-15	2019-01-15 05:42:00	20.5	179
05:43:00	2019-01-15	2019-01-15 05:43:00	20.9	179
05:44:00	2019-01-15	2019-01-15 05:44:00	20.4	175
05:45:00	2019-01-15	2019-01-15 05:45:00	19.4	175
05:46:00	2019-01-15	2019-01-15 05:46:00	21.5	171
05:47:00	2019-01-15	2019-01-15 05:47:00	20.8	171
05:48:00	2019-01-15	2019-01-15 05:48:00	21.2	174
05:49:00	2019-01-15	2019-01-15 05:49:00	21.7	176
05:50:00	2019-01-15	2019-01-15 05:50:00	20.4	177
05:51:00	2019-01-15	2019-01-15 05:51:00	18.5	177
05:52:00	2019-01-15	2019-01-15 05:52:00	17.4	175
05:53:00	2019-01-15	2019-01-15 05:53:00	19.6	175
05:58:00	2019-01-15	2019-01-15 05:58:00	19.8	172
05:59:00	2019-01-15	2019-01-15 05:59:00	20.3	169
06:00:00	2019-01-15	2019-01-15 06:00:00	19	172
06:17:00	2019-01-15	2019-01-15 06:17:00	20.2	177
06:18:00	2019-01-15	2019-01-15 06:18:00	21	179
06:19:00	2019-01-15	2019-01-15 06:19:00	19.7	172
06:20:00	2019-01-15	2019-01-15 06:20:00	18.9	173
06:21:00	2019-01-15	2019-01-15 06:21:00	19.8	171
06:22:00	2019-01-15	2019-01-15 06:22:00	17.6	168
06:23:00	2019-01-15	2019-01-15 06:23:00	18.5	177
06:24:00	2019-01-15	2019-01-15 06:24:00	19.4	180
06:25:00	2019-01-15	2019-01-15 06:25:00	18.8	176
06:26:00	2019-01-15	2019-01-15 06:26:00	19.1	173
06:27:00	2019-01-15	2019-01-15 06:27:00	20.8	177
06:28:00	2019-01-15	2019-01-15 06:28:00	19.7	179
06:29:00	2019-01-15	2019-01-15 06:29:00	20.4	180
06:30:00	2019-01-15	2019-01-15 06:30:00	22.4	177
06:31:00	2019-01-15	2019-01-15 06:31:00	21.8	178
06:32:00	2019-01-15	2019-01-15 06:32:00	20.9	179
06:33:00	2019-01-15	2019-01-15 06:33:00	20.7	176
06:34:00	2019-01-15	2019-01-15 06:34:00	22.7	184
06:35:00	2019-01-15	2019-01-15 06:35:00	19	183
06:36:00	2019-01-15	2019-01-15 06:36:00	21	189
06:37:00	2019-01-15	2019-01-15 06:37:00	17.9	182
06:38:00	2019-01-15	2019-01-15 06:38:00	20.9	188
06:39:00	2019-01-15	2019-01-15 06:39:00	20.7	182
06:40:00	2019-01-15	2019-01-15 06:40:00	20.8	179
06:41:00	2019-01-15	2019-01-15 06:41:00	21.4	183
06:42:00	2019-01-15	2019-01-15 06:42:00	20.6	183
06:43:00	2019-01-15	2019-01-15 06:43:00	19.2	172
06:44:00	2019-01-15	2019-01-15 06:44:00	20.1	182
06:45:00	2019-01-15	2019-01-15 06:45:00	20.8	182
06:46:00	2019-01-15	2019-01-15 06:46:00	18.9	180
06:47:00	2019-01-15	2019-01-15 06:47:00	18.2	182
06:48:00	2019-01-15	2019-01-15 06:48:00	19.3	183
06:49:00	2019-01-15	2019-01-15 06:49:00	17	181
06:50:00	2019-01-15	2019-01-15 06:50:00	17.9	180
06:51:00	2019-01-15	2019-01-15 06:51:00	17.4	187
06:52:00	2019-01-15	2019-01-15 06:52:00	18.8	186
06:53:00	2019-01-15	2019-01-15 06:53:00	19.6	184
06:54:00	2019-01-15	2019-01-15 06:54:00	17.6	185
06:55:00	2019-01-15	2019-01-15 06:55:00	19.9	186
06:56:00	2019-01-15	2019-01-15 06:56:00	20.6	176
06:57:00	2019-01-15	2019-01-15 06:57:00	19	171
06:58:00	2019-01-15	2019-01-15 06:58:00	18.1	180
06:59:00	2019-01-15	2019-01-15 06:59:00	17.6	179
07:00:00	2019-01-15	2019-01-15 07:00:00	18.7	168
07:01:00	2019-01-15	2019-01-15 07:01:00	22.1	170
07:02:00	2019-01-15	2019-01-15 07:02:00	22.1	167
07:03:00	2019-01-15	2019-01-15 07:03:00	20.9	165
07:04:00	2019-01-15	2019-01-15 07:04:00	23.1	161
07:05:00	2019-01-15	2019-01-15 07:05:00	22.2	172
07:06:00	2019-01-15	2019-01-15 07:06:00	20.4	165
07:07:00	2019-01-15	2019-01-15 07:07:00	22.4	167
07:08:00	2019-01-15	2019-01-15 07:08:00	20.9	164
07:09:00	2019-01-15	2019-01-15 07:09:00	22.3	165
07:10:00	2019-01-15	2019-01-15 07:10:00	21.9	167
07:11:00	2019-01-15	2019-01-15 07:11:00	23.4	170
07:12:00	2019-01-15	2019-01-15 07:12:00	22.6	171
07:13:00	2019-01-15	2019-01-15 07:13:00	22.4	158
07:14:00	2019-01-15	2019-01-15 07:14:00	21.9	165
07:15:00	2019-01-15	2019-01-15 07:15:00	24.4	163
07:16:00	2019-01-15	2019-01-15 07:16:00	21.2	162
07:17:00	2019-01-15	2019-01-15 07:17:00	23.7	166
07:18:00	2019-01-15	2019-01-15 07:18:00	22.3	160
07:19:00	2019-01-15	2019-01-15 07:19:00	22.5	158
07:20:00	2019-01-15	2019-01-15 07:20:00	21.1	156
07:21:00	2019-01-15	2019-01-15 07:21:00	19.5	154
07:22:00	2019-01-15	2019-01-15 07:22:00	24.1	160
07:23:00	2019-01-15	2019-01-15 07:23:00	25.8	161
07:24:00	2019-01-15	2019-01-15 07:24:00	25.4	153
07:25:00	2019-01-15	2019-01-15 07:25:00	23.5	160
07:26:00	2019-01-15	2019-01-15 07:26:00	22.6	160
07:27:00	2019-01-15	2019-01-15 07:27:00	20.1	148
07:28:00	2019-01-15	2019-01-15 07:28:00	20.8	160
07:29:00	2019-01-15	2019-01-15 07:29:00	24.5	166
07:30:00	2019-01-15	2019-01-15 07:30:00	24.7	162
07:31:00	2019-01-15	2019-01-15 07:31:00	23.1	167
07:32:00	2019-01-15	2019-01-15 07:32:00	21.9	163
07:33:00	2019-01-15	2019-01-15 07:33:00	23.7	168
07:34:00	2019-01-15	2019-01-15 07:34:00	24.8	162
07:35:00	2019-01-15	2019-01-15 07:35:00	23.7	165
07:36:00	2019-01-15	2019-01-15 07:36:00	22.4	162
07:37:00	2019-01-15	2019-01-15 07:37:00	21.6	162
07:38:00	2019-01-15	2019-01-15 07:38:00	20.4	162
07:39:00	2019-01-15	2019-01-15 07:39:00	21.4	164
07:40:00	2019-01-15	2019-01-15 07:40:00	20.6	163
07:41:00	2019-01-15	2019-01-15 07:41:00	23.4	164
07:42:00	2019-01-15	2019-01-15 07:42:00	23.3	163
07:43:00	2019-01-15	2019-01-15 07:43:00	24.2	156
07:44:00	2019-01-15	2019-01-15 07:44:00	19.8	155
07:45:00	2019-01-15	2019-01-15 07:45:00	23.9	163
07:46:00	2019-01-15	2019-01-15 07:46:00	23.6	165
07:47:00	2019-01-15	2019-01-15 07:47:00	22.1	158
07:48:00	2019-01-15	2019-01-15 07:48:00	22.4	159
07:49:00	2019-01-15	2019-01-15 07:49:00	25.1	165
07:50:00	2019-01-15	2019-01-15 07:50:00	23.9	161
07:51:00	2019-01-15	2019-01-15 07:51:00	22.9	164
07:52:00	2019-01-15	2019-01-15 07:52:00	22.9	160
07:53:00	2019-01-15	2019-01-15 07:53:00	22.3	160
07:54:00	2019-01-15	2019-01-15 07:54:00	24.8	164
07:55:00	2019-01-15	2019-01-15 07:55:00	24.8	163
07:56:00	2019-01-15	2019-01-15 07:56:00	23.5	163
07:57:00	2019-01-15	2019-01-15 07:57:00	26	168
07:58:00	2019-01-15	2019-01-15 07:58:00	22.9	163
07:59:00	2019-01-15	2019-01-15 07:59:00	24.4	158
08:00:00	2019-01-15	2019-01-15 08:00:00	24.6	162
08:01:00	2019-01-15	2019-01-15 08:01:00	21	138
08:02:00	2019-01-15	2019-01-15 08:02:00	20.9	155
08:03:00	2019-01-15	2019-01-15 08:03:00	20.8	162
08:04:00	2019-01-15	2019-01-15 08:04:00	24.5	163
08:05:00	2019-01-15	2019-01-15 08:05:00	24.2	159
08:06:00	2019-01-15	2019-01-15 08:06:00	23.3	160
08:07:00	2019-01-15	2019-01-15 08:07:00	19.8	158
08:08:00	2019-01-15	2019-01-15 08:08:00	21.8	163
08:09:00	2019-01-15	2019-01-15 08:09:00	23.5	162
08:10:00	2019-01-15	2019-01-15 08:10:00	23.7	161
08:11:00	2019-01-15	2019-01-15 08:11:00	20.4	157
08:12:00	2019-01-15	2019-01-15 08:12:00	21.6	153
08:13:00	2019-01-15	2019-01-15 08:13:00	21.8	163
08:14:00	2019-01-15	2019-01-15 08:14:00	21.5	149
08:15:00	2019-01-15	2019-01-15 08:15:00	18.2	152
08:16:00	2019-01-15	2019-01-15 08:16:00	18.9	153
08:17:00	2019-01-15	2019-01-15 08:17:00	20.1	159
08:18:00	2019-01-15	2019-01-15 08:18:00	20	159
08:19:00	2019-01-15	2019-01-15 08:19:00	19.5	158
08:20:00	2019-01-15	2019-01-15 08:20:00	18.9	156
08:21:00	2019-01-15	2019-01-15 08:21:00	21.8	155
08:23:00	2019-01-15	2019-01-15 08:23:00	20.7	161
08:27:00	2019-01-15	2019-01-15 08:27:00	20.9	155
08:29:00	2019-01-15	2019-01-15 08:29:00	19.5	157
08:30:00	2019-01-15	2019-01-15 08:30:00	22.4	160
08:31:00	2019-01-15	2019-01-15 08:31:00	22.6	163
08:32:00	2019-01-15	2019-01-15 08:32:00	23.4	161
08:33:00	2019-01-15	2019-01-15 08:33:00	21.2	169
08:34:00	2019-01-15	2019-01-15 08:34:00	22.5	165
08:36:00	2019-01-15	2019-01-15 08:36:00	21.5	158
08:39:00	2019-01-15	2019-01-15 08:39:00	21.7	154
08:40:00	2019-01-15	2019-01-15 08:40:00	19.7	156
08:42:00	2019-01-15	2019-01-15 08:42:00	18.8	166
08:45:00	2019-01-15	2019-01-15 08:45:00	23.5	154
08:47:00	2019-01-15	2019-01-15 08:47:00	22.4	155
08:53:00	2019-01-15	2019-01-15 08:53:00	25	155
09:03:00	2019-01-15	2019-01-15 09:03:00	27	149
09:07:00	2019-01-15	2019-01-15 09:07:00	27.8	149
09:08:00	2019-01-15	2019-01-15 09:08:00	27.4	149
09:09:00	2019-01-15	2019-01-15 09:09:00	27.9	156
09:11:00	2019-01-15	2019-01-15 09:11:00	27.2	152
09:18:00	2019-01-15	2019-01-15 09:18:00	28.9	154
09:19:00	2019-01-15	2019-01-15 09:19:00	31.1	152
09:20:00	2019-01-15	2019-01-15 09:20:00	29.3	146
09:21:00	2019-01-15	2019-01-15 09:21:00	30.8	148
09:22:00	2019-01-15	2019-01-15 09:22:00	27.3	152
09:23:00	2019-01-15	2019-01-15 09:23:00	29.2	147
09:24:00	2019-01-15	2019-01-15 09:24:00	28.8	146
09:25:00	2019-01-15	2019-01-15 09:25:00	27.2	142
09:26:00	2019-01-15	2019-01-15 09:26:00	26	148
09:27:00	2019-01-15	2019-01-15 09:27:00	27.7	142
09:28:00	2019-01-15	2019-01-15 09:28:00	26.8	145
09:29:00	2019-01-15	2019-01-15 09:29:00	23.8	152
09:30:00	2019-01-15	2019-01-15 09:30:00	23.6	156
09:31:00	2019-01-15	2019-01-15 09:31:00	19.7	147
09:32:00	2019-01-15	2019-01-15 09:32:00	25	151
09:33:00	2019-01-15	2019-01-15 09:33:00	25.7	153
09:34:00	2019-01-15	2019-01-15 09:34:00	28.9	161
09:35:00	2019-01-15	2019-01-15 09:35:00	24.9	152
09:36:00	2019-01-15	2019-01-15 09:36:00	25.5	152
09:38:00	2019-01-15	2019-01-15 09:38:00	25.9	151
09:39:00	2019-01-15	2019-01-15 09:39:00	24.9	154
09:40:00	2019-01-15	2019-01-15 09:40:00	19.8	158
09:41:00	2019-01-15	2019-01-15 09:41:00	28.8	143
09:42:00	2019-01-15	2019-01-15 09:42:00	25.9	152
09:43:00	2019-01-15	2019-01-15 09:43:00	26.6	152
09:44:00	2019-01-15	2019-01-15 09:44:00	25.5	147
09:45:00	2019-01-15	2019-01-15 09:45:00	23.8	155
09:46:00	2019-01-15	2019-01-15 09:46:00	21.3	144
09:47:00	2019-01-15	2019-01-15 09:47:00	23.6	156
[truncated: 1,977 more rows]
